# Supplementary material for: Genomic Prediction of Yield Traits in Single-Cross Hybrid Rice (Oryza sativa L.)
Source: Front Genet. 2021 Jun 30;12:692870. doi: 10.3389/fgene.2021.692870 (PMC8278103; doi:10.3389/fgene.2021.692870)
Supplement: Supplementary file 2 [file Data_Sheet_2.xlsx]

## Sheet: Metadata
For all fields, missing data are indicated by NA.
Sheet Name	Sheet Description
PHENO	the raw phenotype records used in the study
FieldLayout	the field layout of the study, with each cell indicating the spatial arrangement of the row_ID
BLUP_GCA_mod.GCA	the best linear unbiased predictions of general combining ability from the GCA model (12) without specification of a genomic relationship matrix
BLUP_HP_mod.GCA	the best linear unbiased predictions of hybrid performance from the GCA model (12) without specification of a genomic relationship matrix
GBLUP_GCA_mod.GCA	the genomic best linear unbiased predictions of general combining ability from the GCA model (10) with specification of a genomic relationship matrix
GBLUP_HP_mod.GCA	the genomic best linear unbiased predictions of hybrid performance from the GCA model (10) with specification of a genomic relationship matrix
BLUP_GCA_mod.GCA+SCA	the best linear unbiased predictions of general combining ability from the GCA + SCA model (13) without specification of the genomic relationship matrices
BLUP_HP_mod.GCA+SCA	the best linear unbiased predictions of hybrid performance from the GCA + SCA model (13) without specification of the genomic relationship matrices
GBLUP_GCA_mod.GCA+SCA	the genomic best linear unbiased predictions of general combining ability from the GCA + SCA model (11) with specification of the genomic relationship matrices
GBLUP_HP_mod.GCA+SCA	the genomic best linear unbiased predictions of hybrid performance from the GCA + SCA model (11) with specification of the genomic relationship matrices
MPH	mid-parent heterosis of the F1 hybrids described in the study estimated from the best linear unbiased predictions of genotypic value from model (17)
CRP	commerical relative performance of the F1 hybrids described in the study estimated from the best linear unbiased predictions of genotypic value from model (17)
Column name	Column Description
location	The location of the phenotypic record. Two possible values: New_Lowland_628_2018DS and Upland_2018DS. Both locations are at the International Rice Research Institute in the Philippines. New_Lowland_628_2018DS refers to the irrigated, flooded lowland environment. Upland_2018DS refers to the upland environment, which was periodically irrigated but not continuously flooded. Both locations were pheno…
block	The block, nested within location, of the phenotypic record. Four possible values: R1, R2, R3, and R4. R1 and R2 occur within location New_Lowland_628_2018DS. R3 and R4 occur within Upland_2018DS.
row_ID	The row identifier of the phenotypic record for each plot, nested within block nested within location. Rows were arranged in serpentine as shown in the FieldLayout sheet. For a given row identifier, the block precedes the dash and the row follows the dash.
genotype	The genotype of the record. For F1 hybrids, the genotype is comprised of the female parent and a dash followed by the male parent.
female_parent	The female parent of the phenotypic record for the F1 hybrids only. Female parents of the parental lines are not provided.
male_parent	The male parent of the phenotypic record for the F1 hybrids only. Male parents of the parental lines are not provided.
tGBS_ID	The tunable genotyping-by-sequencing identifier of the genotype associated with the phenotypic record. Connects phenotypic records to sequenced genotype records. Female parents and male parents only were genotyped, and genotypes of F1 hybrids were inferred from parental genotypes.
wtr1_subfamily	The subfamily of the male parent for the phenotypic record as described in Ali et al. (2018)
generation	The generation of the phenotypic record. F1 indicates an F1 hybrid. parent_BC1F5 indicates a male parent. parent_CMS indicates a female cytoplasmic male sterile parent. parent_TGMS indicates a female thermosensitive genic male sterile parent. parent_donor indicates the progenitors of the male parents, which were also used as the commerical checks.
parental_SDAF	The parental squared difference in allele frequency of the genotype associated with the phenotypic record as calculated from equation (1). Provided for F1 hybrids only.
dt50PD	The number of days from the planting date until half of the plants in the plot underwent anthesis.
dt50TD	The number of days from the transplanting date until half of the plants in the plot underwent anthesis.
height	The average height of the plot in centimeters. Measured to the nearest 5 centimeters.
tiller_number	The average tiller number of the plot.
yield_per_plant	The average yield per plant of the plot. Measured in grams.
panicle_length	The average panicle length of the plot. Measured in millimeters.
proportion_spikelets_filled	The average proportion of spikelets filled with grain per panicle in the plot. Measured as a proportion, the number of filled spikelets over the total number of filled and unfilled spikelets.
potential_yield	The average potential yield per plant of the plot. Measured in grams as the yield_per_plant of the plot plus one minus the proportion_spikelets_filled, all times the yield_per_plant. That is, yield_per_plant + (1 - proportion_spikelets_filled)*yield_per_plant
GCA.height	For each genotype, the predicted general combining ability for height. The associated raw phenotypes are given in averageHeight.
GCA.tiller_number	For each genotype, the predicted general combining ability for tiller number. The associated raw phenotypes are given in averageTillerNo.
GCA.panicle_length	For each genotype, the predicted general combining ability for panicle length. The associated raw phenotypes are given in averagePanicleLength.
GCA.yield_per_plant	For each genotype, the predicted general combining ability for yield per plant. The associated raw phenotypes are given in averageYieldPerPlant.
GCA.potential_yield	For each genotype, the predicted general combining ability for potential yield. The associated raw phenotypes are given in potentialYield.
GCA.proportion_spikelets_filled	For each genotype, the predicted general combining ability for proportion of spikelets filled. The associated raw phenotypes are given in averageProportionSpikeletsFilled.
BLUP.height	For each genotype, the predicted height. The associated raw phenotypes are given in averageHeight.
BLUP.tiller_number	For each genotype, the predicted tiller number. The associated raw phenotypes are given in averageTillerNo.
BLUP.panicle_length	For each genotype, the predicted panicle length. The associated raw phenotypes are given in averagePanicleLength.
BLUP.yield_per_plant	For each genotype, the predicted yield per plant. The associated raw phenotypes are given in averageYieldPerPlant.
BLUP.potential_yield	For each genotype, the predicted potential yield. The associated raw phenotypes are given in potentialYield.
BLUP.proportion_spikelets_filled	For each genotype, the predicted proportion of spikelets filled. The associated raw phenotypes are given in averageProportionSpikeletsFilled.
trait	The trait phenotyped.
maintainer	The maintainer line of the female cytoplasmic male sterile line.
BLUP_hybrid_genetic_value	BLUP of hybrid genetic value from (17).
BLUP_female_genetic value	BLUP of female parent genetic value from (17).
BLUP_male_genetic_value	BLUP of male parent genetic value from (17).
midparent_value	The mid-parent value as in (18).
midparent_heterosis	Mid-parent heterosis as estimated from (18)
rel.perf.WTR-1	The commercial relative performance for yield per plant of the genotype over WTR-1.
rel.perf.Y134	The commercial relative performance for yield per plant of the genotype over Y 134.
rel.perf.Khazar	The commercial relative performance for yield per plant of the genotype over Khazar.
rel.perf.OM997	The commercial relative performance for yield per plant of the genotype over OM 997.
rel.perf.M401	The commercial relative performance for yield per plant of the genotype over M 401.
rel.perf.X21	The commercial relative performance for yield per plant of the genotype over X21.

## Sheet: FieldLayout
R1-001	R1-378	R1-379	R1-756	R1-757	R1-1134	R1-1135	R1-1512
R1-002	R1-377	R1-380	R1-755	R1-758	R1-1133	R1-1136	R1-1511
R1-003	R1-376	R1-381	R1-754	R1-759	R1-1132	R1-1137	R1-1510
R1-004	R1-375	R1-382	R1-753	R1-760	R1-1131	R1-1138	R1-1509
R1-005	R1-374	R1-383	R1-752	R1-761	R1-1130	R1-1139	R1-1508
R1-006	R1-373	R1-384	R1-751	R1-762	R1-1129	R1-1140	R1-1507
R1-007	R1-372	R1-385	R1-750	R1-763	R1-1128	R1-1141	R1-1506
R1-008	R1-371	R1-386	R1-749	R1-764	R1-1127	R1-1142	R1-1505
R1-009	R1-370	R1-387	R1-748	R1-765	R1-1126	R1-1143	R1-1504
R1-010	R1-369	R1-388	R1-747	R1-766	R1-1125	R1-1144	R1-1503
R1-011	R1-368	R1-389	R1-746	R1-767	R1-1124	R1-1145	R1-1502
R1-012	R1-367	R1-390	R1-745	R1-768	R1-1123	R1-1146	R1-1501
R1-013	R1-366	R1-391	R1-744	R1-769	R1-1122	R1-1147	R1-1500
R1-014	R1-365	R1-392	R1-743	R1-770	R1-1121	R1-1148	R1-1499
R1-015	R1-364	R1-393	R1-742	R1-771	R1-1120	R1-1149	R1-1498
R1-016	R1-363	R1-394	R1-741	R1-772	R1-1119	R1-1150	R1-1497
R1-017	R1-362	R1-395	R1-740	R1-773	R1-1118	R1-1151	R1-1496
R1-018	R1-361	R1-396	R1-739	R1-774	R1-1117	R1-1152	R1-1495
R1-019	R1-360	R1-397	R1-738	R1-775	R1-1116	R1-1153	R1-1494
R1-020	R1-359	R1-398	R1-737	R1-776	R1-1115	R1-1154	R1-1493
R1-021	R1-358	R1-399	R1-736	R1-777	R1-1114	R1-1155	R1-1492
R1-022	R1-357	R1-400	R1-735	R1-778	R1-1113	R1-1156	R1-1491
R1-023	R1-356	R1-401	R1-734	R1-779	R1-1112	R1-1157	R1-1490
R1-024	R1-355	R1-402	R1-733	R1-780	R1-1111	R1-1158	R1-1489
R1-025	R1-354	R1-403	R1-732	R1-781	R1-1110	R1-1159	R1-1488
R1-026	R1-353	R1-404	R1-731	R1-782	R1-1109	R1-1160	R1-1487
R1-027	R1-352	R1-405	R1-730	R1-783	R1-1108	R1-1161	R1-1486
R1-028	R1-351	R1-406	R1-729	R1-784	R1-1107	R1-1162	R1-1485
R1-029	R1-350	R1-407	R1-728	R1-785	R1-1106	R1-1163	R1-1484
R1-030	R1-349	R1-408	R1-727	R1-786	R1-1105	R1-1164	R1-1483
R1-031	R1-348	R1-409	R1-726	R1-787	R1-1104	R1-1165	R1-1482
R1-032	R1-347	R1-410	R1-725	R1-788	R1-1103	R1-1166	R1-1481
R1-033	R1-346	R1-411	R1-724	R1-789	R1-1102	R1-1167	R1-1480
R1-034	R1-345	R1-412	R1-723	R1-790	R1-1101	R1-1168	R1-1479
R1-035	R1-344	R1-413	R1-722	R1-791	R1-1100	R1-1169	R1-1478
R1-036	R1-343	R1-414	R1-721	R1-792	R1-1099	R1-1170	R1-1477
R1-037	R1-342	R1-415	R1-720	R1-793	R1-1098	R1-1171	R1-1476
R1-038	R1-341	R1-416	R1-719	R1-794	R1-1097	R1-1172	R1-1475
R1-039	R1-340	R1-417	R1-718	R1-795	R1-1096	R1-1173	R1-1474
R1-040	R1-339	R1-418	R1-717	R1-796	R1-1095	R1-1174	R1-1473
R1-041	R1-338	R1-419	R1-716	R1-797	R1-1094	R1-1175	R1-1472
R1-042	R1-337	R1-420	R1-715	R1-798	R1-1093	R1-1176	R1-1471
R1-043	R1-336	R1-421	R1-714	R1-799	R1-1092	R1-1177	R1-1470
R1-044	R1-335	R1-422	R1-713	R1-800	R1-1091	R1-1178	R1-1469
R1-045	R1-334	R1-423	R1-712	R1-801	R1-1090	R1-1179	R1-1468
R1-046	R1-333	R1-424	R1-711	R1-802	R1-1089	R1-1180	R1-1467
R1-047	R1-332	R1-425	R1-710	R1-803	R1-1088	R1-1181	R1-1466
R1-048	R1-331	R1-426	R1-709	R1-804	R1-1087	R1-1182	R1-1465
R1-049	R1-330	R1-427	R1-708	R1-805	R1-1086	R1-1183	R1-1464
R1-050	R1-329	R1-428	R1-707	R1-806	R1-1085	R1-1184	R1-1463
R1-051	R1-328	R1-429	R1-706	R1-807	R1-1084	R1-1185	R1-1462
R1-052	R1-327	R1-430	R1-705	R1-808	R1-1083	R1-1186	R1-1461
R1-053	R1-326	R1-431	R1-704	R1-809	R1-1082	R1-1187	R1-1460
R1-054	R1-325	R1-432	R1-703	R1-810	R1-1081	R1-1188	R1-1459
R1-055	R1-324	R1-433	R1-702	R1-811	R1-1080	R1-1189	R1-1458
R1-056	R1-323	R1-434	R1-701	R1-812	R1-1079	R1-1190	R1-1457
R1-057	R1-322	R1-435	R1-700	R1-813	R1-1078	R1-1191	R1-1456
R1-058	R1-321	R1-436	R1-699	R1-814	R1-1077	R1-1192	R1-1455
R1-059	R1-320	R1-437	R1-698	R1-815	R1-1076	R1-1193	R1-1454
R1-060	R1-319	R1-438	R1-697	R1-816	R1-1075	R1-1194	R1-1453
R1-061	R1-318	R1-439	R1-696	R1-817	R1-1074	R1-1195	R1-1452
R1-062	R1-317	R1-440	R1-695	R1-818	R1-1073	R1-1196	R1-1451
R1-063	R1-316	R1-441	R1-694	R1-819	R1-1072	R1-1197	R1-1450
R1-064	R1-315	R1-442	R1-693	R1-820	R1-1071	R1-1198	R1-1449
R1-065	R1-314	R1-443	R1-692	R1-821	R1-1070	R1-1199	R1-1448
R1-066	R1-313	R1-444	R1-691	R1-822	R1-1069	R1-1200	R1-1447
R1-067	R1-312	R1-445	R1-690	R1-823	R1-1068	R1-1201	R1-1446
R1-068	R1-311	R1-446	R1-689	R1-824	R1-1067	R1-1202	R1-1445
R1-069	R1-310	R1-447	R1-688	R1-825	R1-1066	R1-1203	R1-1444
R1-070	R1-309	R1-448	R1-687	R1-826	R1-1065	R1-1204	R1-1443
R1-071	R1-308	R1-449	R1-686	R1-827	R1-1064	R1-1205	R1-1442
R1-072	R1-307	R1-450	R1-685	R1-828	R1-1063	R1-1206	R1-1441
R1-073	R1-306	R1-451	R1-684	R1-829	R1-1062	R1-1207	R1-1440
R1-074	R1-305	R1-452	R1-683	R1-830	R1-1061	R1-1208	R1-1439
R1-075	R1-304	R1-453	R1-682	R1-831	R1-1060	R1-1209	R1-1438
R1-076	R1-303	R1-454	R1-681	R1-832	R1-1059	R1-1210	R1-1437
R1-077	R1-302	R1-455	R1-680	R1-833	R1-1058	R1-1211	R1-1436
R1-078	R1-301	R1-456	R1-679	R1-834	R1-1057	R1-1212	R1-1435
R1-079	R1-300	R1-457	R1-678	R1-835	R1-1056	R1-1213	R1-1434
R1-080	R1-299	R1-458	R1-677	R1-836	R1-1055	R1-1214	R1-1433
R1-081	R1-298	R1-459	R1-676	R1-837	R1-1054	R1-1215	R1-1432
R1-082	R1-297	R1-460	R1-675	R1-838	R1-1053	R1-1216	R1-1431
R1-083	R1-296	R1-461	R1-674	R1-839	R1-1052	R1-1217	R1-1430
R1-084	R1-295	R1-462	R1-673	R1-840	R1-1051	R1-1218	R1-1429
R1-085	R1-294	R1-463	R1-672	R1-841	R1-1050	R1-1219	R1-1428
R1-086	R1-293	R1-464	R1-671	R1-842	R1-1049	R1-1220	R1-1427
R1-087	R1-292	R1-465	R1-670	R1-843	R1-1048	R1-1221	R1-1426
R1-088	R1-291	R1-466	R1-669	R1-844	R1-1047	R1-1222	R1-1425
R1-089	R1-290	R1-467	R1-668	R1-845	R1-1046	R1-1223	R1-1424
R1-090	R1-289	R1-468	R1-667	R1-846	R1-1045	R1-1224	R1-1423
R1-091	R1-288	R1-469	R1-666	R1-847	R1-1044	R1-1225	R1-1422
R1-092	R1-287	R1-470	R1-665	R1-848	R1-1043	R1-1226	R1-1421
R1-093	R1-286	R1-471	R1-664	R1-849	R1-1042	R1-1227	R1-1420
R1-094	R1-285	R1-472	R1-663	R1-850	R1-1041	R1-1228	R1-1419
R1-095	R1-284	R1-473	R1-662	R1-851	R1-1040	R1-1229	R1-1418
R1-096	R1-283	R1-474	R1-661	R1-852	R1-1039	R1-1230	R1-1417
R1-097	R1-282	R1-475	R1-660	R1-853	R1-1038	R1-1231	R1-1416
R1-098	R1-281	R1-476	R1-659	R1-854	R1-1037	R1-1232	R1-1415
R1-099	R1-280	R1-477	R1-658	R1-855	R1-1036	R1-1233	R1-1414
R1-100	R1-279	R1-478	R1-657	R1-856	R1-1035	R1-1234	R1-1413
R1-101	R1-278	R1-479	R1-656	R1-857	R1-1034	R1-1235	R1-1412
R1-102	R1-277	R1-480	R1-655	R1-858	R1-1033	R1-1236	R1-1411
R1-103	R1-276	R1-481	R1-654	R1-859	R1-1032	R1-1237	R1-1410
R1-104	R1-275	R1-482	R1-653	R1-860	R1-1031	R1-1238	R1-1409
R1-105	R1-274	R1-483	R1-652	R1-861	R1-1030	R1-1239	R1-1408
R1-106	R1-273	R1-484	R1-651	R1-862	R1-1029	R1-1240	R1-1407
R1-107	R1-272	R1-485	R1-650	R1-863	R1-1028	R1-1241	R1-1406
R1-108	R1-271	R1-486	R1-649	R1-864	R1-1027	R1-1242	R1-1405
R1-109	R1-270	R1-487	R1-648	R1-865	R1-1026	R1-1243	R1-1404
R1-110	R1-269	R1-488	R1-647	R1-866	R1-1025	R1-1244	R1-1403
R1-111	R1-268	R1-489	R1-646	R1-867	R1-1024	R1-1245	R1-1402
R1-112	R1-267	R1-490	R1-645	R1-868	R1-1023	R1-1246	R1-1401
R1-113	R1-266	R1-491	R1-644	R1-869	R1-1022	R1-1247	R1-1400
R1-114	R1-265	R1-492	R1-643	R1-870	R1-1021	R1-1248	R1-1399
R1-115	R1-264	R1-493	R1-642	R1-871	R1-1020	R1-1249	R1-1398
R1-116	R1-263	R1-494	R1-641	R1-872	R1-1019	R1-1250	R1-1397
R1-117	R1-262	R1-495	R1-640	R1-873	R1-1018	R1-1251	R1-1396
R1-118	R1-261	R1-496	R1-639	R1-874	R1-1017	R1-1252	R1-1395
R1-119	R1-260	R1-497	R1-638	R1-875	R1-1016	R1-1253	R1-1394
R1-120	R1-259	R1-498	R1-637	R1-876	R1-1015	R1-1254	R1-1393
R1-121	R1-258	R1-499	R1-636	R1-877	R1-1014	R1-1255	R1-1392
R1-122	R1-257	R1-500	R1-635	R1-878	R1-1013	R1-1256	R1-1391
R1-123	R1-256	R1-501	R1-634	R1-879	R1-1012	R1-1257	R1-1390
R1-124	R1-255	R1-502	R1-633	R1-880	R1-1011	R1-1258	R1-1389
R1-125	R1-254	R1-503	R1-632	R1-881	R1-1010	R1-1259	R1-1388
R1-126	R1-253	R1-504	R1-631	R1-882	R1-1009	R1-1260	R1-1387
R1-127	R1-252	R1-505	R1-630	R1-883	R1-1008	R1-1261	R1-1386
R1-128	R1-251	R1-506	R1-629	R1-884	R1-1007	R1-1262	R1-1385
R1-129	R1-250	R1-507	R1-628	R1-885	R1-1006	R1-1263	R1-1384
R1-130	R1-249	R1-508	R1-627	R1-886	R1-1005	R1-1264	R1-1383
R1-131	R1-248	R1-509	R1-626	R1-887	R1-1004	R1-1265	R1-1382
R1-132	R1-247	R1-510	R1-625	R1-888	R1-1003	R1-1266	R1-1381
R1-133	R1-246	R1-511	R1-624	R1-889	R1-1002	R1-1267	R1-1380
R1-134	R1-245	R1-512	R1-623	R1-890	R1-1001	R1-1268	R1-1379
R1-135	R1-244	R1-513	R1-622	R1-891	R1-1000	R1-1269	R1-1378
R1-136	R1-243	R1-514	R1-621	R1-892	R1-999	R1-1270	R1-1377
R1-137	R1-242	R1-515	R1-620	R1-893	R1-998	R1-1271	R1-1376
R1-138	R1-241	R1-516	R1-619	R1-894	R1-997	R1-1272	R1-1375
R1-139	R1-240	R1-517	R1-618	R1-895	R1-996	R1-1273	R1-1374
R1-140	R1-239	R1-518	R1-617	R1-896	R1-995	R1-1274	R1-1373
R1-141	R1-238	R1-519	R1-616	R1-897	R1-994	R1-1275	R1-1372
R1-142	R1-237	R1-520	R1-615	R1-898	R1-993	R1-1276	R1-1371
R1-143	R1-236	R1-521	R1-614	R1-899	R1-992	R1-1277	R1-1370
R1-144	R1-235	R1-522	R1-613	R1-900	R1-991	R1-1278	R1-1369
R1-145	R1-234	R1-523	R1-612	R1-901	R1-990	R1-1279	R1-1368
R1-146	R1-233	R1-524	R1-611	R1-902	R1-989	R1-1280	R1-1367
R1-147	R1-232	R1-525	R1-610	R1-903	R1-988	R1-1281	R1-1366
R1-148	R1-231	R1-526	R1-609	R1-904	R1-987	R1-1282	R1-1365
R1-149	R1-230	R1-527	R1-608	R1-905	R1-986	R1-1283	R1-1364
R1-150	R1-229	R1-528	R1-607	R1-906	R1-985	R1-1284	R1-1363
R1-151	R1-228	R1-529	R1-606	R1-907	R1-984	R1-1285	R1-1362
R1-152	R1-227	R1-530	R1-605	R1-908	R1-983	R1-1286	R1-1361
R1-153	R1-226	R1-531	R1-604	R1-909	R1-982	R1-1287	R1-1360
R1-154	R1-225	R1-532	R1-603	R1-910	R1-981	R1-1288	R1-1359
R1-155	R1-224	R1-533	R1-602	R1-911	R1-980	R1-1289	R1-1358
R1-156	R1-223	R1-534	R1-601	R1-912	R1-979	R1-1290	R1-1357
R1-157	R1-222	R1-535	R1-600	R1-913	R1-978	R1-1291	R1-1356
R1-158	R1-221	R1-536	R1-599	R1-914	R1-977	R1-1292	R1-1355
R1-159	R1-220	R1-537	R1-598	R1-915	R1-976	R1-1293	R1-1354
R1-160	R1-219	R1-538	R1-597	R1-916	R1-975	R1-1294	R1-1353
R1-161	R1-218	R1-539	R1-596	R1-917	R1-974	R1-1295	R1-1352
R1-162	R1-217	R1-540	R1-595	R1-918	R1-973	R1-1296	R1-1351
R1-163	R1-216	R1-541	R1-594	R1-919	R1-972	R1-1297	R1-1350
R1-164	R1-215	R1-542	R1-593	R1-920	R1-971	R1-1298	R1-1349
R1-165	R1-214	R1-543	R1-592	R1-921	R1-970	R1-1299	R1-1348
R1-166	R1-213	R1-544	R1-591	R1-922	R1-969	R1-1300	R1-1347
R1-167	R1-212	R1-545	R1-590	R1-923	R1-968	R1-1301	R1-1346
R1-168	R1-211	R1-546	R1-589	R1-924	R1-967	R1-1302	R1-1345
R1-169	R1-210	R1-547	R1-588	R1-925	R1-966	R1-1303	R1-1344
R1-170	R1-209	R1-548	R1-587	R1-926	R1-965	R1-1304	R1-1343
R1-171	R1-208	R1-549	R1-586	R1-927	R1-964	R1-1305	R1-1342
R1-172	R1-207	R1-550	R1-585	R1-928	R1-963	R1-1306	R1-1341
R1-173	R1-206	R1-551	R1-584	R1-929	R1-962	R1-1307	R1-1340
R1-174	R1-205	R1-552	R1-583	R1-930	R1-961	R1-1308	R1-1339
R1-175	R1-204	R1-553	R1-582	R1-931	R1-960	R1-1309	R1-1338
R1-176	R1-203	R1-554	R1-581	R1-932	R1-959	R1-1310	R1-1337
R1-177	R1-202	R1-555	R1-580	R1-933	R1-958	R1-1311	R1-1336
R1-178	R1-201	R1-556	R1-579	R1-934	R1-957	R1-1312	R1-1335
R1-179	R1-200	R1-557	R1-578	R1-935	R1-956	R1-1313	R1-1334
R1-180	R1-199	R1-558	R1-577	R1-936	R1-955	R1-1314	R1-1333
R1-181	R1-198	R1-559	R1-576	R1-937	R1-954	R1-1315	R1-1332
R1-182	R1-197	R1-560	R1-575	R1-938	R1-953	R1-1316	R1-1331
R1-183	R1-196	R1-561	R1-574	R1-939	R1-952	R1-1317	R1-1330
R1-184	R1-195	R1-562	R1-573	R1-940	R1-951	R1-1318	R1-1329
R1-185	R1-194	R1-563	R1-572	R1-941	R1-950	R1-1319	R1-1328
R1-186	R1-193	R1-564	R1-571	R1-942	R1-949	R1-1320	R1-1327
R1-187	R1-192	R1-565	R1-570	R1-943	R1-948	R1-1321	R1-1326
R1-188	R1-191	R1-566	R1-569	R1-944	R1-947	R1-1322	R1-1325
R1-189	R1-190	R1-567	R1-568	R1-945	R1-946	R1-1323	R1-1324
BUND
R2-001	R2-378	R2-379	R2-756	R2-757	R2-1134	R2-1135	R2-1512
R2-002	R2-377	R2-380	R2-755	R2-758	R2-1133	R2-1136	R2-1511
R2-003	R2-376	R2-381	R2-754	R2-759	R2-1132	R2-1137	R2-1510
R2-004	R2-375	R2-382	R2-753	R2-760	R2-1131	R2-1138	R2-1509
R2-005	R2-374	R2-383	R2-752	R2-761	R2-1130	R2-1139	R2-1508
R2-006	R2-373	R2-384	R2-751	R2-762	R2-1129	R2-1140	R2-1507
R2-007	R2-372	R2-385	R2-750	R2-763	R2-1128	R2-1141	R2-1506
R2-008	R2-371	R2-386	R2-749	R2-764	R2-1127	R2-1142	R2-1505
R2-009	R2-370	R2-387	R2-748	R2-765	R2-1126	R2-1143	R2-1504
R2-010	R2-369	R2-388	R2-747	R2-766	R2-1125	R2-1144	R2-1503
R2-011	R2-368	R2-389	R2-746	R2-767	R2-1124	R2-1145	R2-1502
R2-012	R2-367	R2-390	R2-745	R2-768	R2-1123	R2-1146	R2-1501
R2-013	R2-366	R2-391	R2-744	R2-769	R2-1122	R2-1147	R2-1500
R2-014	R2-365	R2-392	R2-743	R2-770	R2-1121	R2-1148	R2-1499
R2-015	R2-364	R2-393	R2-742	R2-771	R2-1120	R2-1149	R2-1498
R2-016	R2-363	R2-394	R2-741	R2-772	R2-1119	R2-1150	R2-1497
R2-017	R2-362	R2-395	R2-740	R2-773	R2-1118	R2-1151	R2-1496
R2-018	R2-361	R2-396	R2-739	R2-774	R2-1117	R2-1152	R2-1495
R2-019	R2-360	R2-397	R2-738	R2-775	R2-1116	R2-1153	R2-1494
R2-020	R2-359	R2-398	R2-737	R2-776	R2-1115	R2-1154	R2-1493
R2-021	R2-358	R2-399	R2-736	R2-777	R2-1114	R2-1155	R2-1492
R2-022	R2-357	R2-400	R2-735	R2-778	R2-1113	R2-1156	R2-1491
R2-023	R2-356	R2-401	R2-734	R2-779	R2-1112	R2-1157	R2-1490
R2-024	R2-355	R2-402	R2-733	R2-780	R2-1111	R2-1158	R2-1489
R2-025	R2-354	R2-403	R2-732	R2-781	R2-1110	R2-1159	R2-1488
R2-026	R2-353	R2-404	R2-731	R2-782	R2-1109	R2-1160	R2-1487
R2-027	R2-352	R2-405	R2-730	R2-783	R2-1108	R2-1161	R2-1486
R2-028	R2-351	R2-406	R2-729	R2-784	R2-1107	R2-1162	R2-1485
R2-029	R2-350	R2-407	R2-728	R2-785	R2-1106	R2-1163	R2-1484
R2-030	R2-349	R2-408	R2-727	R2-786	R2-1105	R2-1164	R2-1483
R2-031	R2-348	R2-409	R2-726	R2-787	R2-1104	R2-1165	R2-1482
R2-032	R2-347	R2-410	R2-725	R2-788	R2-1103	R2-1166	R2-1481
R2-033	R2-346	R2-411	R2-724	R2-789	R2-1102	R2-1167	R2-1480
R2-034	R2-345	R2-412	R2-723	R2-790	R2-1101	R2-1168	R2-1479
R2-035	R2-344	R2-413	R2-722	R2-791	R2-1100	R2-1169	R2-1478
R2-036	R2-343	R2-414	R2-721	R2-792	R2-1099	R2-1170	R2-1477
R2-037	R2-342	R2-415	R2-720	R2-793	R2-1098	R2-1171	R2-1476
R2-038	R2-341	R2-416	R2-719	R2-794	R2-1097	R2-1172	R2-1475
R2-039	R2-340	R2-417	R2-718	R2-795	R2-1096	R2-1173	R2-1474
R2-040	R2-339	R2-418	R2-717	R2-796	R2-1095	R2-1174	R2-1473
R2-041	R2-338	R2-419	R2-716	R2-797	R2-1094	R2-1175	R2-1472
R2-042	R2-337	R2-420	R2-715	R2-798	R2-1093	R2-1176	R2-1471
R2-043	R2-336	R2-421	R2-714	R2-799	R2-1092	R2-1177	R2-1470
R2-044	R2-335	R2-422	R2-713	R2-800	R2-1091	R2-1178	R2-1469
R2-045	R2-334	R2-423	R2-712	R2-801	R2-1090	R2-1179	R2-1468
R2-046	R2-333	R2-424	R2-711	R2-802	R2-1089	R2-1180	R2-1467
R2-047	R2-332	R2-425	R2-710	R2-803	R2-1088	R2-1181	R2-1466
R2-048	R2-331	R2-426	R2-709	R2-804	R2-1087	R2-1182	R2-1465
R2-049	R2-330	R2-427	R2-708	R2-805	R2-1086	R2-1183	R2-1464
R2-050	R2-329	R2-428	R2-707	R2-806	R2-1085	R2-1184	R2-1463
R2-051	R2-328	R2-429	R2-706	R2-807	R2-1084	R2-1185	R2-1462
R2-052	R2-327	R2-430	R2-705	R2-808	R2-1083	R2-1186	R2-1461
R2-053	R2-326	R2-431	R2-704	R2-809	R2-1082	R2-1187	R2-1460
R2-054	R2-325	R2-432	R2-703	R2-810	R2-1081	R2-1188	R2-1459
R2-055	R2-324	R2-433	R2-702	R2-811	R2-1080	R2-1189	R2-1458
R2-056	R2-323	R2-434	R2-701	R2-812	R2-1079	R2-1190	R2-1457
R2-057	R2-322	R2-435	R2-700	R2-813	R2-1078	R2-1191	R2-1456
R2-058	R2-321	R2-436	R2-699	R2-814	R2-1077	R2-1192	R2-1455
R2-059	R2-320	R2-437	R2-698	R2-815	R2-1076	R2-1193	R2-1454
R2-060	R2-319	R2-438	R2-697	R2-816	R2-1075	R2-1194	R2-1453
R2-061	R2-318	R2-439	R2-696	R2-817	R2-1074	R2-1195	R2-1452
R2-062	R2-317	R2-440	R2-695	R2-818	R2-1073	R2-1196	R2-1451
R2-063	R2-316	R2-441	R2-694	R2-819	R2-1072	R2-1197	R2-1450
R2-064	R2-315	R2-442	R2-693	R2-820	R2-1071	R2-1198	R2-1449
R2-065	R2-314	R2-443	R2-692	R2-821	R2-1070	R2-1199	R2-1448
R2-066	R2-313	R2-444	R2-691	R2-822	R2-1069	R2-1200	R2-1447
R2-067	R2-312	R2-445	R2-690	R2-823	R2-1068	R2-1201	R2-1446
R2-068	R2-311	R2-446	R2-689	R2-824	R2-1067	R2-1202	R2-1445
R2-069	R2-310	R2-447	R2-688	R2-825	R2-1066	R2-1203	R2-1444
R2-070	R2-309	R2-448	R2-687	R2-826	R2-1065	R2-1204	R2-1443
R2-071	R2-308	R2-449	R2-686	R2-827	R2-1064	R2-1205	R2-1442
R2-072	R2-307	R2-450	R2-685	R2-828	R2-1063	R2-1206	R2-1441
R2-073	R2-306	R2-451	R2-684	R2-829	R2-1062	R2-1207	R2-1440
R2-074	R2-305	R2-452	R2-683	R2-830	R2-1061	R2-1208	R2-1439
R2-075	R2-304	R2-453	R2-682	R2-831	R2-1060	R2-1209	R2-1438
R2-076	R2-303	R2-454	R2-681	R2-832	R2-1059	R2-1210	R2-1437
R2-077	R2-302	R2-455	R2-680	R2-833	R2-1058	R2-1211	R2-1436
R2-078	R2-301	R2-456	R2-679	R2-834	R2-1057	R2-1212	R2-1435
R2-079	R2-300	R2-457	R2-678	R2-835	R2-1056	R2-1213	R2-1434
R2-080	R2-299	R2-458	R2-677	R2-836	R2-1055	R2-1214	R2-1433
R2-081	R2-298	R2-459	R2-676	R2-837	R2-1054	R2-1215	R2-1432
R2-082	R2-297	R2-460	R2-675	R2-838	R2-1053	R2-1216	R2-1431
R2-083	R2-296	R2-461	R2-674	R2-839	R2-1052	R2-1217	R2-1430
R2-084	R2-295	R2-462	R2-673	R2-840	R2-1051	R2-1218	R2-1429
R2-085	R2-294	R2-463	R2-672	R2-841	R2-1050	R2-1219	R2-1428
R2-086	R2-293	R2-464	R2-671	R2-842	R2-1049	R2-1220	R2-1427
R2-087	R2-292	R2-465	R2-670	R2-843	R2-1048	R2-1221	R2-1426
R2-088	R2-291	R2-466	R2-669	R2-844	R2-1047	R2-1222	R2-1425
R2-089	R2-290	R2-467	R2-668	R2-845	R2-1046	R2-1223	R2-1424
R2-090	R2-289	R2-468	R2-667	R2-846	R2-1045	R2-1224	R2-1423
R2-091	R2-288	R2-469	R2-666	R2-847	R2-1044	R2-1225	R2-1422
R2-092	R2-287	R2-470	R2-665	R2-848	R2-1043	R2-1226	R2-1421
R2-093	R2-286	R2-471	R2-664	R2-849	R2-1042	R2-1227	R2-1420
R2-094	R2-285	R2-472	R2-663	R2-850	R2-1041	R2-1228	R2-1419
R2-095	R2-284	R2-473	R2-662	R2-851	R2-1040	R2-1229	R2-1418
R2-096	R2-283	R2-474	R2-661	R2-852	R2-1039	R2-1230	R2-1417
R2-097	R2-282	R2-475	R2-660	R2-853	R2-1038	R2-1231	R2-1416
R2-098	R2-281	R2-476	R2-659	R2-854	R2-1037	R2-1232	R2-1415
R2-099	R2-280	R2-477	R2-658	R2-855	R2-1036	R2-1233	R2-1414
R2-100	R2-279	R2-478	R2-657	R2-856	R2-1035	R2-1234	R2-1413
R2-101	R2-278	R2-479	R2-656	R2-857	R2-1034	R2-1235	R2-1412
R2-102	R2-277	R2-480	R2-655	R2-858	R2-1033	R2-1236	R2-1411
R2-103	R2-276	R2-481	R2-654	R2-859	R2-1032	R2-1237	R2-1410
R2-104	R2-275	R2-482	R2-653	R2-860	R2-1031	R2-1238	R2-1409
R2-105	R2-274	R2-483	R2-652	R2-861	R2-1030	R2-1239	R2-1408
R2-106	R2-273	R2-484	R2-651	R2-862	R2-1029	R2-1240	R2-1407
R2-107	R2-272	R2-485	R2-650	R2-863	R2-1028	R2-1241	R2-1406
R2-108	R2-271	R2-486	R2-649	R2-864	R2-1027	R2-1242	R2-1405
R2-109	R2-270	R2-487	R2-648	R2-865	R2-1026	R2-1243	R2-1404
R2-110	R2-269	R2-488	R2-647	R2-866	R2-1025	R2-1244	R2-1403
R2-111	R2-268	R2-489	R2-646	R2-867	R2-1024	R2-1245	R2-1402
R2-112	R2-267	R2-490	R2-645	R2-868	R2-1023	R2-1246	R2-1401
R2-113	R2-266	R2-491	R2-644	R2-869	R2-1022	R2-1247	R2-1400
R2-114	R2-265	R2-492	R2-643	R2-870	R2-1021	R2-1248	R2-1399
R2-115	R2-264	R2-493	R2-642	R2-871	R2-1020	R2-1249	R2-1398
R2-116	R2-263	R2-494	R2-641	R2-872	R2-1019	R2-1250	R2-1397
R2-117	R2-262	R2-495	R2-640	R2-873	R2-1018	R2-1251	R2-1396
R2-118	R2-261	R2-496	R2-639	R2-874	R2-1017	R2-1252	R2-1395
R2-119	R2-260	R2-497	R2-638	R2-875	R2-1016	R2-1253	R2-1394
R2-120	R2-259	R2-498	R2-637	R2-876	R2-1015	R2-1254	R2-1393
R2-121	R2-258	R2-499	R2-636	R2-877	R2-1014	R2-1255	R2-1392
R2-122	R2-257	R2-500	R2-635	R2-878	R2-1013	R2-1256	R2-1391
R2-123	R2-256	R2-501	R2-634	R2-879	R2-1012	R2-1257	R2-1390
R2-124	R2-255	R2-502	R2-633	R2-880	R2-1011	R2-1258	R2-1389
R2-125	R2-254	R2-503	R2-632	R2-881	R2-1010	R2-1259	R2-1388
R2-126	R2-253	R2-504	R2-631	R2-882	R2-1009	R2-1260	R2-1387
R2-127	R2-252	R2-505	R2-630	R2-883	R2-1008	R2-1261	R2-1386
R2-128	R2-251	R2-506	R2-629	R2-884	R2-1007	R2-1262	R2-1385
R2-129	R2-250	R2-507	R2-628	R2-885	R2-1006	R2-1263	R2-1384
R2-130	R2-249	R2-508	R2-627	R2-886	R2-1005	R2-1264	R2-1383
R2-131	R2-248	R2-509	R2-626	R2-887	R2-1004	R2-1265	R2-1382
R2-132	R2-247	R2-510	R2-625	R2-888	R2-1003	R2-1266	R2-1381
R2-133	R2-246	R2-511	R2-624	R2-889	R2-1002	R2-1267	R2-1380
R2-134	R2-245	R2-512	R2-623	R2-890	R2-1001	R2-1268	R2-1379
R2-135	R2-244	R2-513	R2-622	R2-891	R2-1000	R2-1269	R2-1378
R2-136	R2-243	R2-514	R2-621	R2-892	R2-999	R2-1270	R2-1377
R2-137	R2-242	R2-515	R2-620	R2-893	R2-998	R2-1271	R2-1376
R2-138	R2-241	R2-516	R2-619	R2-894	R2-997	R2-1272	R2-1375
R2-139	R2-240	R2-517	R2-618	R2-895	R2-996	R2-1273	R2-1374
R2-140	R2-239	R2-518	R2-617	R2-896	R2-995	R2-1274	R2-1373
R2-141	R2-238	R2-519	R2-616	R2-897	R2-994	R2-1275	R2-1372
R2-142	R2-237	R2-520	R2-615	R2-898	R2-993	R2-1276	R2-1371
R2-143	R2-236	R2-521	R2-614	R2-899	R2-992	R2-1277	R2-1370
R2-144	R2-235	R2-522	R2-613	R2-900	R2-991	R2-1278	R2-1369
R2-145	R2-234	R2-523	R2-612	R2-901	R2-990	R2-1279	R2-1368
R2-146	R2-233	R2-524	R2-611	R2-902	R2-989	R2-1280	R2-1367
R2-147	R2-232	R2-525	R2-610	R2-903	R2-988	R2-1281	R2-1366
R2-148	R2-231	R2-526	R2-609	R2-904	R2-987	R2-1282	R2-1365
R2-149	R2-230	R2-527	R2-608	R2-905	R2-986	R2-1283	R2-1364
R2-150	R2-229	R2-528	R2-607	R2-906	R2-985	R2-1284	R2-1363
R2-151	R2-228	R2-529	R2-606	R2-907	R2-984	R2-1285	R2-1362
R2-152	R2-227	R2-530	R2-605	R2-908	R2-983	R2-1286	R2-1361
R2-153	R2-226	R2-531	R2-604	R2-909	R2-982	R2-1287	R2-1360
R2-154	R2-225	R2-532	R2-603	R2-910	R2-981	R2-1288	R2-1359
R2-155	R2-224	R2-533	R2-602	R2-911	R2-980	R2-1289	R2-1358
R2-156	R2-223	R2-534	R2-601	R2-912	R2-979	R2-1290	R2-1357
R2-157	R2-222	R2-535	R2-600	R2-913	R2-978	R2-1291	R2-1356
R2-158	R2-221	R2-536	R2-599	R2-914	R2-977	R2-1292	R2-1355
R2-159	R2-220	R2-537	R2-598	R2-915	R2-976	R2-1293	R2-1354
R2-160	R2-219	R2-538	R2-597	R2-916	R2-975	R2-1294	R2-1353
R2-161	R2-218	R2-539	R2-596	R2-917	R2-974	R2-1295	R2-1352
R2-162	R2-217	R2-540	R2-595	R2-918	R2-973	R2-1296	R2-1351
R2-163	R2-216	R2-541	R2-594	R2-919	R2-972	R2-1297	R2-1350
R2-164	R2-215	R2-542	R2-593	R2-920	R2-971	R2-1298	R2-1349
R2-165	R2-214	R2-543	R2-592	R2-921	R2-970	R2-1299	R2-1348
R2-166	R2-213	R2-544	R2-591	R2-922	R2-969	R2-1300	R2-1347
R2-167	R2-212	R2-545	R2-590	R2-923	R2-968	R2-1301	R2-1346
R2-168	R2-211	R2-546	R2-589	R2-924	R2-967	R2-1302	R2-1345
R2-169	R2-210	R2-547	R2-588	R2-925	R2-966	R2-1303	R2-1344
R2-170	R2-209	R2-548	R2-587	R2-926	R2-965	R2-1304	R2-1343
R2-171	R2-208	R2-549	R2-586	R2-927	R2-964	R2-1305	R2-1342
R2-172	R2-207	R2-550	R2-585	R2-928	R2-963	R2-1306	R2-1341
R2-173	R2-206	R2-551	R2-584	R2-929	R2-962	R2-1307	R2-1340
R2-174	R2-205	R2-552	R2-583	R2-930	R2-961	R2-1308	R2-1339
R2-175	R2-204	R2-553	R2-582	R2-931	R2-960	R2-1309	R2-1338
R2-176	R2-203	R2-554	R2-581	R2-932	R2-959	R2-1310	R2-1337
R2-177	R2-202	R2-555	R2-580	R2-933	R2-958	R2-1311	R2-1336
R2-178	R2-201	R2-556	R2-579	R2-934	R2-957	R2-1312	R2-1335
R2-179	R2-200	R2-557	R2-578	R2-935	R2-956	R2-1313	R2-1334
R2-180	R2-199	R2-558	R2-577	R2-936	R2-955	R2-1314	R2-1333
R2-181	R2-198	R2-559	R2-576	R2-937	R2-954	R2-1315	R2-1332
R2-182	R2-197	R2-560	R2-575	R2-938	R2-953	R2-1316	R2-1331
R2-183	R2-196	R2-561	R2-574	R2-939	R2-952	R2-1317	R2-1330
R2-184	R2-195	R2-562	R2-573	R2-940	R2-951	R2-1318	R2-1329
R2-185	R2-194	R2-563	R2-572	R2-941	R2-950	R2-1319	R2-1328
R2-186	R2-193	R2-564	R2-571	R2-942	R2-949	R2-1320	R2-1327
R2-187	R2-192	R2-565	R2-570	R2-943	R2-948	R2-1321	R2-1326
R2-188	R2-191	R2-566	R2-569	R2-944	R2-947	R2-1322	R2-1325
R2-189	R2-190	R2-567	R2-568	R2-945	R2-946	R2-1323	R2-1324

## Sheet: PHENO
location	block	row_ID	genotype	female_parent	male_parent	tGBS_ID	wtr1_subfamily	generation	parental_SDAF	dt50PD	dt50TD	height	tiller_number	yield_per_plant	panicle_length	proportion_spikelets_filled	potential_yield
New_Lowland_628_2018DS	R1	R1-001	10A-8225	10A	8225	NA	BG_300_DP9_BC1F5	F1	0.265087	69	47	80	33.33	71.11	230.56	0.64	96.93
New_Lowland_628_2018DS	R1	R1-002	10A-8429	10A	8429	NA	Y_134_DP6	F1	NA	69	47	73.33	13	35.1	216	0.79	42.48
New_Lowland_628_2018DS	R1	R1-003	8A-7910	8A	7910	NA	Haoannong_DP1_BC1F5	F1	0.248163	69	47	80	17.33	45.07	220	0.56	64.74
New_Lowland_628_2018DS	R1	R1-005	10A-7929	10A	7929	NA	Haoannong_DP1_BC1F5	F1	0.269688	65	43	76.67	20.67	45.93	203.89	0.84	53.44
New_Lowland_628_2018DS	R1	R1-007	10A-8145	10A	8145	NA	Zhong_413_DP7_BC1F5	F1	0.2537	69	47	83.33	24.67	71.81	223.33	0.89	79.35
New_Lowland_628_2018DS	R1	R1-008	2B	NA	NA	2B	NA	parent_CMS	NA	76	54	76.67	15.67	29.94	198.33	0.58	42.49
New_Lowland_628_2018DS	R1	R1-010	8022	NA	NA	wtr_160	Cheng_Hui_448_DP4_BC1F5	parent_BC1F5	NA	89	67	108.33	12	57.07	223.89	0.84	65.93
New_Lowland_628_2018DS	R1	R1-011	8387	NA	NA	wtr_525	M_401_DP17_BC1F5	parent_BC1F5	NA	89	67	96.67	13.67	38.11	241.11	0.7	49.51
New_Lowland_628_2018DS	R1	R1-013	8240	NA	NA	wtr_378	BG_300_DP9_BC1F5	parent_BC1F5	NA	85	63	98.33	11.33	46.34	253.33	0.78	56.63
New_Lowland_628_2018DS	R1	R1-016	4A-8166	4A	8166	NA	Zhong_413_DP7_BC1F5	F1	0.233625	89	67	103.33	28	97.38	241.22	0.77	119.59
New_Lowland_628_2018DS	R1	R1-017	10A-8068	10A	8068	NA	Feng_Ai_Zan_DP5_BC1F5	F1	0.261087	69	47	80	14.5	35.44	211.67	0.84	41
New_Lowland_628_2018DS	R1	R1-020	6A-8308	6A	8308	NA	OM_997_DP10_BC1F5	F1	0.239875	72	50	105	18.67	55.79	207.78	0.78	68.28
New_Lowland_628_2018DS	R1	R1-021	7974	NA	NA	wtr_112	Haoannong_DP1_BC1F5	parent_BC1F5	NA	89	67	96.67	7.33	19.56	217.78	0.79	23.7
New_Lowland_628_2018DS	R1	R1-022	A07-8423	A07	8423	NA	X_21_DP19_BC1F5	F1	0.251987	85	63	113.33	23	101.46	258.33	0.87	115
New_Lowland_628_2018DS	R1	R1-025	8204	NA	NA	wtr_342	Khazar_DP8_BC1F5	parent_BC1F5	NA	95	73	95	14	49	235.78	0.7	63.87
New_Lowland_628_2018DS	R1	R1-027	10A-8186	10A	8186	NA	Khazar_DP8_BC1F5	F1	0.267263	76	54	92.5	34	72.91	236.11	0.56	105.29
New_Lowland_628_2018DS	R1	R1-029	4A-8130	4A	8130	NA	Zhong_413_DP7_BC1F5	F1	0.235637	85	63	108.33	29	116.64	271.11	0.81	139.03
New_Lowland_628_2018DS	R1	R1-031	4B	NA	NA	4B	NA	parent_CMS	NA	89	67	100	27	54	236.67	0.64	73.37
New_Lowland_628_2018DS	R1	R1-032	8179	NA	NA	wtr_317	Zhong_413_DP7_BC1F5	parent_BC1F5	NA	76	54	88.33	15	31	195.83	0.86	35.44
New_Lowland_628_2018DS	R1	R1-033	2A-8346	2A	8346	NA	Basmati_DP12_BC1F5	F1	0.265925	69	47	78.33	18	50.8	208.33	0.74	64.24
New_Lowland_628_2018DS	R1	R1-034	6A-8429	6A	8429	NA	Y_134_DP6	F1	NA	69	47	78.33	17	38.82	211.67	0.58	54.94
New_Lowland_628_2018DS	R1	R1-035	10A-8082	10A	8082	NA	Feng_Ai_Zan_DP5_BC1F5	F1	0.264412	69	47	78.33	13.67	38.11	206.11	0.81	45.19
New_Lowland_628_2018DS	R1	R1-036	2A-7944	2A	7944	NA	Haoannong_DP1_BC1F5	F1	0.258225	69	47	78.33	17.33	33.51	185	0.8	40.07
New_Lowland_628_2018DS	R1	R1-037	8275	NA	NA	wtr_413	OM_997_DP10_BC1F5	parent_BC1F5	NA	81	59	101.67	17	62.71	241.11	0.87	70.57
New_Lowland_628_2018DS	R1	R1-039	2A-8175	2A	8175	NA	Zhong_413_DP7_BC1F5	F1	0.256263	65	43	73.33	31.67	47.85	190	0.56	69.13
New_Lowland_628_2018DS	R1	R1-042	8077	NA	NA	wtr_215	Feng_Ai_Zan_DP5_BC1F5	parent_BC1F5	NA	92	70	105	14.33	52.56	242.22	0.73	66.96
New_Lowland_628_2018DS	R1	R1-043	8195	NA	NA	wtr_333	Khazar_DP8_BC1F5	parent_BC1F5	NA	92	70	101.67	8	24.62	225.56	0.73	31.21
New_Lowland_628_2018DS	R1	R1-044	A07-8257	A07	8257	NA	BG_300_DP9_BC1F5	F1	0.251538	81	59	111.67	16.67	71.48	248.89	0.75	89.53
New_Lowland_628_2018DS	R1	R1-045	10A-8241	10A	8241	NA	BG_300_DP9_BC1F5	F1	0.263387	69	47	86.67	16.67	41.67	212.22	0.71	53.57
New_Lowland_628_2018DS	R1	R1-046	6A-8324	6A	8324	NA	Basmati_DP12_BC1F5	F1	0.253525	89	67	98.33	15	41.83	253.33	0.59	59.09
New_Lowland_628_2018DS	R1	R1-047	2A-7971	2A	7971	NA	Haoannong_DP1_BC1F5	F1	0.250412	65	43	73.33	20	28	188.13	0.46	43.2
New_Lowland_628_2018DS	R1	R1-048	7A-8014	7A	8014	NA	Cheng_Hui_448_DP4_BC1F5	F1	0.266562	69	47	85	17.67	49.37	236.88	0.86	56.33
New_Lowland_628_2018DS	R1	R1-049	7865	NA	NA	wtr_3	Haoannong_DP1_BC1F5	parent_BC1F5	NA	85	63	96.67	9.33	26.34	233.33	0.68	34.83
New_Lowland_628_2018DS	R1	R1-050	A07-8051	A07	8051	NA	Feng_Ai_Zan_DP5_BC1F5	F1	0.249362	85	63	108.33	8	30.4	230.22	0.85	35.07
New_Lowland_628_2018DS	R1	R1-051	4A-8387	4A	8387	NA	M_401_DP17_BC1F5	F1	0.24755	81	59	106.67	19.67	84.13	270	0.74	106.22
New_Lowland_628_2018DS	R1	R1-055	10A-7997	10A	7997	NA	Cheng_Hui_448_DP4_BC1F5	F1	0.263675	65	43	75	22.67	44.83	186.67	0.85	51.65
New_Lowland_628_2018DS	R1	R1-057	8116	NA	NA	wtr_254	Y_134_DP6_BC1F5	parent_BC1F5	NA	95	73	70	5	15.33	240	0.63	20.99
New_Lowland_628_2018DS	R1	R1-058	10A-8120	10A	8120	NA	Y_134_DP6_BC1F5	F1	0.248475	69	47	78.33	23	51.88	213.33	0.88	58.07
New_Lowland_628_2018DS	R1	R1-065	8A-8276	8A	8276	NA	OM_997_DP10_BC1F5	F1	0.263475	72	50	90	11.67	30.72	225.83	0.78	37.35
New_Lowland_628_2018DS	R1	R1-066	A07-7955	A07	7955	NA	Haoannong_DP1_BC1F5	F1	0.249988	85	63	106.67	10.67	44.92	243.33	0.91	49.06
New_Lowland_628_2018DS	R1	R1-068	7882	NA	NA	wtr_20	Haoannong_DP1_BC1F5	parent_BC1F5	NA	92	70	90	9	37.7	221.11	0.91	40.92
New_Lowland_628_2018DS	R1	R1-069	8074	NA	NA	wtr_212	Feng_Ai_Zan_DP5_BC1F5	parent_BC1F5	NA	92	70	95	6.33	25.76	226.11	0.82	30.37
New_Lowland_628_2018DS	R1	R1-070	A07-7903	A07	7903	NA	Haoannong_DP1_BC1F5	F1	0.250075	89	67	110	9	43.7	244.44	0.87	49.43
New_Lowland_628_2018DS	R1	R1-071	4A-8065	4A	8065	NA	Feng_Ai_Zan_DP5_BC1F5	F1	0.233437	85	63	105	12.33	42.48	225	0.73	53.96
New_Lowland_628_2018DS	R1	R1-072	A07-7996	A07	7996	NA	Cheng_Hui_448_DP4_BC1F5	F1	0.256975	81	59	115	12	57.6	261.67	0.86	65.83
New_Lowland_628_2018DS	R1	R1-073	2A-7929	2A	7929	NA	Haoannong_DP1_BC1F5	F1	0.262912	69	47	71.67	12	17.4	167.5	0.65	23.55
New_Lowland_628_2018DS	R1	R1-074	6A-8261	6A	8261	NA	BG_300_DP9_BC1F5	F1	0.2581	89	67	105	22.67	77.07	252.22	0.71	99.14
New_Lowland_628_2018DS	R1	R1-076	A07-7866	A07	7866	NA	Haoannong_DP1_BC1F5	F1	0.257425	76	54	105	18.67	78.61	241.33	0.88	87.96
New_Lowland_628_2018DS	R1	R1-078	A07-8012	A07	8012	NA	Cheng_Hui_448_DP4_BC1F5	F1	0.254175	89	67	98.33	11	40.33	250	0.85	46.51
New_Lowland_628_2018DS	R1	R1-079	4A-8259	4A	8259	NA	BG_300_DP9_BC1F5	F1	0.239237	89	67	100	14.33	46.98	230.33	0.73	59.82
New_Lowland_628_2018DS	R1	R1-080	4A-8389	4A	8389	NA	X_21_DP19_BC1F5	F1	0.243525	89	67	108.33	13.67	54.21	253.89	0.7	70.74
New_Lowland_628_2018DS	R1	R1-081	8167	NA	NA	wtr_305	Zhong_413_DP7_BC1F5	parent_BC1F5	NA	89	67	106.67	10	33.11	209.44	0.71	42.71
New_Lowland_628_2018DS	R1	R1-082	8021	NA	NA	wtr_159	Cheng_Hui_448_DP4_BC1F5	parent_BC1F5	NA	85	63	106.67	10	40.11	238.33	0.88	44.74
New_Lowland_628_2018DS	R1	R1-083	7A-8401	7A	8401	NA	X_21_DP19_BC1F5	F1	0.264	72	50	90	17	46.47	212	0.82	54.61
New_Lowland_628_2018DS	R1	R1-084	2A-8014	2A	8014	NA	Cheng_Hui_448_DP4_BC1F5	F1	0.255962	72	50	76.67	12.33	19.05	201.67	0.5	28.55
New_Lowland_628_2018DS	R1	R1-085	4A-8114	4A	8114	NA	Y_134_DP6_BC1F5	F1	0.234363	92	70	96.67	16	14.22	231.11	0.2	25.62
New_Lowland_628_2018DS	R1	R1-086	A07-8104	A07	8104	NA	Y_134_DP6_BC1F5	F1	0.249413	81	59	113.33	15	98.5	274.17	0.91	107.76
New_Lowland_628_2018DS	R1	R1-089	8019	NA	NA	wtr_157	Cheng_Hui_448_DP4_BC1F5	parent_BC1F5	NA	92	70	100	13	42.32	244.44	0.81	50.24
New_Lowland_628_2018DS	R1	R1-090	A07-8201	A07	8201	NA	Khazar_DP8_BC1F5	F1	0.248138	85	63	105	11.33	54.78	256.67	0.88	61.34
New_Lowland_628_2018DS	R1	R1-091	2A-7876	2A	7876	NA	Haoannong_DP1_BC1F5	F1	0.248612	72	50	68.33	17.67	21.79	196.44	0.37	35.54
New_Lowland_628_2018DS	R1	R1-093	8312	NA	NA	wtr_450	OM_997_DP10_BC1F5	parent_BC1F5	NA	89	67	100	11.67	35	210.11	0.93	37.31
New_Lowland_628_2018DS	R1	R1-094	8165	NA	NA	wtr_303	Zhong_413_DP7_BC1F5	parent_BC1F5	NA	95	73	97.5	9.5	29.24	220.56	0.7	38
New_Lowland_628_2018DS	R1	R1-095	A07-7863	A07	7863	NA	Haoannong_DP1_BC1F5	F1	0.252825	76	54	100	12.33	41.93	246.11	0.9	46.12
New_Lowland_628_2018DS	R1	R1-096	10A-8259	10A	8259	NA	BG_300_DP9_BC1F5	F1	0.26685	69	47	81.67	12	40.93	227.33	0.85	47.05
New_Lowland_628_2018DS	R1	R1-097	4A-8186	4A	8186	NA	Khazar_DP8_BC1F5	F1	0.23945	72	50	88.33	16.33	51.72	242.22	0.77	63.86
New_Lowland_628_2018DS	R1	R1-098	10A-8025	10A	8025	NA	Cheng_Hui_448_DP4_BC1F5	F1	0.255437	69	47	78.33	16.67	43.15	221	0.84	49.87
New_Lowland_628_2018DS	R1	R1-100	8367	NA	NA	wtr_505	M_401_DP17_BC1F5	parent_BC1F5	NA	92	70	95	13	34.67	253.89	0.71	44.74
New_Lowland_628_2018DS	R1	R1-1000	7893	NA	NA	wtr_31	Haoannong_DP1_BC1F5	parent_BC1F5	NA	89	67	88.33	6.33	13.65	218.67	0.77	16.81
New_Lowland_628_2018DS	R1	R1-1001	10A-8262	10A	8262	NA	BG_300_DP9_BC1F5	F1	0.263663	69	47	86.67	21.33	57.84	236.56	0.89	64.28
New_Lowland_628_2018DS	R1	R1-1002	A07-8115	A07	8115	NA	Y_134_DP6_BC1F5	F1	0.252387	85	63	115	14	51.24	245.2	0.76	63.58
New_Lowland_628_2018DS	R1	R1-1006	A07-7956	A07	7956	NA	Haoannong_DP1_BC1F5	F1	0.256588	81	59	110	20	98.89	267.78	0.84	114.22
New_Lowland_628_2018DS	R1	R1-1007	10A-8107	10A	8107	NA	Y_134_DP6_BC1F5	F1	0.265562	76	54	90	10.33	29.28	234.11	0.82	34.67
New_Lowland_628_2018DS	R1	R1-1008	4A-8333	4A	8333	NA	Basmati_DP12_BC1F5	F1	0.235788	89	67	96.67	16.67	23.89	248.67	0.32	40.09
New_Lowland_628_2018DS	R1	R1-101	7998	NA	NA	wtr_136	Cheng_Hui_448_DP4_BC1F5	parent_BC1F5	NA	85	63	93.33	12	40.27	243.56	0.85	46.16
New_Lowland_628_2018DS	R1	R1-1010	8326	NA	NA	wtr_464	Basmati_DP12_BC1F5	parent_BC1F5	NA	89	67	90	13	36.54	232	0.82	43.17
New_Lowland_628_2018DS	R1	R1-1012	4A-8353	4A	8353	NA	Basmati_DP12_BC1F5	F1	0.2399	92	70	101.67	22	66.49	250.56	0.63	90.92
New_Lowland_628_2018DS	R1	R1-1013	8315	NA	NA	wtr_453	OM_997_DP10_BC1F5	parent_BC1F5	NA	89	67	96.67	10	20.69	217.4	0.78	25.29
New_Lowland_628_2018DS	R1	R1-1014	4A-8271	4A	8271	NA	OM_997_DP10_BC1F5	F1	0.224812	85	63	101.67	19.33	51.13	243.89	0.64	69.59
New_Lowland_628_2018DS	R1	R1-1015	4A-8419	4A	8419	NA	X_21_DP19_BC1F5	F1	0.23125	89	67	105	16.33	54.99	266.56	0.76	68.18
New_Lowland_628_2018DS	R1	R1-1017	6A-7930	6A	7930	NA	Haoannong_DP1_BC1F5	F1	0.253275	69	47	75	24	30.8	212.8	0.5	46.12
New_Lowland_628_2018DS	R1	R1-1019	6A-7934	6A	7934	NA	Haoannong_DP1_BC1F5	F1	0.256775	69	47	77.5	23	50.6	200.78	0.84	58.85
New_Lowland_628_2018DS	R1	R1-102	7A-8230	7A	8230	NA	BG_300_DP9_BC1F5	F1	0.277888	76	54	87.5	15.5	49.77	236.67	0.9	54.96
New_Lowland_628_2018DS	R1	R1-1020	6B	NA	NA	6B	NA	parent_CMS	NA	76	54	78.33	14.67	29.33	201.89	0.74	36.97
New_Lowland_628_2018DS	R1	R1-1021	10A-8175	10A	8175	NA	Zhong_413_DP7_BC1F5	F1	0.263663	85	63	96.67	23	67.98	246.78	0.78	82.92
New_Lowland_628_2018DS	R1	R1-1023	6A-8044	6A	8044	NA	Cheng_Hui_448_DP4_BC1F5	F1	0.242525	72	50	76.67	23	59.8	217.22	0.89	66.67
New_Lowland_628_2018DS	R1	R1-1024	8033	NA	NA	wtr_171	Cheng_Hui_448_DP4_BC1F5	parent_BC1F5	NA	69	47	102.5	15	50.17	253.44	0.79	60.79
New_Lowland_628_2018DS	R1	R1-1025	8418	NA	NA	wtr_556	X_21_DP19_BC1F5	parent_BC1F5	NA	89	67	100	8	22.13	232.22	0.7	28.8
New_Lowland_628_2018DS	R1	R1-1027	10A-7903	10A	7903	NA	Haoannong_DP1_BC1F5	F1	0.2598	72	50	80	18.33	39.11	204.56	0.83	45.66
New_Lowland_628_2018DS	R1	R1-1028	8228	NA	NA	wtr_366	BG_300_DP9_BC1F5	parent_BC1F5	NA	87	65	91.67	12.33	42.34	228.33	0.77	52.03
New_Lowland_628_2018DS	R1	R1-1029	7993	NA	NA	wtr_131	Cheng_Hui_448_DP4_BC1F5	parent_BC1F5	NA	92	70	90	9.5	19.74	244.22	0.58	28.06
New_Lowland_628_2018DS	R1	R1-103	7A-7965	7A	7965	NA	Haoannong_DP1_BC1F5	F1	0.28205	72	50	80	22	81.4	226.25	0.87	91.87
New_Lowland_628_2018DS	R1	R1-1030	7A-8076	7A	8076	NA	Feng_Ai_Zan_DP5_BC1F5	F1	0.279275	76	54	80	20.67	59.93	236.89	0.68	79.09
New_Lowland_628_2018DS	R1	R1-1031	7B	NA	NA	7B	NA	parent_CMS	NA	85	63	83.33	8.67	15.41	209.44	0.72	19.71
New_Lowland_628_2018DS	R1	R1-1032	6A-8021	6A	8021	NA	Cheng_Hui_448_DP4_BC1F5	F1	0.250738	69	47	83.33	17.33	40.06	213.56	0.81	47.74
New_Lowland_628_2018DS	R1	R1-1033	8271	NA	NA	wtr_409	OM_997_DP10_BC1F5	parent_BC1F5	NA	85	63	98.33	7.33	22.81	220.56	0.83	26.6
New_Lowland_628_2018DS	R1	R1-1034	8255	NA	NA	wtr_393	BG_300_DP9_BC1F5	parent_BC1F5	NA	89	67	100	9	31.6	246.11	0.82	37.18
New_Lowland_628_2018DS	R1	R1-1035	6A-8331	6A	8331	NA	Basmati_DP12_BC1F5	F1	0.256812	78	56	93.33	28	79.33	233.56	0.83	92.44
New_Lowland_628_2018DS	R1	R1-1036	2A-8121	2A	8121	NA	Y_134_DP6_BC1F5	F1	0.254975	76	54	80	17.5	36.94	213.89	0.7	48.19
New_Lowland_628_2018DS	R1	R1-1039	6A-8176	6A	8176	NA	Zhong_413_DP7_BC1F5	F1	0.250688	85	63	105	20.33	86.3	260.89	0.79	104.16
New_Lowland_628_2018DS	R1	R1-1041	A07-8145	A07	8145	NA	Zhong_413_DP7_BC1F5	F1	0.241425	81	59	110	12	53.47	242.11	0.82	62.9
New_Lowland_628_2018DS	R1	R1-1042	10B	NA	NA	10B	NA	parent_CMS	NA	76	54	73.33	7.33	14.85	193	0.81	17.65
New_Lowland_628_2018DS	R1	R1-1043	4A-8309	4A	8309	NA	OM_997_DP10_BC1F5	F1	0.228387	89	67	108.33	13.67	56.19	271.67	0.73	71.42
New_Lowland_628_2018DS	R1	R1-1044	10A-8086	10A	8086	NA	Feng_Ai_Zan_DP5_BC1F5	F1	0.270725	69	47	82.5	14	28.58	200.58	0.81	34.14
New_Lowland_628_2018DS	R1	R1-1045	10A-8247	10A	8247	NA	BG_300_DP9_BC1F5	F1	0.2658	69	47	76.67	13	30.66	212.92	0.83	35.94
New_Lowland_628_2018DS	R1	R1-1046	7A-7967	7A	7967	NA	Haoannong_DP1_BC1F5	F1	0.28	72	50	70	18.67	22.4	206.92	0.5	33.7
New_Lowland_628_2018DS	R1	R1-1047	7977	NA	NA	wtr_115	Haoannong_DP1_BC1F5	parent_BC1F5	NA	89	67	96.67	7.33	26.16	232.67	0.91	28.56
New_Lowland_628_2018DS	R1	R1-1048	4A-8373	4A	8373	NA	M_401_DP17_BC1F5	F1	0.24145	85	63	103.33	18	68.8	264.44	0.72	88.29
New_Lowland_628_2018DS	R1	R1-1049	8373	NA	NA	wtr_511	M_401_DP17_BC1F5	parent_BC1F5	NA	92	70	93.33	7.33	16.21	226.11	0.69	21.16
New_Lowland_628_2018DS	R1	R1-105	10A-7993	10A	7993	NA	Cheng_Hui_448_DP4_BC1F5	F1	0.263587	72	50	85	19.33	57.36	244.44	0.85	65.94
New_Lowland_628_2018DS	R1	R1-1050	A07-8305	A07	8305	NA	OM_997_DP10_BC1F5	F1	0.259588	85	63	110	9	47.4	267.5	0.8	56.79
New_Lowland_628_2018DS	R1	R1-1051	A07-8302	A07	8302	NA	OM_997_DP10_BC1F5	F1	0.2535	85	63	107.5	9	41.85	248.33	0.82	49.38
New_Lowland_628_2018DS	R1	R1-1052	8148	NA	NA	wtr_286	Zhong_413_DP7_BC1F5	parent_BC1F5	NA	87	65	103.33	8.67	27.54	236.67	0.85	31.58
New_Lowland_628_2018DS	R1	R1-1053	10A-8253	10A	8253	NA	BG_300_DP9_BC1F5	F1	0.25785	69	47	78.33	17	42.22	220.5	0.84	48.84
New_Lowland_628_2018DS	R1	R1-1054	7A-7962	7A	7962	NA	Haoannong_DP1_BC1F5	F1	0.249725	72	50	76.67	22	28.72	213.64	0.44	44.78
New_Lowland_628_2018DS	R1	R1-1056	10A-7914	10A	7914	NA	Haoannong_DP1_BC1F5	F1	0.259238	72	50	85	11.33	31.23	226.67	0.92	33.63
New_Lowland_628_2018DS	R1	R1-1057	10A-8139	10A	8139	NA	Zhong_413_DP7_BC1F5	F1	0.273788	69	47	81.67	18.67	57.45	233.89	0.87	64.65
New_Lowland_628_2018DS	R1	R1-1058	2A-8275	2A	8275	NA	OM_997_DP10_BC1F5	F1	0.249488	72	50	82.5	14.5	39.79	226.44	0.9	43.83
New_Lowland_628_2018DS	R1	R1-1059	10A-8079	10A	8079	NA	Feng_Ai_Zan_DP5_BC1F5	F1	0.264825	69	47	75	16.67	41.48	231.67	0.7	54.1
New_Lowland_628_2018DS	R1	R1-106	8343	NA	NA	wtr_481	Basmati_DP12_BC1F5	parent_BC1F5	NA	92	70	95	11	29.21	241.11	0.8	34.95
New_Lowland_628_2018DS	R1	R1-1060	7916	NA	NA	wtr_54	Haoannong_DP1_BC1F5	parent_BC1F5	NA	76	54	93.33	7.33	26.24	230.56	0.9	28.9
New_Lowland_628_2018DS	R1	R1-1061	7897	NA	NA	wtr_35	Haoannong_DP1_BC1F5	parent_BC1F5	NA	85	63	101.67	15.33	55.03	243.67	0.8	66.12
New_Lowland_628_2018DS	R1	R1-1064	10A-7871	10A	7871	NA	Haoannong_DP1_BC1F5	F1	0.256412	72	50	80	28.67	30	224.67	0.48	45.73
New_Lowland_628_2018DS	R1	R1-1066	4A-8365	4A	8365	NA	M_401_DP17_BC1F5	F1	0.225938	85	63	105	22	78.96	236.33	0.76	98.17
New_Lowland_628_2018DS	R1	R1-1067	8080	NA	NA	wtr_218	Feng_Ai_Zan_DP5_BC1F5	parent_BC1F5	NA	92	70	101.67	6.67	21.93	227.22	0.76	27.2
New_Lowland_628_2018DS	R1	R1-1068	6A-8249	6A	8249	NA	BG_300_DP9_BC1F5	F1	0.25565	72	50	80	23.67	42.13	204.67	0.6	58.89
New_Lowland_628_2018DS	R1	R1-1069	8327	NA	NA	wtr_465	Basmati_DP12_BC1F5	parent_BC1F5	NA	85	63	91.67	11.33	32.74	220.33	0.69	42.91
New_Lowland_628_2018DS	R1	R1-1071	2A-7916	2A	7916	NA	Haoannong_DP1_BC1F5	F1	0.251412	72	50	83.33	22.67	58.48	211.53	0.87	66.17
New_Lowland_628_2018DS	R1	R1-1072	8139	NA	NA	wtr_277	Zhong_413_DP7_BC1F5	parent_BC1F5	NA	85	63	92.5	8.5	21.82	195	0.81	26.04
New_Lowland_628_2018DS	R1	R1-1073	2A-7921	2A	7921	NA	Haoannong_DP1_BC1F5	F1	0.252325	65	43	83.33	19.33	59.42	221.07	0.9	65.45
New_Lowland_628_2018DS	R1	R1-1074	10A-7882	10A	7882	NA	Haoannong_DP1_BC1F5	F1	0.253012	69	47	78.33	17.33	44.78	210.5	0.88	49.94
New_Lowland_628_2018DS	R1	R1-1078	8112	NA	NA	wtr_250	Y_134_DP6_BC1F5	parent_BC1F5	NA	89	67	96.67	13.33	70.67	218.44	0.86	80.76
New_Lowland_628_2018DS	R1	R1-1079	10A-7964	10A	7964	NA	Haoannong_DP1_BC1F5	F1	0.25115	69	47	78.33	21.67	49.29	205.58	0.9	54.18
New_Lowland_628_2018DS	R1	R1-1080	10A-8122	10A	8122	NA	Y_134_DP6_BC1F5	F1	0.238588	69	47	76.67	19.67	52.38	223.23	0.86	59.83
New_Lowland_628_2018DS	R1	R1-1082	7A-7985	7A	7985	NA	Cheng_Hui_448_DP4_BC1F5	F1	0.2533	69	47	85	20	50.72	216.36	0.85	58.34
New_Lowland_628_2018DS	R1	R1-1083	6A-8385	6A	8385	NA	M_401_DP17_BC1F5	F1	0.236525	76	54	83.33	14	30.15	219.17	0.55	43.64
New_Lowland_628_2018DS	R1	R1-1084	4A-8091	4A	8091	NA	Y_134_DP6_BC1F5	F1	0.235075	85	63	103.33	18	60.6	252.56	0.65	81.75
New_Lowland_628_2018DS	R1	R1-1085	4A-8301	4A	8301	NA	OM_997_DP10_BC1F5	F1	0.243312	87	65	106.67	17.33	59.7	255.56	0.69	78.11
New_Lowland_628_2018DS	R1	R1-1086	10A-7938	10A	7938	NA	Haoannong_DP1_BC1F5	F1	0.267412	72	50	88.33	17.67	26.15	215.77	0.57	37.42
New_Lowland_628_2018DS	R1	R1-1087	10A-7949	10A	7949	NA	Haoannong_DP1_BC1F5	F1	0.263713	72	50	91.67	19.33	24.1	222.8	0.49	36.35
New_Lowland_628_2018DS	R1	R1-1088	2A-8317	2A	8317	NA	OM_997_DP10_BC1F5	F1	0.22235	72	50	91.67	25	52.33	245.67	0.48	79.61
New_Lowland_628_2018DS	R1	R1-109	2A-7972	2A	7972	NA	Haoannong_DP1_BC1F5	F1	0.25045	69	47	70	15.67	23.33	207.33	0.51	34.77
New_Lowland_628_2018DS	R1	R1-1091	A07-7895	A07	7895	NA	Haoannong_DP1_BC1F5	F1	0.247012	76	54	100	14.33	64.66	261.67	0.89	71.8
New_Lowland_628_2018DS	R1	R1-1092	8079	NA	NA	wtr_217	Feng_Ai_Zan_DP5_BC1F5	parent_BC1F5	NA	92	70	105	7	15.19	217.9	0.52	22.42
New_Lowland_628_2018DS	R1	R1-1093	6A-8004	6A	8004	NA	Cheng_Hui_448_DP4_BC1F5	F1	0.256937	72	50	81.67	24	60.8	227.5	0.66	81.39
New_Lowland_628_2018DS	R1	R1-1094	7890	NA	NA	wtr_28	Haoannong_DP1_BC1F5	parent_BC1F5	NA	87	65	95	16	44.09	244.8	0.71	56.98
New_Lowland_628_2018DS	R1	R1-1096	7903	NA	NA	wtr_41	Haoannong_DP1_BC1F5	parent_BC1F5	NA	92	70	90	10.5	31.44	228.1	0.7	40.82
New_Lowland_628_2018DS	R1	R1-1097	2A-7995	2A	7995	NA	Cheng_Hui_448_DP4_BC1F5	F1	0.252362	69	47	80	25.33	64.85	217.2	0.79	78.17
New_Lowland_628_2018DS	R1	R1-1098	6A-8197	6A	8197	NA	Khazar_DP8_BC1F5	F1	0.248037	72	50	77.5	16.5	43.34	220.73	0.76	53.57
New_Lowland_628_2018DS	R1	R1-1099	10A-7928	10A	7928	NA	Haoannong_DP1_BC1F5	F1	0.270375	65	43	78.33	26.33	58.46	210.2	0.74	73.7
New_Lowland_628_2018DS	R1	R1-110	10A-7870	10A	7870	NA	Haoannong_DP1_BC1F5	F1	0.256462	76	54	81.67	21.33	45.51	217.78	0.63	62.55
New_Lowland_628_2018DS	R1	R1-1101	8287	NA	NA	wtr_425	OM_997_DP10_BC1F5	parent_BC1F5	NA	92	70	105	17	57.42	247.78	0.65	77.44
New_Lowland_628_2018DS	R1	R1-1102	6A-8251	6A	8251	NA	BG_300_DP9_BC1F5	F1	0.257037	85	63	100	13	37.75	244.14	0.54	55.08
New_Lowland_628_2018DS	R1	R1-1104	A07-7976	A07	7976	NA	Haoannong_DP1_BC1F5	F1	0.253325	85	63	106.67	11.67	60.02	259.22	0.89	66.68
New_Lowland_628_2018DS	R1	R1-1106	4A-8108	4A	8108	NA	Y_134_DP6_BC1F5	F1	0.239625	89	67	108.33	18.33	68.24	250.22	0.7	89.04
New_Lowland_628_2018DS	R1	R1-1107	8269	NA	NA	wtr_407	OM_997_DP10_BC1F5	parent_BC1F5	NA	89	67	98.33	4.67	17.53	224.44	0.73	22.17
New_Lowland_628_2018DS	R1	R1-1108	10A-7966	10A	7966	NA	Haoannong_DP1_BC1F5	F1	0.269462	69	47	85	18.33	37.07	212.63	0.72	47.4
New_Lowland_628_2018DS	R1	R1-1109	4A-8392	4A	8392	NA	X_21_DP19_BC1F5	F1	0.23855	85	63	103.33	19.67	77.19	257.2	0.76	95.34
New_Lowland_628_2018DS	R1	R1-1110	7A-7863	7A	7863	NA	Haoannong_DP1_BC1F5	F1	0.2683	72	50	81.67	21	32.06	224.33	0.63	43.81
New_Lowland_628_2018DS	R1	R1-1111	4A-8401	4A	8401	NA	X_21_DP19_BC1F5	F1	0.235437	85	63	103.33	14.33	64.18	265.22	0.73	81.45
New_Lowland_628_2018DS	R1	R1-1113	4A-8227	4A	8227	NA	BG_300_DP9_BC1F5	F1	0.237712	85	63	103.33	17.67	70.47	251.22	0.84	81.83
New_Lowland_628_2018DS	R1	R1-1114	7A-7918	7A	7918	NA	Haoannong_DP1_BC1F5	F1	0.272413	69	47	88.33	14.33	39.37	226.62	0.78	47.89
New_Lowland_628_2018DS	R1	R1-1115	6A-8085	6A	8085	NA	Feng_Ai_Zan_DP5_BC1F5	F1	0.251725	69	47	78.33	19.33	18.82	207.87	0.46	29.07
New_Lowland_628_2018DS	R1	R1-1116	4A-8391	4A	8391	NA	X_21_DP19_BC1F5	F1	0.247562	85	63	105	20.67	79.68	257	0.69	104.15
New_Lowland_628_2018DS	R1	R1-1117	7941	NA	NA	wtr_79	Haoannong_DP1_BC1F5	parent_BC1F5	NA	87	65	101.67	9	23.33	222.17	0.87	26.24
New_Lowland_628_2018DS	R1	R1-1119	A07-8414	A07	8414	NA	X_21_DP19_BC1F5	F1	0.26265	81	59	110	11.67	47.19	263.56	0.75	59.18
New_Lowland_628_2018DS	R1	R1-112	4A-8414	4A	8414	NA	X_21_DP19_BC1F5	F1	0.256713	89	67	101.67	18.33	71.3	261.11	0.77	87.91
New_Lowland_628_2018DS	R1	R1-1120	2A-8219	2A	8219	NA	BG_300_DP9_BC1F5	F1	0.2576	69	47	91.67	21	61.65	239.31	0.67	82.16
New_Lowland_628_2018DS	R1	R1-1121	7A-8069	7A	8069	NA	Feng_Ai_Zan_DP5_BC1F5	F1	0.278975	69	47	86.67	19.33	39.87	213.13	0.68	52.66
New_Lowland_628_2018DS	R1	R1-1123	8153	NA	NA	wtr_291	Zhong_413_DP7_BC1F5	parent_BC1F5	NA	76	54	96.67	8.67	32.74	238	0.78	39.85
New_Lowland_628_2018DS	R1	R1-1124	4A-8082	4A	8082	NA	Feng_Ai_Zan_DP5_BC1F5	F1	0.24115	85	63	106.67	17.33	75.11	248.89	0.67	99.65
New_Lowland_628_2018DS	R1	R1-1125	4A-8298	4A	8298	NA	OM_997_DP10_BC1F5	F1	0.228825	92	70	115	16.33	49.36	294.22	0.49	74.59
New_Lowland_628_2018DS	R1	R1-1126	4B	NA	NA	4B	NA	parent_CMS	NA	87	65	103.33	13	28.82	238.83	0.62	39.7
New_Lowland_628_2018DS	R1	R1-1127	6A-8420	6A	8420	NA	X_21_DP19_BC1F5	F1	0.249238	72	50	93.33	16.67	50.93	234.91	0.69	66.61
New_Lowland_628_2018DS	R1	R1-1128	8313	NA	NA	wtr_451	OM_997_DP10_BC1F5	parent_BC1F5	NA	95	73	107.5	8	28.44	247.22	0.69	37.16
New_Lowland_628_2018DS	R1	R1-1129	8248	NA	NA	wtr_386	BG_300_DP9_BC1F5	parent_BC1F5	NA	89	67	113.33	8	40.18	239	0.85	46.27
New_Lowland_628_2018DS	R1	R1-113	4A-8293	4A	8293	NA	OM_997_DP10_BC1F5	F1	0.24	89	67	106.67	12.33	43.71	273.89	0.62	60.53
New_Lowland_628_2018DS	R1	R1-1130	2A-7976	2A	7976	NA	Haoannong_DP1_BC1F5	F1	0.25845	69	47	90	17	63.33	242.38	0.89	70.58
New_Lowland_628_2018DS	R1	R1-1131	A07-7901	A07	7901	NA	Haoannong_DP1_BC1F5	F1	0.248025	85	63	115	10.67	61.99	272.78	0.78	75.92
New_Lowland_628_2018DS	R1	R1-1132	A07-8033	A07	8033	NA	Cheng_Hui_448_DP4_BC1F5	F1	0.247888	81	59	111.67	15	76.67	274.89	0.83	89.33
New_Lowland_628_2018DS	R1	R1-1134	A07-8331	A07	8331	NA	Basmati_DP12_BC1F5	F1	0.2527	81	59	101.67	19	80.01	243.89	0.76	99.07
New_Lowland_628_2018DS	R1	R1-1135	8270	NA	NA	wtr_408	OM_997_DP10_BC1F5	parent_BC1F5	NA	81	59	86.67	15.67	51.53	231.11	0.9	56.83
New_Lowland_628_2018DS	R1	R1-1137	A07-7938	A07	7938	NA	Haoannong_DP1_BC1F5	F1	0.256638	73	51	103.33	22.67	72.03	231.67	0.91	78.64
New_Lowland_628_2018DS	R1	R1-114	4A-7963	4A	7963	NA	Haoannong_DP1_BC1F5	F1	0.227687	87	65	93.33	15.67	48.74	246.22	0.63	66.54
New_Lowland_628_2018DS	R1	R1-1140	10A-8239	10A	8239	NA	BG_300_DP9_BC1F5	F1	0.262325	69	47	80	16.33	49.36	231.11	0.92	53.5
New_Lowland_628_2018DS	R1	R1-1142	4A-8332	4A	8332	NA	Basmati_DP12_BC1F5	F1	0.238813	81	59	98.33	21.67	73.67	266.11	0.77	90.37
New_Lowland_628_2018DS	R1	R1-1143	8314	NA	NA	wtr_452	OM_997_DP10_BC1F5	parent_BC1F5	NA	89	67	110	9	33.64	233.75	0.92	36.4
New_Lowland_628_2018DS	R1	R1-1144	10A-7863	10A	7863	NA	Haoannong_DP1_BC1F5	F1	0.2577	72	50	86.67	19.67	45.67	222.78	0.79	55.47
New_Lowland_628_2018DS	R1	R1-1145	2A-8292	2A	8292	NA	OM_997_DP10_BC1F5	F1	0.262887	69	47	80	12	30.13	207.78	0.81	35.88
New_Lowland_628_2018DS	R1	R1-1146	8010	NA	NA	wtr_148	Cheng_Hui_448_DP4_BC1F5	parent_BC1F5	NA	89	67	98.33	9	26.8	241.11	0.71	34.55
New_Lowland_628_2018DS	R1	R1-1147	10A-8197	10A	8197	NA	Khazar_DP8_BC1F5	F1	0.252875	72	50	80	13	31.49	223.33	0.81	37.42
New_Lowland_628_2018DS	R1	R1-1148	10A-8044	10A	8044	NA	Cheng_Hui_448_DP4_BC1F5	F1	0.256088	69	47	80	23.33	59.89	236.67	0.78	72.91
New_Lowland_628_2018DS	R1	R1-1149	A07-8013	A07	8013	NA	Cheng_Hui_448_DP4_BC1F5	F1	0.249537	85	63	102.5	7	27.3	251.67	0.8	32.75
New_Lowland_628_2018DS	R1	R1-1150	A07-7869	A07	7869	NA	Haoannong_DP1_BC1F5	F1	0.2611	76	54	97.5	18	70.6	246.89	0.79	85.33
New_Lowland_628_2018DS	R1	R1-1151	A07-7923	A07	7923	NA	Haoannong_DP1_BC1F5	F1	0.261562	85	63	106.67	9.67	38.02	248.33	0.84	44.29
New_Lowland_628_2018DS	R1	R1-1152	A07-7873	A07	7873	NA	Haoannong_DP1_BC1F5	F1	0.257713	89	67	110	12	39.33	234.44	0.83	46.02
New_Lowland_628_2018DS	R1	R1-1153	2A-8115	2A	8115	NA	Y_134_DP6_BC1F5	F1	0.260163	69	47	81.67	16.33	47.37	218.89	0.78	57.69
New_Lowland_628_2018DS	R1	R1-1154	7A-8139	7A	8139	NA	Zhong_413_DP7_BC1F5	F1	0.275487	69	47	77.5	20	44.5	203.75	0.88	50
New_Lowland_628_2018DS	R1	R1-1155	2A-8414	2A	8414	NA	X_21_DP19_BC1F5	F1	0.2564	72	50	70	13	27.04	238	0.67	35.86
New_Lowland_628_2018DS	R1	R1-1156	10A-7989	10A	7989	NA	Cheng_Hui_448_DP4_BC1F5	F1	0.270975	69	47	80	16.67	40.56	223.33	0.84	47.18
New_Lowland_628_2018DS	R1	R1-1157	A07-8179	A07	8179	NA	Zhong_413_DP7_BC1F5	F1	0.24985	69	47	90	15.5	56.19	235.86	0.91	61.52
New_Lowland_628_2018DS	R1	R1-1159	8104	NA	NA	wtr_242	Y_134_DP6_BC1F5	parent_BC1F5	NA	89	67	101.67	11	44.86	232.22	0.75	56.03
New_Lowland_628_2018DS	R1	R1-1160	A07-8352	A07	8352	NA	Basmati_DP12_BC1F5	F1	0.249325	89	67	102.5	8	28.49	249.38	0.69	37.36
New_Lowland_628_2018DS	R1	R1-1161	10A-7893	10A	7893	NA	Haoannong_DP1_BC1F5	F1	0.262587	69	47	75	20.67	48.91	211.11	0.84	56.9
New_Lowland_628_2018DS	R1	R1-1162	8392	NA	NA	wtr_530	X_21_DP19_BC1F5	parent_BC1F5	NA	95	73	95	9	26.2	232.78	0.75	32.67
New_Lowland_628_2018DS	R1	R1-1163	8352	NA	NA	wtr_490	Basmati_DP12_BC1F5	parent_BC1F5	NA	95	73	96.67	12	32.4	226.67	0.53	47.72
New_Lowland_628_2018DS	R1	R1-1164	7A-8067	7A	8067	NA	Feng_Ai_Zan_DP5_BC1F5	F1	0.275975	69	47	67.5	4.5	9.56	200	0.78	11.68
New_Lowland_628_2018DS	R1	R1-1165	2A-8153	2A	8153	NA	Zhong_413_DP7_BC1F5	F1	0.252337	69	47	73.33	18.33	45.02	211.22	0.74	56.59
New_Lowland_628_2018DS	R1	R1-1167	A07-8085	A07	8085	NA	Feng_Ai_Zan_DP5_BC1F5	F1	0.248488	89	67	103.33	11.33	45.21	259.56	0.73	57.43
New_Lowland_628_2018DS	R1	R1-1168	4A-8397	4A	8397	NA	X_21_DP19_BC1F5	F1	0.240825	76	54	90	20	46.67	254.56	0.69	61.14
New_Lowland_628_2018DS	R1	R1-117	4A-8124	4A	8124	NA	Y_134_DP6_BC1F5	F1	0.235775	85	63	101.67	23.33	87.63	258.33	0.78	107
New_Lowland_628_2018DS	R1	R1-1170	10A-8069	10A	8069	NA	Feng_Ai_Zan_DP5_BC1F5	F1	0.270825	69	47	77.5	16.5	47.03	210.38	0.87	53.03
New_Lowland_628_2018DS	R1	R1-1171	8059	NA	NA	wtr_197	Feng_Ai_Zan_DP5_BC1F5	parent_BC1F5	NA	81	59	91.67	11	43.51	223.67	0.87	49.38
New_Lowland_628_2018DS	R1	R1-1172	10A-7934	10A	7934	NA	Haoannong_DP1_BC1F5	F1	0.263987	72	50	75	19.67	46.33	215	0.9	51.15
New_Lowland_628_2018DS	R1	R1-1173	8384	NA	NA	wtr_522	M_401_DP17_BC1F5	parent_BC1F5	NA	85	63	100	11.33	42.06	240	0.87	47.72
New_Lowland_628_2018DS	R1	R1-1174	6A-7905	6A	7905	NA	Haoannong_DP1_BC1F5	F1	0.234363	69	47	70	14	32.76	220	0.68	43.2
New_Lowland_628_2018DS	R1	R1-1175	8061	NA	NA	wtr_199	Feng_Ai_Zan_DP5_BC1F5	parent_BC1F5	NA	85	63	92.5	15	55	242.67	0.87	62.06
New_Lowland_628_2018DS	R1	R1-1176	7964	NA	NA	wtr_102	Haoannong_DP1_BC1F5	parent_BC1F5	NA	95	73	90	15.33	37.99	210	0.76	47.26
New_Lowland_628_2018DS	R1	R1-1178	A07-8392	A07	8392	NA	X_21_DP19_BC1F5	F1	0.254088	85	63	106.67	22	85.56	266.22	0.64	116.27
New_Lowland_628_2018DS	R1	R1-1179	7B	NA	NA	7B	NA	parent_CMS	NA	89	67	80	13	18.59	209.56	0.55	26.9
New_Lowland_628_2018DS	R1	R1-118	7A-8153	7A	8153	NA	Zhong_413_DP7_BC1F5	F1	0.274537	69	47	82.5	23	64.91	221.11	0.85	74.85
New_Lowland_628_2018DS	R1	R1-1180	8062	NA	NA	wtr_200	Feng_Ai_Zan_DP5_BC1F5	parent_BC1F5	NA	85	63	88.33	13.33	43.11	236.89	0.8	51.65
New_Lowland_628_2018DS	R1	R1-1181	4A-8378	4A	8378	NA	M_401_DP17_BC1F5	F1	0.2432	81	59	93.33	15	60.33	248.89	0.86	68.72
New_Lowland_628_2018DS	R1	R1-1182	A07-7958	A07	7958	NA	Haoannong_DP1_BC1F5	F1	0.248612	81	59	110	10.33	49.94	265.89	0.82	58.94
New_Lowland_628_2018DS	R1	R1-1183	A07-7985	A07	7985	NA	Cheng_Hui_448_DP4_BC1F5	F1	0.2381	85	63	106.67	9.67	37.81	257.78	0.75	47.4
New_Lowland_628_2018DS	R1	R1-1184	8013	NA	NA	wtr_151	Cheng_Hui_448_DP4_BC1F5	parent_BC1F5	NA	89	67	90	7.5	26.67	221.67	0.79	32.31
New_Lowland_628_2018DS	R1	R1-1185	10A-7937	10A	7937	NA	Haoannong_DP1_BC1F5	F1	0.267	69	47	78.33	16.67	52.22	235.56	0.86	59.7
New_Lowland_628_2018DS	R1	R1-1186	10A-8153	10A	8153	NA	Zhong_413_DP7_BC1F5	F1	0.262238	69	47	73.33	18.67	47.08	216.11	0.83	55.15
New_Lowland_628_2018DS	R1	R1-1187	4A-7892	4A	7892	NA	Haoannong_DP1_BC1F5	F1	0.240575	87	65	95	8	25.44	240.8	0.75	31.68
New_Lowland_628_2018DS	R1	R1-1188	4A-8197	4A	8197	NA	Khazar_DP8_BC1F5	F1	0.230362	87	65	101.67	15.33	60.99	259.56	0.77	74.75
New_Lowland_628_2018DS	R1	R1-1189	A07-7868	A07	7868	NA	Haoannong_DP1_BC1F5	F1	0.260688	76	54	96.67	12	43.47	232.22	0.85	50.01
New_Lowland_628_2018DS	R1	R1-1190	8032	NA	NA	wtr_170	Cheng_Hui_448_DP4_BC1F5	parent_BC1F5	NA	85	63	106.67	11.33	41.3	229.78	0.83	48.21
New_Lowland_628_2018DS	R1	R1-1191	8050	NA	NA	wtr_188	Feng_Ai_Zan_DP5_BC1F5	parent_BC1F5	NA	85	63	98.33	8.67	30.24	213.33	0.89	33.69
New_Lowland_628_2018DS	R1	R1-1192	10A-8437	10A	8437	NA	Weed_Tolerant_Rice_1_RP	F1	NA	69	47	76.67	16.33	42.47	214.44	0.88	47.38
New_Lowland_628_2018DS	R1	R1-1193	8353	NA	NA	wtr_491	Basmati_DP12_BC1F5	parent_BC1F5	NA	85	63	88.33	11	23.83	234.44	0.56	34.39
New_Lowland_628_2018DS	R1	R1-1194	7A-8317	7A	8317	NA	OM_997_DP10_BC1F5	F1	0.2302	76	54	81.67	18.67	30.28	216.67	0.68	40.02
New_Lowland_628_2018DS	R1	R1-1195	8323	NA	NA	wtr_461	OM_997_DP10_BC1F5	parent_BC1F5	NA	92	70	100	11.33	34.25	221.11	0.77	42.04
New_Lowland_628_2018DS	R1	R1-1196	10A-7888	10A	7888	NA	Haoannong_DP1_BC1F5	F1	0.271062	72	50	76.67	12.33	28.91	205.22	0.73	36.68
New_Lowland_628_2018DS	R1	R1-1197	4A-8046	4A	8046	NA	Cheng_Hui_448_DP4_BC1F5	F1	0.228325	85	63	103.33	18	72.8	278.33	0.84	84.18
New_Lowland_628_2018DS	R1	R1-1198	8119	NA	NA	wtr_257	Y_134_DP6_BC1F5	parent_BC1F5	NA	87	65	97.5	10	26.89	245.56	0.78	32.86
New_Lowland_628_2018DS	R1	R1-1199	4A-7863	4A	7863	NA	Haoannong_DP1_BC1F5	F1	0.234212	85	63	97.5	12	35.73	258.89	0.73	45.52
New_Lowland_628_2018DS	R1	R1-120	8296	NA	NA	wtr_434	OM_997_DP10_BC1F5	parent_BC1F5	NA	85	63	93.33	16	83.2	242.22	0.9	91.11
New_Lowland_628_2018DS	R1	R1-1200	4A-8319	4A	8319	NA	OM_997_DP10_BC1F5	F1	0.231725	89	67	101.67	12.67	37.44	262.33	0.66	50.24
New_Lowland_628_2018DS	R1	R1-1201	10A-8392	10A	8392	NA	X_21_DP19_BC1F5	F1	0.271462	72	50	78.33	15.33	29.3	210.22	0.66	39.22
New_Lowland_628_2018DS	R1	R1-1202	4A-8195	4A	8195	NA	Khazar_DP8_BC1F5	F1	0.23925	81	59	101.67	15.33	29.64	256	0.51	44.19
New_Lowland_628_2018DS	R1	R1-1203	6A-8316	6A	8316	NA	OM_997_DP10_BC1F5	F1	0.253362	72	50	86.67	14	32.36	241.44	0.69	42.25
New_Lowland_628_2018DS	R1	R1-1204	2A-8124	2A	8124	NA	Y_134_DP6_BC1F5	F1	0.250287	72	50	80	12	31.52	223.27	0.72	40.3
New_Lowland_628_2018DS	R1	R1-1205	2A-7975	2A	7975	NA	Haoannong_DP1_BC1F5	F1	0.252487	72	50	70	16	34.56	225	0.63	47.44
New_Lowland_628_2018DS	R1	R1-1206	4A-8033	4A	8033	NA	Cheng_Hui_448_DP4_BC1F5	F1	0.232625	95	73	106.67	15	43.33	261	0.64	58.82
New_Lowland_628_2018DS	R1	R1-1207	A07-7969	A07	7969	NA	Haoannong_DP1_BC1F5	F1	0.251675	81	59	110	8	34.3	254.88	0.86	39.21
New_Lowland_628_2018DS	R1	R1-1208	A07-8269	A07	8269	NA	OM_997_DP10_BC1F5	F1	0.249537	81	59	108.33	10.67	50.96	239	0.81	60.82
New_Lowland_628_2018DS	R1	R1-1209	2A-7973	2A	7973	NA	Haoannong_DP1_BC1F5	F1	0.241863	69	47	78.33	12.33	35.9	216.67	0.81	42.63
New_Lowland_628_2018DS	R1	R1-1210	7A-8429	7A	8429	NA	Y_134_DP6	F1	NA	72	50	75	8	23.7	228.13	0.73	30.02
New_Lowland_628_2018DS	R1	R1-1211	7A-8088	7A	8088	NA	Feng_Ai_Zan_DP5_BC1F5	F1	0.2848	69	47	80	16	38.22	215.67	0.85	43.92
New_Lowland_628_2018DS	R1	R1-1212	4A-8223	4A	8223	NA	BG_300_DP9_BC1F5	F1	0.240437	85	63	103.33	11.67	36.43	242.44	0.73	46.4
New_Lowland_628_2018DS	R1	R1-1213	8311	NA	NA	wtr_449	OM_997_DP10_BC1F5	parent_BC1F5	NA	89	67	100	10.33	36.17	223.33	0.8	43.27
New_Lowland_628_2018DS	R1	R1-1214	8086	NA	NA	wtr_224	Feng_Ai_Zan_DP5_BC1F5	parent_BC1F5	NA	92	70	105	13.5	47.4	230	0.72	60.81
New_Lowland_628_2018DS	R1	R1-1215	7989	NA	NA	wtr_127	Cheng_Hui_448_DP4_BC1F5	parent_BC1F5	NA	95	73	100	12.5	38.47	233.89	0.68	50.97
New_Lowland_628_2018DS	R1	R1-1216	8308	NA	NA	wtr_446	OM_997_DP10_BC1F5	parent_BC1F5	NA	92	70	97.5	14.5	38.99	224.44	0.64	53.17
New_Lowland_628_2018DS	R1	R1-1217	7937	NA	NA	wtr_75	Haoannong_DP1_BC1F5	parent_BC1F5	NA	92	70	91.67	7.33	22.98	228.33	0.68	30.44
New_Lowland_628_2018DS	R1	R1-1219	A07-8360	A07	8360	NA	M_401_DP17_BC1F5	F1	0.2551	76	54	96.67	8.67	30.66	254.25	0.83	35.82
New_Lowland_628_2018DS	R1	R1-1220	4A-7880	4A	7880	NA	Haoannong_DP1_BC1F5	F1	0.2381	81	59	85	16	18.24	258	0.46	28.04
New_Lowland_628_2018DS	R1	R1-1221	6A-8150	6A	8150	NA	Zhong_413_DP7_BC1F5	F1	0.246262	69	47	85	12.67	37.58	211.67	0.86	42.91
New_Lowland_628_2018DS	R1	R1-1223	A07-8312	A07	8312	NA	OM_997_DP10_BC1F5	F1	0.25135	81	59	105	12.33	46.32	236.67	0.84	53.86
New_Lowland_628_2018DS	R1	R1-1225	4A-8269	4A	8269	NA	OM_997_DP10_BC1F5	F1	0.241575	85	63	98.33	13.33	59.7	247.44	0.76	74.28
New_Lowland_628_2018DS	R1	R1-1226	4A-8291	4A	8291	NA	OM_997_DP10_BC1F5	F1	0.241712	92	70	101.67	18.33	60.09	254	0.71	77.6
New_Lowland_628_2018DS	R1	R1-1229	A07-8010	A07	8010	NA	Cheng_Hui_448_DP4_BC1F5	F1	0.248262	92	70	105	17.33	57.01	257.78	0.66	76.21
New_Lowland_628_2018DS	R1	R1-123	8120	NA	NA	wtr_258	Y_134_DP6_BC1F5	parent_BC1F5	NA	87	65	97.5	14	66.58	266.11	0.88	74.52
New_Lowland_628_2018DS	R1	R1-1231	6A-8161	6A	8161	NA	Zhong_413_DP7_BC1F5	F1	0.255537	69	47	71.67	24.33	68.13	211.11	0.83	80.01
New_Lowland_628_2018DS	R1	R1-1233	4A-8121	4A	8121	NA	Y_134_DP6_BC1F5	F1	0.242363	87	65	101.67	18.33	80.46	273.89	0.73	102.2
New_Lowland_628_2018DS	R1	R1-1234	7912	NA	NA	wtr_50	Haoannong_DP1_BC1F5	parent_BC1F5	NA	85	63	93.33	9.33	26.03	219.44	0.77	32.09
New_Lowland_628_2018DS	R1	R1-1235	A07-7876	A07	7876	NA	Haoannong_DP1_BC1F5	F1	0.253437	76	54	95	7.67	22.66	220	0.86	25.83
New_Lowland_628_2018DS	R1	R1-1236	6A-8155	6A	8155	NA	Zhong_413_DP7_BC1F5	F1	0.250125	65	43	85	16	62.04	230	0.82	73.37
New_Lowland_628_2018DS	R1	R1-1237	8401	NA	NA	wtr_539	X_21_DP19_BC1F5	parent_BC1F5	NA	85	63	96.67	9.33	34.84	219.44	0.7	45.13
New_Lowland_628_2018DS	R1	R1-1238	8036	NA	NA	wtr_174	Cheng_Hui_448_DP4_BC1F5	parent_BC1F5	NA	95	73	93.33	6	23.53	220	0.86	26.84
New_Lowland_628_2018DS	R1	R1-1239	A07-8111	A07	8111	NA	Y_134_DP6_BC1F5	F1	0.251275	87	65	101.67	7.33	29.17	234.44	0.78	35.65
New_Lowland_628_2018DS	R1	R1-124	2A-7932	2A	7932	NA	Haoannong_DP1_BC1F5	F1	0.2547	69	47	68.33	22	17.6	210	0.26	30.61
New_Lowland_628_2018DS	R1	R1-1240	10A-7952	10A	7952	NA	Haoannong_DP1_BC1F5	F1	0.258138	76	54	85	16.33	47	225.33	0.83	54.85
New_Lowland_628_2018DS	R1	R1-1242	7A-8062	7A	8062	NA	Feng_Ai_Zan_DP5_BC1F5	F1	0.280562	72	50	80	15.33	47.36	223.33	0.81	56.38
New_Lowland_628_2018DS	R1	R1-1243	10A-8123	10A	8123	NA	Y_134_DP6_BC1F5	F1	0.264813	69	47	75	17	42.5	218.89	0.89	47.3
New_Lowland_628_2018DS	R1	R1-1245	8115	NA	NA	wtr_253	Y_134_DP6_BC1F5	parent_BC1F5	NA	89	67	106.67	9.67	43.07	237.22	0.86	49.24
New_Lowland_628_2018DS	R1	R1-1246	8097	NA	NA	wtr_235	Y_134_DP6_BC1F5	parent_BC1F5	NA	92	70	101.67	11	43.76	235	0.72	56.09
New_Lowland_628_2018DS	R1	R1-1248	2A-8265	2A	8265	NA	BG_300_DP9_BC1F5	F1	0.253837	72	50	77.5	17.5	49	199	0.89	54.23
New_Lowland_628_2018DS	R1	R1-1249	2A-7894	2A	7894	NA	Haoannong_DP1_BC1F5	F1	0.258037	69	47	67.5	10.5	18.69	202	0.64	25.34
New_Lowland_628_2018DS	R1	R1-125	A07-8354	A07	8354	NA	Basmati_DP12_BC1F5	F1	0.256475	87	65	110	11.33	60.32	272.22	0.77	74
New_Lowland_628_2018DS	R1	R1-1250	8292	NA	NA	wtr_430	OM_997_DP10_BC1F5	parent_BC1F5	NA	85	63	100	9.67	31.79	227	0.82	37.4
New_Lowland_628_2018DS	R1	R1-1251	2A-7870	2A	7870	NA	Haoannong_DP1_BC1F5	F1	0.256238	76	54	83.33	13.33	38.96	227	0.68	51.3
New_Lowland_628_2018DS	R1	R1-1252	4A-8409	4A	8409	NA	X_21_DP19_BC1F5	F1	0.240375	85	63	101.67	18.67	74.87	247.78	0.85	86.18
New_Lowland_628_2018DS	R1	R1-1254	6A-8135	6A	8135	NA	Zhong_413_DP7_BC1F5	F1	0.252462	69	47	73.33	13.67	32.34	216.67	0.71	41.79
New_Lowland_628_2018DS	R1	R1-1255	2A-8394	2A	8394	NA	X_21_DP19_BC1F5	F1	0.261288	72	50	73.33	17	15.87	210.22	0.3	27.01
New_Lowland_628_2018DS	R1	R1-1256	7A-8418	7A	8418	NA	X_21_DP19_BC1F5	F1	0.268912	69	47	80	15.33	30.16	211.56	0.72	38.5
New_Lowland_628_2018DS	R1	R1-1258	6A-7892	6A	7892	NA	Haoannong_DP1_BC1F5	F1	0.258975	69	47	73.33	17	41.93	208.89	0.77	51.65
New_Lowland_628_2018DS	R1	R1-1259	4B	NA	NA	4B	NA	parent_CMS	NA	89	67	96.67	18.67	41.69	250	0.57	59.41
New_Lowland_628_2018DS	R1	R1-1261	8257	NA	NA	wtr_395	BG_300_DP9_BC1F5	parent_BC1F5	NA	85	63	88.33	13.33	39.85	231.11	0.73	50.68
New_Lowland_628_2018DS	R1	R1-1262	7A-7876	7A	7876	NA	Haoannong_DP1_BC1F5	F1	0.254462	76	54	76.67	13.33	24	247.22	0.42	38.02
New_Lowland_628_2018DS	R1	R1-1263	6A-7936	6A	7936	NA	Haoannong_DP1_BC1F5	F1	0.261375	69	47	78.33	16.67	40.56	203.33	0.87	45.72
New_Lowland_628_2018DS	R1	R1-1265	8436	NA	NA	wtr_574	X_21_DP19	parent_donor	NA	85	63	101.67	12.33	36.73	225.89	0.91	40.07
New_Lowland_628_2018DS	R1	R1-1266	A07-7973	A07	7973	NA	Haoannong_DP1_BC1F5	F1	0.239462	85	63	120	8	47.36	276	0.83	55.24
New_Lowland_628_2018DS	R1	R1-1268	4A-8035	4A	8035	NA	Cheng_Hui_448_DP4_BC1F5	F1	0.222013	85	63	106.67	24.33	75.43	269.44	0.61	104.93
New_Lowland_628_2018DS	R1	R1-1271	A07-7870	A07	7870	NA	Haoannong_DP1_BC1F5	F1	0.254937	76	54	100	12	40.8	233.33	0.82	47.97
New_Lowland_628_2018DS	R1	R1-1272	4A-8312	4A	8312	NA	OM_997_DP10_BC1F5	F1	0.232313	85	63	93.33	15.33	53.5	247.78	0.76	66.34
New_Lowland_628_2018DS	R1	R1-1273	7A-8006	7A	8006	NA	Cheng_Hui_448_DP4_BC1F5	F1	0.28155	76	54	85	12	29.52	205.4	0.8	35.36
New_Lowland_628_2018DS	R1	R1-1274	7891	NA	NA	wtr_29	Haoannong_DP1_BC1F5	parent_BC1F5	NA	92	70	100	14	37.8	252	0.74	47.64
New_Lowland_628_2018DS	R1	R1-1275	A07-8122	A07	8122	NA	Y_134_DP6_BC1F5	F1	0.243588	92	70	105	5	17.9	249	0.76	22.13
New_Lowland_628_2018DS	R1	R1-1276	4A-8375	4A	8375	NA	M_401_DP17_BC1F5	F1	0.2088	85	63	92.5	22	89.1	264.5	0.81	105.79
New_Lowland_628_2018DS	R1	R1-1278	7A-8327	7A	8327	NA	Basmati_DP12_BC1F5	F1	0.270062	72	50	68.33	15.33	29.3	195.56	0.76	36.47
New_Lowland_628_2018DS	R1	R1-1279	8067	NA	NA	wtr_205	Feng_Ai_Zan_DP5_BC1F5	parent_BC1F5	NA	89	67	91.67	7.67	31.77	229.57	0.86	36.24
New_Lowland_628_2018DS	R1	R1-128	A07-8147	A07	8147	NA	Zhong_413_DP7_BC1F5	F1	0.238737	87	65	101.67	11.67	51.2	247.33	0.73	65.12
New_Lowland_628_2018DS	R1	R1-1280	2A-7964	2A	7964	NA	Haoannong_DP1_BC1F5	F1	0.2527	79	57	71.67	17.67	38.47	211.89	0.8	46.25
New_Lowland_628_2018DS	R1	R1-1281	8423	NA	NA	wtr_561	X_21_DP19_BC1F5	parent_BC1F5	NA	95	73	96.67	12.33	32.34	227.78	0.76	40
New_Lowland_628_2018DS	R1	R1-1282	A07-7993	A07	7993	NA	Cheng_Hui_448_DP4_BC1F5	F1	0.250563	89	67	103.33	8	27.2	244.22	0.71	35.16
New_Lowland_628_2018DS	R1	R1-1283	8286	NA	NA	wtr_424	OM_997_DP10_BC1F5	parent_BC1F5	NA	95	73	96.67	11.67	26.96	217.78	0.65	36.49
New_Lowland_628_2018DS	R1	R1-1284	8100	NA	NA	wtr_238	Y_134_DP6_BC1F5	parent_BC1F5	NA	89	67	96.67	7	30.18	218.33	0.75	37.8
New_Lowland_628_2018DS	R1	R1-1285	8118	NA	NA	wtr_256	Y_134_DP6_BC1F5	parent_BC1F5	NA	92	70	91.67	11	32.02	233.89	0.91	35.01
New_Lowland_628_2018DS	R1	R1-1286	4A-8074	4A	8074	NA	Feng_Ai_Zan_DP5_BC1F5	F1	0.244388	89	67	96.67	11	38.62	244.33	0.77	47.6
New_Lowland_628_2018DS	R1	R1-1288	10A-8032	10A	8032	NA	Cheng_Hui_448_DP4_BC1F5	F1	0.256987	69	47	83.33	12.67	30.4	195.22	0.91	33.24
New_Lowland_628_2018DS	R1	R1-1289	4A-8292	4A	8292	NA	OM_997_DP10_BC1F5	F1	0.2422	92	70	98.33	11.67	50.69	248.89	0.84	58.99
New_Lowland_628_2018DS	R1	R1-129	10A-8155	10A	8155	NA	Zhong_413_DP7_BC1F5	F1	0.264937	69	47	80	16.33	53.17	234.44	0.85	61.01
New_Lowland_628_2018DS	R1	R1-1290	7A-7923	7A	7923	NA	Haoannong_DP1_BC1F5	F1	0.267937	69	47	80	11	16.94	195.6	0.88	18.98
New_Lowland_628_2018DS	R1	R1-1292	8154	NA	NA	wtr_292	Zhong_413_DP7_BC1F5	parent_BC1F5	NA	76	54	90	9	30.3	238.22	0.8	36.47
New_Lowland_628_2018DS	R1	R1-1293	4A-8437	4A	8437	NA	Weed_Tolerant_Rice_1_RP	F1	NA	87	65	85	13	36.66	235	0.79	44.4
New_Lowland_628_2018DS	R1	R1-1294	8388	NA	NA	wtr_526	M_401_DP17_BC1F5	parent_BC1F5	NA	95	73	91.67	8	23.2	215	0.77	28.56
New_Lowland_628_2018DS	R1	R1-1295	8147	NA	NA	wtr_285	Zhong_413_DP7_BC1F5	parent_BC1F5	NA	89	67	78.33	9.33	25.41	213.22	0.86	29.03
New_Lowland_628_2018DS	R1	R1-1297	10A-7991	10A	7991	NA	Cheng_Hui_448_DP4_BC1F5	F1	0.259763	69	47	75	12	31.2	206.67	0.9	34.3
New_Lowland_628_2018DS	R1	R1-1298	A07-8005	A07	8005	NA	Cheng_Hui_448_DP4_BC1F5	F1	0.251312	81	59	90	11	32.78	240.4	0.79	39.64
New_Lowland_628_2018DS	R1	R1-1299	10A-8244	10A	8244	NA	BG_300_DP9_BC1F5	F1	0.26195	76	54	66.67	14	16.18	215	0.48	24.66
New_Lowland_628_2018DS	R1	R1-130	8110	NA	NA	wtr_248	Y_134_DP6_BC1F5	parent_BC1F5	NA	89	67	86.67	9.33	34.53	201.67	0.8	41.61
New_Lowland_628_2018DS	R1	R1-1300	10A-8321	10A	8321	NA	OM_997_DP10_BC1F5	F1	0.261037	72	50	72.5	9.5	20.43	220.75	0.89	22.77
New_Lowland_628_2018DS	R1	R1-1301	8051	NA	NA	wtr_189	Feng_Ai_Zan_DP5_BC1F5	parent_BC1F5	NA	85	63	91.67	11	47.91	213.56	0.92	51.82
New_Lowland_628_2018DS	R1	R1-1302	10A-8058	10A	8058	NA	Feng_Ai_Zan_DP5_BC1F5	F1	0.269188	69	47	70	17	34.68	213	0.7	45.01
New_Lowland_628_2018DS	R1	R1-1303	6A-8169	6A	8169	NA	Zhong_413_DP7_BC1F5	F1	0.25925	76	54	75	12	28.4	193.11	0.86	32.43
New_Lowland_628_2018DS	R1	R1-1304	A07-7918	A07	7918	NA	Haoannong_DP1_BC1F5	F1	0.252887	85	63	105	13	65	263	0.86	74.09
New_Lowland_628_2018DS	R1	R1-1306	7906	NA	NA	wtr_44	Haoannong_DP1_BC1F5	parent_BC1F5	NA	89	67	90	17.33	65.1	222.11	0.84	75.68
New_Lowland_628_2018DS	R1	R1-1308	8177	NA	NA	wtr_315	Zhong_413_DP7_BC1F5	parent_BC1F5	NA	76	54	95	12.33	42.34	206.44	0.74	53.24
New_Lowland_628_2018DS	R1	R1-131	8206	NA	NA	wtr_344	Khazar_DP8_BC1F5	parent_BC1F5	NA	89	67	108.33	13	33.51	217.22	0.73	42.64
New_Lowland_628_2018DS	R1	R1-1310	10A-7906	10A	7906	NA	Haoannong_DP1_BC1F5	F1	0.2484	69	47	71.67	18	47	208.33	0.89	52.32
New_Lowland_628_2018DS	R1	R1-1311	10A-8078	10A	8078	NA	Feng_Ai_Zan_DP5_BC1F5	F1	0.26435	69	47	72.5	16	7.84	211	0.76	9.69
New_Lowland_628_2018DS	R1	R1-1313	4A-8044	4A	8044	NA	Cheng_Hui_448_DP4_BC1F5	F1	0.22345	89	67	93.33	15	55.17	252.44	0.89	61.31
New_Lowland_628_2018DS	R1	R1-1314	7914	NA	NA	wtr_52	Haoannong_DP1_BC1F5	parent_BC1F5	NA	85	63	96.67	11.33	32.87	236.67	0.86	37.55
New_Lowland_628_2018DS	R1	R1-1315	2A-8061	2A	8061	NA	Feng_Ai_Zan_DP5_BC1F5	F1	0.24825	69	47	75	9	32.22	229.8	0.89	35.68
New_Lowland_628_2018DS	R1	R1-1316	10A-8348	10A	8348	NA	Basmati_DP12_BC1F5	F1	0.260937	72	50	65	12.67	21.67	195	0.81	25.83
New_Lowland_628_2018DS	R1	R1-1318	10A-8013	10A	8013	NA	Cheng_Hui_448_DP4_BC1F5	F1	0.255862	69	47	71.67	17	48.54	214.44	0.89	54.04
New_Lowland_628_2018DS	R1	R1-1321	7A-8247	7A	8247	NA	BG_300_DP9_BC1F5	F1	0.272475	76	54	76.67	11	36.3	213.89	0.91	39.45
New_Lowland_628_2018DS	R1	R1-1323	4A-8414	4A	8414	NA	X_21_DP19_BC1F5	F1	0.256713	85	63	88.33	21.33	73.01	245.67	0.82	86.19
New_Lowland_628_2018DS	R1	R1-1324	6A-8074	6A	8074	NA	Feng_Ai_Zan_DP5_BC1F5	F1	0.258663	69	47	70	12	39.2	224	0.81	46.63
New_Lowland_628_2018DS	R1	R1-1325	10A-8026	10A	8026	NA	Cheng_Hui_448_DP4_BC1F5	F1	0.26955	73	51	80	15	37.67	215	0.89	41.99
New_Lowland_628_2018DS	R1	R1-1326	7A-8068	7A	8068	NA	Feng_Ai_Zan_DP5_BC1F5	F1	0.277288	69	47	76.67	16.67	52.59	214.56	0.87	59.56
New_Lowland_628_2018DS	R1	R1-1327	7866	NA	NA	wtr_4	Haoannong_DP1_BC1F5	parent_BC1F5	NA	95	73	85	8.33	20.93	220.67	0.7	27.27
New_Lowland_628_2018DS	R1	R1-1328	8092	NA	NA	wtr_230	Y_134_DP6_BC1F5	parent_BC1F5	NA	92	70	98.33	11	35.2	257.22	0.64	48.03
New_Lowland_628_2018DS	R1	R1-1331	A07-8112	A07	8112	NA	Y_134_DP6_BC1F5	F1	0.253713	85	63	103.33	14	65.02	241.67	0.82	76.63
New_Lowland_628_2018DS	R1	R1-1332	2A-8205	2A	8205	NA	Khazar_DP8_BC1F5	F1	0.248188	69	47	80	15	32.83	201.67	0.81	39.13
New_Lowland_628_2018DS	R1	R1-1333	8278	NA	NA	wtr_416	OM_997_DP10_BC1F5	parent_BC1F5	NA	85	63	86.67	12.33	32.89	206.67	0.81	39.26
New_Lowland_628_2018DS	R1	R1-1334	6A-7994	6A	7994	NA	Cheng_Hui_448_DP4_BC1F5	F1	0.253	72	50	78.33	14	36.71	208.11	0.9	40.42
New_Lowland_628_2018DS	R1	R1-1336	10A-7921	10A	7921	NA	Haoannong_DP1_BC1F5	F1	0.2552	69	47	82.5	18	48.9	213.33	0.92	52.85
New_Lowland_628_2018DS	R1	R1-1338	7A-8415	7A	8415	NA	X_21_DP19_BC1F5	F1	0.233563	72	50	75	16.5	39.6	206.5	0.82	46.82
New_Lowland_628_2018DS	R1	R1-1339	6A-8025	6A	8025	NA	Cheng_Hui_448_DP4_BC1F5	F1	0.2513	69	47	80	16	43.2	210.83	0.78	52.55
New_Lowland_628_2018DS	R1	R1-134	A07-7937	A07	7937	NA	Haoannong_DP1_BC1F5	F1	0.2546	85	63	107.5	13.5	71.55	260.11	0.89	79.64
New_Lowland_628_2018DS	R1	R1-1340	4A-7982	4A	7982	NA	Haoannong_DP1_BC1F5	F1	0.228387	85	63	91.67	15	48.17	234.5	0.84	55.84
New_Lowland_628_2018DS	R1	R1-1342	4B	NA	NA	4B	NA	parent_CMS	NA	89	67	93.33	20.67	51.44	227.78	0.8	61.75
New_Lowland_628_2018DS	R1	R1-1343	10A-8008	10A	8008	NA	Cheng_Hui_448_DP4_BC1F5	F1	0.2586	72	50	75	20	41.5	207.5	0.87	47.08
New_Lowland_628_2018DS	R1	R1-1344	7907	NA	NA	wtr_45	Haoannong_DP1_BC1F5	parent_BC1F5	NA	85	63	97.5	15	44.29	232.78	0.67	58.78
New_Lowland_628_2018DS	R1	R1-1345	7873	NA	NA	wtr_11	Haoannong_DP1_BC1F5	parent_BC1F5	NA	95	73	100	14	38.5	236.67	0.84	44.53
New_Lowland_628_2018DS	R1	R1-1346	4A-8113	4A	8113	NA	Y_134_DP6_BC1F5	F1	0.234825	85	63	100	15.33	61.67	246.11	0.73	78.27
New_Lowland_628_2018DS	R1	R1-1347	4A-8013	4A	8013	NA	Cheng_Hui_448_DP4_BC1F5	F1	0.23035	87	65	95	13	48.24	239.22	0.75	60.38
New_Lowland_628_2018DS	R1	R1-1348	2A-8255	2A	8255	NA	BG_300_DP9_BC1F5	F1	0.253787	72	50	76.67	14	34.7	216.92	0.69	45.38
New_Lowland_628_2018DS	R1	R1-1349	4A-8345	4A	8345	NA	Basmati_DP12_BC1F5	F1	0.237937	89	67	88.33	14.33	48.53	236.5	0.75	60.77
New_Lowland_628_2018DS	R1	R1-1350	10A-8364	10A	8364	NA	M_401_DP17_BC1F5	F1	0.2695	76	54	65	3.33	5.78	181	0.91	6.31
New_Lowland_628_2018DS	R1	R1-1352	8435	NA	NA	wtr_573	M_401_DP17	parent_donor	NA	76	54	91.67	16.67	60.05	243.1	0.91	65.16
New_Lowland_628_2018DS	R1	R1-1355	A07-8232	A07	8232	NA	BG_300_DP9_BC1F5	F1	0.2545	89	67	105	12	65.1	258	0.91	70.79
New_Lowland_628_2018DS	R1	R1-1357	2A-8263	2A	8263	NA	BG_300_DP9_BC1F5	F1	0.252975	72	50	55	14	35	210	0.86	39.86
New_Lowland_628_2018DS	R1	R1-1358	4A-8206	4A	8206	NA	Khazar_DP8_BC1F5	F1	0.237813	89	67	95	18	64.35	243.13	0.82	75.71
New_Lowland_628_2018DS	R1	R1-136	4A-8248	4A	8248	NA	BG_300_DP9_BC1F5	F1	0.2428	87	65	108.33	16.33	74.04	260	0.84	85.83
New_Lowland_628_2018DS	R1	R1-1361	A07-8234	A07	8234	NA	BG_300_DP9_BC1F5	F1	0.251462	89	67	110	12.5	60.63	270.33	0.77	74.39
New_Lowland_628_2018DS	R1	R1-1364	A07-8418	A07	8418	NA	X_21_DP19_BC1F5	F1	0.249888	87	65	103.33	11.33	64.6	250	0.88	72.52
New_Lowland_628_2018DS	R1	R1-1365	A07-8209	A07	8209	NA	BG_300_DP9_BC1F5	F1	0.248075	81	59	98.33	9	32.73	239.55	0.83	38.35
New_Lowland_628_2018DS	R1	R1-1366	2A-8350	2A	8350	NA	Basmati_DP12_BC1F5	F1	0.262975	76	54	85	11	37.77	209.83	0.92	40.67
New_Lowland_628_2018DS	R1	R1-1367	4A-8101	4A	8101	NA	Y_134_DP6_BC1F5	F1	0.239113	81	59	101.67	17	69.51	254.44	0.76	86.38
New_Lowland_628_2018DS	R1	R1-1369	8438	NA	NA	wtr_576	Khazar_DP8_BC1F5	parent_donor	NA	89	67	100	14.67	40.41	223.08	0.87	45.64
New_Lowland_628_2018DS	R1	R1-1370	2A-7985	2A	7985	NA	Cheng_Hui_448_DP4_BC1F5	F1	0.23945	69	47	77.5	19.5	51.76	219.29	0.82	60.94
New_Lowland_628_2018DS	R1	R1-1372	8003	NA	NA	wtr_141	Cheng_Hui_448_DP4_BC1F5	parent_BC1F5	NA	92	70	101.67	11	37.61	232.79	0.81	44.81
New_Lowland_628_2018DS	R1	R1-1373	10A-8091	10A	8091	NA	Y_134_DP6_BC1F5	F1	0.256113	69	47	76.67	28	48.38	208.44	0.61	67.39
New_Lowland_628_2018DS	R1	R1-1375	4A-8219	4A	8219	NA	BG_300_DP9_BC1F5	F1	0.243062	89	67	95	16	48.53	241.44	0.83	56.98
New_Lowland_628_2018DS	R1	R1-1376	4A-8194	4A	8194	NA	Khazar_DP8_BC1F5	F1	0.239563	85	63	95	21.67	87.39	258.78	0.77	107.08
New_Lowland_628_2018DS	R1	R1-1378	2A-8051	2A	8051	NA	Feng_Ai_Zan_DP5_BC1F5	F1	0.256763	72	50	75	17	48.73	227.44	0.78	59.64
New_Lowland_628_2018DS	R1	R1-1379	10A-8119	10A	8119	NA	Y_134_DP6_BC1F5	F1	0.259625	76	54	75	9	20	206.44	0.9	22.06
New_Lowland_628_2018DS	R1	R1-138	8129	NA	NA	wtr_267	Zhong_413_DP7_BC1F5	parent_BC1F5	NA	85	63	95	12	42.8	233.89	0.77	52.85
New_Lowland_628_2018DS	R1	R1-1381	4A-8026	4A	8026	NA	Cheng_Hui_448_DP4_BC1F5	F1	0.243737	85	63	92.5	19.5	68.25	243.89	0.82	80.37
New_Lowland_628_2018DS	R1	R1-1383	2A-8098	2A	8098	NA	Y_134_DP6_BC1F5	F1	0.252375	69	47	72.5	22	74.31	215	0.93	79.5
New_Lowland_628_2018DS	R1	R1-1385	7A-7874	7A	7874	NA	Haoannong_DP1_BC1F5	F1	0.26765	81	59	70	22	18.92	220.2	0.27	32.79
New_Lowland_628_2018DS	R1	R1-1386	10A-8297	10A	8297	NA	OM_997_DP10_BC1F5	F1	0.246875	69	47	80	20.33	52.19	215.56	0.91	56.93
New_Lowland_628_2018DS	R1	R1-1387	6A-8333	6A	8333	NA	Basmati_DP12_BC1F5	F1	0.252063	85	63	92.5	11	35.2	230.56	0.82	41.65
New_Lowland_628_2018DS	R1	R1-1388	A07-8292	A07	8292	NA	OM_997_DP10_BC1F5	F1	0.262362	76	54	108.33	11.33	53.14	255.56	0.86	60.66
New_Lowland_628_2018DS	R1	R1-1389	7A-8303	7A	8303	NA	OM_997_DP10_BC1F5	F1	0.264338	76	54	86.67	17	53.27	228.89	0.9	58.41
New_Lowland_628_2018DS	R1	R1-1391	4A-8244	4A	8244	NA	BG_300_DP9_BC1F5	F1	0.238813	85	63	91.67	24	47.47	246.82	0.45	73.65
New_Lowland_628_2018DS	R1	R1-1392	A07-7970	A07	7970	NA	Haoannong_DP1_BC1F5	F1	0.254075	85	63	105	16	70.4	251.67	0.82	82.82
New_Lowland_628_2018DS	R1	R1-1394	6A-7957	6A	7957	NA	Haoannong_DP1_BC1F5	F1	0.245375	69	47	73.33	18.33	51.03	205	0.83	59.54
New_Lowland_628_2018DS	R1	R1-1395	A07-8228	A07	8228	NA	BG_300_DP9_BC1F5	F1	0.245225	81	59	111.67	13.33	72.74	262.22	0.83	84.97
New_Lowland_628_2018DS	R1	R1-1397	4A-8204	4A	8204	NA	Khazar_DP8_BC1F5	F1	0.237675	85	63	95	16	65.42	242.22	0.74	82.59
New_Lowland_628_2018DS	R1	R1-1398	2A-7897	2A	7897	NA	Haoannong_DP1_BC1F5	F1	0.2476	69	47	75	14	35.28	234	0.66	47.15
New_Lowland_628_2018DS	R1	R1-1399	10A-7965	10A	7965	NA	Haoannong_DP1_BC1F5	F1	0.268075	72	50	73.33	15.33	35.61	203.33	0.87	40.21
New_Lowland_628_2018DS	R1	R1-140	6A-7997	6A	7997	NA	Cheng_Hui_448_DP4_BC1F5	F1	0.255688	69	47	86.67	24	81.6	233.33	0.79	98.72
New_Lowland_628_2018DS	R1	R1-1401	10A-8245	10A	8245	NA	BG_300_DP9_BC1F5	F1	0.2599	72	50	78.33	17	37.02	220.56	0.74	46.51
New_Lowland_628_2018DS	R1	R1-1402	10A-7875	10A	7875	NA	Haoannong_DP1_BC1F5	F1	0.255975	72	50	81.67	21	52.27	221.11	0.79	63.44
New_Lowland_628_2018DS	R1	R1-1403	10A-8075	10A	8075	NA	Feng_Ai_Zan_DP5_BC1F5	F1	0.266087	69	47	80	21	67.9	223.89	0.9	74.87
New_Lowland_628_2018DS	R1	R1-1404	8265	NA	NA	wtr_403	BG_300_DP9_BC1F5	parent_BC1F5	NA	85	63	96.67	10.67	40.65	229.44	0.87	45.85
New_Lowland_628_2018DS	R1	R1-1406	7A-8020	7A	8020	NA	Cheng_Hui_448_DP4_BC1F5	F1	0.26405	69	47	81.67	23.67	56.27	200.56	0.84	65.24
New_Lowland_628_2018DS	R1	R1-1407	6A-7955	6A	7955	NA	Haoannong_DP1_BC1F5	F1	0.245025	69	47	75	18	34.8	187.73	0.83	40.88
New_Lowland_628_2018DS	R1	R1-141	2A-8327	2A	8327	NA	Basmati_DP12_BC1F5	F1	0.264188	69	47	75	18.33	28.11	190.67	0.6	39.3
New_Lowland_628_2018DS	R1	R1-1410	2A-7918	2A	7918	NA	Haoannong_DP1_BC1F5	F1	0.255537	72	50	70	16	27.52	202	0.68	36.4
New_Lowland_628_2018DS	R1	R1-1413	8393	NA	NA	wtr_531	X_21_DP19_BC1F5	parent_BC1F5	NA	92	70	91.67	11	39.48	244.78	0.77	48.52
New_Lowland_628_2018DS	R1	R1-1414	10A-8270	10A	8270	NA	OM_997_DP10_BC1F5	F1	0.261925	69	47	83.33	20.33	59.87	237.78	0.81	71.37
New_Lowland_628_2018DS	R1	R1-1417	4A-8165	4A	8165	NA	Zhong_413_DP7_BC1F5	F1	0.23955	89	67	95	13.67	42.21	236.67	0.81	50.43
New_Lowland_628_2018DS	R1	R1-1418	10A-8205	10A	8205	NA	Khazar_DP8_BC1F5	F1	0.258763	69	47	80	21	50.19	213.9	0.86	57.45
New_Lowland_628_2018DS	R1	R1-142	2A-7949	2A	7949	NA	Haoannong_DP1_BC1F5	F1	0.263387	72	50	76.67	19	28.08	211.11	0.5	42.03
New_Lowland_628_2018DS	R1	R1-1422	8113	NA	NA	wtr_251	Y_134_DP6_BC1F5	parent_BC1F5	NA	95	73	96.67	10.67	28.33	216.67	0.52	41.83
New_Lowland_628_2018DS	R1	R1-1423	8272	NA	NA	wtr_410	OM_997_DP10_BC1F5	parent_BC1F5	NA	85	63	93.33	12.67	34.76	217.78	0.7	45.13
New_Lowland_628_2018DS	R1	R1-1424	7868	NA	NA	wtr_6	Haoannong_DP1_BC1F5	parent_BC1F5	NA	105	83	93.33	7.67	16.44	228.89	0.63	22.47
New_Lowland_628_2018DS	R1	R1-1425	10A-7867	10A	7867	NA	Haoannong_DP1_BC1F5	F1	0.260337	72	50	73.33	23.67	12.78	190	0.28	21.98
New_Lowland_628_2018DS	R1	R1-1426	2A-7997	2A	7997	NA	Cheng_Hui_448_DP4_BC1F5	F1	0.255275	69	47	80	19	36.1	225	0.52	53.3
New_Lowland_628_2018DS	R1	R1-1427	A07-8043	A07	8043	NA	Cheng_Hui_448_DP4_BC1F5	F1	0.24805	85	63	101.67	10.67	43.38	249.44	0.83	50.68
New_Lowland_628_2018DS	R1	R1-1428	4A-7893	4A	7893	NA	Haoannong_DP1_BC1F5	F1	0.24145	85	63	96.67	8.67	28.12	239.22	0.72	36.03
New_Lowland_628_2018DS	R1	R1-1429	A07-8311	A07	8311	NA	OM_997_DP10_BC1F5	F1	0.24785	89	67	110	7	32.43	250.56	0.81	38.71
New_Lowland_628_2018DS	R1	R1-143	10A-7884	10A	7884	NA	Haoannong_DP1_BC1F5	F1	0.270363	69	47	78.33	16.33	44.83	215.56	0.87	50.58
New_Lowland_628_2018DS	R1	R1-1431	8068	NA	NA	wtr_206	Feng_Ai_Zan_DP5_BC1F5	parent_BC1F5	NA	92	70	101.67	13	62.11	230.33	0.85	71.34
New_Lowland_628_2018DS	R1	R1-1432	8229	NA	NA	wtr_367	BG_300_DP9_BC1F5	parent_BC1F5	NA	89	67	103.33	8	37.6	242.67	0.87	42.36
New_Lowland_628_2018DS	R1	R1-1433	2A-8433	2A	8433	NA	OM_997_DP10	F1	NA	72	50	73.33	23	36.23	211.25	0.64	49.27
New_Lowland_628_2018DS	R1	R1-1436	4A-8356	4A	8356	NA	M_401_DP17_BC1F5	F1	0.227	85	63	93.33	12.67	47.29	238.33	0.71	61.15
New_Lowland_628_2018DS	R1	R1-1437	8130	NA	NA	wtr_268	Zhong_413_DP7_BC1F5	parent_BC1F5	NA	89	67	96.67	8.67	34.57	224.78	0.85	39.92
New_Lowland_628_2018DS	R1	R1-1438	4A-8436	4A	8436	NA	X_21_DP19	F1	NA	81	59	93.33	19.67	42.39	259.33	0.48	64.63
New_Lowland_628_2018DS	R1	R1-144	A07-8006	A07	8006	NA	Cheng_Hui_448_DP4_BC1F5	F1	0.258975	85	63	108.33	6.67	30.3	236.67	0.86	34.55
New_Lowland_628_2018DS	R1	R1-1441	A07-8021	A07	8021	NA	Cheng_Hui_448_DP4_BC1F5	F1	0.24755	89	67	108.33	13	45.36	265.11	0.61	62.85
New_Lowland_628_2018DS	R1	R1-1442	8085	NA	NA	wtr_223	Feng_Ai_Zan_DP5_BC1F5	parent_BC1F5	NA	89	67	98.33	11	31.41	221.11	0.77	38.76
New_Lowland_628_2018DS	R1	R1-1443	4A-8110	4A	8110	NA	Y_134_DP6_BC1F5	F1	0.240187	89	67	92.5	12.5	52.78	253.44	0.69	69.4
New_Lowland_628_2018DS	R1	R1-1444	10A-8020	10A	8020	NA	Cheng_Hui_448_DP4_BC1F5	F1	0.249425	72	50	85	14	35.82	227.17	0.78	43.78
New_Lowland_628_2018DS	R1	R1-1445	4A-8360	4A	8360	NA	M_401_DP17_BC1F5	F1	0.245913	89	67	100	13	40.3	237.5	0.72	51.64
New_Lowland_628_2018DS	R1	R1-1446	4A-8047	4A	8047	NA	Cheng_Hui_448_DP4_BC1F5	F1	0.239437	85	63	98.33	19.33	83.99	275.67	0.76	103.88
New_Lowland_628_2018DS	R1	R1-1447	8063	NA	NA	wtr_201	Feng_Ai_Zan_DP5_BC1F5	parent_BC1F5	NA	89	67	101.67	9.67	40.28	220	0.76	50.13
New_Lowland_628_2018DS	R1	R1-1448	7966	NA	NA	wtr_104	Haoannong_DP1_BC1F5	parent_BC1F5	NA	85	63	96.67	8.67	28.6	235.56	0.65	38.6
New_Lowland_628_2018DS	R1	R1-1449	10A-8169	10A	8169	NA	Zhong_413_DP7_BC1F5	F1	0.274363	69	47	80	21.5	44.43	203.33	0.7	57.86
New_Lowland_628_2018DS	R1	R1-145	6A-8346	6A	8346	NA	Basmati_DP12_BC1F5	F1	0.255563	72	50	86.67	7.33	20.21	236.11	0.57	28.84
New_Lowland_628_2018DS	R1	R1-1450	10A-8232	10A	8232	NA	BG_300_DP9_BC1F5	F1	0.266825	72	50	80	15.33	40.89	220.83	0.91	44.73
New_Lowland_628_2018DS	R1	R1-1451	4A-7865	4A	7865	NA	Haoannong_DP1_BC1F5	F1	0.234513	95	73	90	14	23.18	264.44	0.39	37.27
New_Lowland_628_2018DS	R1	R1-1452	A07-8259	A07	8259	NA	BG_300_DP9_BC1F5	F1	0.25735	85	63	85	9	29.33	214.55	0.9	32.33
New_Lowland_628_2018DS	R1	R1-1453	2A-8123	2A	8123	NA	Y_134_DP6_BC1F5	F1	0.256487	69	47	73.33	15.67	42.43	216.67	0.83	49.71
New_Lowland_628_2018DS	R1	R1-1454	4A-8145	4A	8145	NA	Zhong_413_DP7_BC1F5	F1	0.222213	85	63	105	16.33	73.32	250.33	0.82	86.52
New_Lowland_628_2018DS	R1	R1-1456	10A-7977	10A	7977	NA	Haoannong_DP1_BC1F5	F1	0.2672	69	47	80	14.67	35.97	218.5	0.83	41.93
New_Lowland_628_2018DS	R1	R1-1457	2A-8078	2A	8078	NA	Feng_Ai_Zan_DP5_BC1F5	F1	0.25765	69	47	76.67	20	60	228.89	0.82	70.96
New_Lowland_628_2018DS	R1	R1-1459	2A-8035	2A	8035	NA	Cheng_Hui_448_DP4_BC1F5	F1	0.243225	76	54	88.33	23.33	72.33	253.89	0.58	102.51
New_Lowland_628_2018DS	R1	R1-146	A07-8135	A07	8135	NA	Zhong_413_DP7_BC1F5	F1	0.250025	85	63	105	7.33	31.78	259.56	0.89	35.18
New_Lowland_628_2018DS	R1	R1-1460	8262	NA	NA	wtr_400	BG_300_DP9_BC1F5	parent_BC1F5	NA	95	73	110	9.67	32.44	257.78	0.78	39.64
New_Lowland_628_2018DS	R1	R1-1462	A07-8199	A07	8199	NA	Khazar_DP8_BC1F5	F1	0.249238	89	67	111.67	11	43.51	258.33	0.63	59.44
New_Lowland_628_2018DS	R1	R1-1463	8005	NA	NA	wtr_143	Cheng_Hui_448_DP4_BC1F5	parent_BC1F5	NA	85	63	95	17.67	68.9	268.67	0.83	80.89
New_Lowland_628_2018DS	R1	R1-1469	A07-8032	A07	8032	NA	Cheng_Hui_448_DP4_BC1F5	F1	0.251937	81	59	110	13	49.54	253.89	0.71	63.9
New_Lowland_628_2018DS	R1	R1-147	4A-7902	4A	7902	NA	Haoannong_DP1_BC1F5	F1	0.240762	81	59	98.33	19.33	63.8	241.67	0.81	76.19
New_Lowland_628_2018DS	R1	R1-1471	4A-7895	4A	7895	NA	Haoannong_DP1_BC1F5	F1	0.2304	81	59	96.67	23.33	100.33	266.67	0.87	113.36
New_Lowland_628_2018DS	R1	R1-1473	7A-7912	7A	7912	NA	Haoannong_DP1_BC1F5	F1	0.255825	69	47	80	24	63.04	218.13	0.9	69.33
New_Lowland_628_2018DS	R1	R1-1474	2A-7934	2A	7934	NA	Haoannong_DP1_BC1F5	F1	0.256862	69	47	73.33	20	46.44	218.33	0.84	53.89
New_Lowland_628_2018DS	R1	R1-1477	6A-8061	6A	8061	NA	Feng_Ai_Zan_DP5_BC1F5	F1	0.245863	69	47	70	17.67	30.43	213.75	0.48	46.16
New_Lowland_628_2018DS	R1	R1-1478	10A-8228	10A	8228	NA	BG_300_DP9_BC1F5	F1	0.25915	69	47	78.33	20.67	62.46	216.67	0.91	68.34
New_Lowland_628_2018DS	R1	R1-148	A07-7998	A07	7998	NA	Cheng_Hui_448_DP4_BC1F5	F1	0.2568	85	63	98.33	7.33	23.39	246.67	0.84	27.21
New_Lowland_628_2018DS	R1	R1-1484	4A-8382	4A	8382	NA	M_401_DP17_BC1F5	F1	0.243287	87	65	100	13.33	45.04	248.89	0.8	53.87
New_Lowland_628_2018DS	R1	R1-1485	2A-7914	2A	7914	NA	Haoannong_DP1_BC1F5	F1	0.258738	69	47	86.67	16.67	52.04	223.33	0.87	58.73
New_Lowland_628_2018DS	R1	R1-1486	8241	NA	NA	wtr_379	BG_300_DP9_BC1F5	parent_BC1F5	NA	92	70	103.33	9	37.6	223.89	0.77	46.07
New_Lowland_628_2018DS	R1	R1-1487	A07-8393	A07	8393	NA	X_21_DP19_BC1F5	F1	0.264725	85	63	103.33	7.67	26.07	242.22	0.73	33.1
New_Lowland_628_2018DS	R1	R1-1488	10A-8105	10A	8105	NA	Y_134_DP6_BC1F5	F1	0.257475	69	47	85	14.5	35.28	243.33	0.82	41.71
New_Lowland_628_2018DS	R1	R1-1489	4A-8357	4A	8357	NA	M_401_DP17_BC1F5	F1	0.225812	81	59	111.67	16	52.62	292.22	0.64	71.73
New_Lowland_628_2018DS	R1	R1-149	7A-7937	7A	7937	NA	Haoannong_DP1_BC1F5	F1	0.275775	69	47	78.33	14	35.78	218.89	0.86	40.65
New_Lowland_628_2018DS	R1	R1-1491	2A-8181	2A	8181	NA	Khazar_DP8_BC1F5	F1	0.25605	69	47	85	23	48.76	212	0.63	66.83
New_Lowland_628_2018DS	R1	R1-1493	4A-8376	4A	8376	NA	M_401_DP17_BC1F5	F1	0.246025	89	67	97.5	17	65.88	249.38	0.76	81.36
New_Lowland_628_2018DS	R1	R1-1494	4A-8303	4A	8303	NA	OM_997_DP10_BC1F5	F1	0.2275	92	70	100	15.33	57.76	260	0.69	75.38
New_Lowland_628_2018DS	R1	R1-1496	6A-8082	6A	8082	NA	Feng_Ai_Zan_DP5_BC1F5	F1	0.254525	72	50	75	25	63.57	198.57	0.75	79.19
New_Lowland_628_2018DS	R1	R1-1498	2A-8415	2A	8415	NA	X_21_DP19_BC1F5	F1	0.227887	72	50	65	16	26.4	182.75	0.67	35.16
New_Lowland_628_2018DS	R1	R1-150	4A-8348	4A	8348	NA	Basmati_DP12_BC1F5	F1	0.24025	85	63	96.67	13.33	51.7	247.22	0.85	59.26
New_Lowland_628_2018DS	R1	R1-1500	A07-8318	A07	8318	NA	OM_997_DP10_BC1F5	F1	0.247425	89	67	106.67	12.33	54.27	210	0.83	63.47
New_Lowland_628_2018DS	R1	R1-1502	8155	NA	NA	wtr_293	Zhong_413_DP7_BC1F5	parent_BC1F5	NA	87	65	101.67	7.67	37.57	260.67	0.74	47.46
New_Lowland_628_2018DS	R1	R1-1503	7956	NA	NA	wtr_94	Haoannong_DP1_BC1F5	parent_BC1F5	NA	85	63	96.67	10.33	42.94	232.56	0.91	46.61
New_Lowland_628_2018DS	R1	R1-1505	2A-8274	2A	8274	NA	OM_997_DP10_BC1F5	F1	0.24605	69	47	70	13	28.28	205.75	0.6	39.59
New_Lowland_628_2018DS	R1	R1-1506	4A-8212	4A	8212	NA	BG_300_DP9_BC1F5	F1	0.23845	85	63	90	13.5	45.45	239.75	0.76	56.56
New_Lowland_628_2018DS	R1	R1-1508	4A-8149	4A	8149	NA	Zhong_413_DP7_BC1F5	F1	0.236075	89	67	95	14.67	42.7	235.89	0.66	57.33
New_Lowland_628_2018DS	R1	R1-1509	A07-7905	A07	7905	NA	Haoannong_DP1_BC1F5	F1	0.235175	89	67	103.33	5.67	18.64	238.11	0.82	22.08
New_Lowland_628_2018DS	R1	R1-151	7A-8278	7A	8278	NA	OM_997_DP10_BC1F5	F1	0.266087	69	47	86.67	15.33	44.13	232.22	0.85	50.66
New_Lowland_628_2018DS	R1	R1-1510	4A-8155	4A	8155	NA	Zhong_413_DP7_BC1F5	F1	0.233625	85	63	98.33	14.33	55.1	251.22	0.75	68.61
New_Lowland_628_2018DS	R1	R1-152	8156	NA	NA	wtr_294	Zhong_413_DP7_BC1F5	parent_BC1F5	NA	92	70	103.33	9.67	35.66	234.44	0.7	46.19
New_Lowland_628_2018DS	R1	R1-153	7938	NA	NA	wtr_76	Haoannong_DP1_BC1F5	parent_BC1F5	NA	85	63	96.67	9	27.5	225.56	0.9	30.36
New_Lowland_628_2018DS	R1	R1-154	4A-8334	4A	8334	NA	Basmati_DP12_BC1F5	F1	0.227488	76	54	88.33	18.33	54.39	247.78	0.71	70.14
New_Lowland_628_2018DS	R1	R1-155	A07-8399	A07	8399	NA	X_21_DP19_BC1F5	F1	0.224438	76	54	101.67	11.67	47.7	240	0.9	52.44
New_Lowland_628_2018DS	R1	R1-156	6A-8204	6A	8204	NA	Khazar_DP8_BC1F5	F1	0.256025	69	47	70	12.33	21.93	201.11	0.62	30.37
New_Lowland_628_2018DS	R1	R1-157	6A-7906	6A	7906	NA	Haoannong_DP1_BC1F5	F1	0.238962	69	47	78.33	16.67	44.63	213.33	0.79	53.81
New_Lowland_628_2018DS	R1	R1-158	7A-8382	7A	8382	NA	M_401_DP17_BC1F5	F1	0.2784	76	54	68.33	15.33	13.97	198.89	0.44	21.85
New_Lowland_628_2018DS	R1	R1-159	10A-8208	10A	8208	NA	Khazar_DP8_BC1F5	F1	0.261625	69	47	75	21	29.63	210.56	0.48	45.13
New_Lowland_628_2018DS	R1	R1-161	8283	NA	NA	wtr_421	OM_997_DP10_BC1F5	parent_BC1F5	NA	69	47	81.67	22	70.16	218.33	0.92	75.83
New_Lowland_628_2018DS	R1	R1-163	4A-8135	4A	8135	NA	Zhong_413_DP7_BC1F5	F1	0.235563	85	63	103.33	18.67	82.55	262.89	0.83	96.46
New_Lowland_628_2018DS	R1	R1-164	4A-8004	4A	8004	NA	Cheng_Hui_448_DP4_BC1F5	F1	0.237937	89	67	91.67	13	42.76	250	0.68	56.35
New_Lowland_628_2018DS	R1	R1-165	8394	NA	NA	wtr_532	X_21_DP19_BC1F5	parent_BC1F5	NA	92	70	96.67	12	32.67	230	0.7	42.58
New_Lowland_628_2018DS	R1	R1-167	2A-8399	2A	8399	NA	X_21_DP19_BC1F5	F1	0.225438	69	47	75	15	34.33	192.22	0.8	41.06
New_Lowland_628_2018DS	R1	R1-168	7A-7979	7A	7979	NA	Haoannong_DP1_BC1F5	F1	0.26145	69	47	81.67	18	35.8	202.22	0.79	43.16
New_Lowland_628_2018DS	R1	R1-169	8365	NA	NA	wtr_503	M_401_DP17_BC1F5	parent_BC1F5	NA	89	67	91.67	13.33	39.85	241.11	0.82	47.02
New_Lowland_628_2018DS	R1	R1-170	A07-7935	A07	7935	NA	Haoannong_DP1_BC1F5	F1	0.2502	76	54	98.33	13.67	44.04	221.67	0.85	50.6
New_Lowland_628_2018DS	R1	R1-171	6A-7991	6A	7991	NA	Cheng_Hui_448_DP4_BC1F5	F1	0.24955	69	47	76.67	18.67	46.46	198.89	0.89	51.47
New_Lowland_628_2018DS	R1	R1-172	A07-8378	A07	8378	NA	M_401_DP17_BC1F5	F1	0.254412	85	63	105	12.67	58.55	252.22	0.93	62.66
New_Lowland_628_2018DS	R1	R1-174	6A-8295	6A	8295	NA	OM_997_DP10_BC1F5	F1	0.25915	69	47	85	22.33	80.4	246.11	0.77	98.76
New_Lowland_628_2018DS	R1	R1-175	8291	NA	NA	wtr_429	OM_997_DP10_BC1F5	parent_BC1F5	NA	95	73	103.33	7	24.58	243.33	0.88	27.46
New_Lowland_628_2018DS	R1	R1-176	8A-7873	8A	7873	NA	Haoannong_DP1_BC1F5	F1	0.268625	69	47	81.67	25.67	38.5	242.78	0.49	58.29
New_Lowland_628_2018DS	R1	R1-179	10A-8115	10A	8115	NA	Y_134_DP6_BC1F5	F1	0.266412	69	47	85	23	60.31	210	0.85	69.15
New_Lowland_628_2018DS	R1	R1-181	8390	NA	NA	wtr_528	X_21_DP19_BC1F5	parent_BC1F5	NA	92	70	87.5	8.5	26.44	240	0.77	32.65
New_Lowland_628_2018DS	R1	R1-182	A07-7888	A07	7888	NA	Haoannong_DP1_BC1F5	F1	0.257063	85	63	95	12	61.47	255.56	0.9	67.68
New_Lowland_628_2018DS	R1	R1-184	4A-8229	4A	8229	NA	BG_300_DP9_BC1F5	F1	0.23485	81	59	100	29	140.81	262.33	0.88	158.13
New_Lowland_628_2018DS	R1	R1-185	8357	NA	NA	wtr_495	M_401_DP17_BC1F5	parent_BC1F5	NA	76	54	116.67	20	48.22	282.22	0.77	59.29
New_Lowland_628_2018DS	R1	R1-188	2A-8104	2A	8104	NA	Y_134_DP6_BC1F5	F1	0.258663	69	47	78.33	20.67	70.5	228.33	0.84	81.54
New_Lowland_628_2018DS	R1	R1-189	8020	NA	NA	wtr_158	Cheng_Hui_448_DP4_BC1F5	parent_BC1F5	NA	85	63	91.67	12.67	48.7	224.22	0.92	52.35
New_Lowland_628_2018DS	R1	R1-191	2A-8435	2A	8435	NA	M_401_DP17	F1	NA	72	50	76.67	21	41.3	193.33	0.66	55.53
New_Lowland_628_2018DS	R1	R1-192	7922	NA	NA	wtr_60	Haoannong_DP1_BC1F5	parent_BC1F5	NA	92	70	105	10.33	37.77	233.89	0.88	42.37
New_Lowland_628_2018DS	R1	R1-193	7A-7921	7A	7921	NA	Haoannong_DP1_BC1F5	F1	0.269475	72	50	83.33	15.67	30.46	194.89	0.87	34.32
New_Lowland_628_2018DS	R1	R1-194	10A-8209	10A	8209	NA	BG_300_DP9_BC1F5	F1	0.262	69	47	80	18	42.6	167.67	0.79	51.36
New_Lowland_628_2018DS	R1	R1-195	8273	NA	NA	wtr_411	OM_997_DP10_BC1F5	parent_BC1F5	NA	85	63	95	19	49.4	226.67	0.71	63.69
New_Lowland_628_2018DS	R1	R1-197	A07-7936	A07	7936	NA	Haoannong_DP1_BC1F5	F1	0.255088	85	63	101.67	12	41.2	241.11	0.82	48.63
New_Lowland_628_2018DS	R1	R1-198	10A-8233	10A	8233	NA	BG_300_DP9_BC1F5	F1	0.264688	81	59	85	14.33	25.48	221.11	0.71	32.88
New_Lowland_628_2018DS	R1	R1-199	4A-8296	4A	8296	NA	OM_997_DP10_BC1F5	F1	0.235013	81	59	98.33	17.67	52.41	230	0.85	60.16
New_Lowland_628_2018DS	R1	R1-200	8371	NA	NA	wtr_509	M_401_DP17_BC1F5	parent_BC1F5	NA	92	70	93.33	16.67	28.52	226.67	0.52	42.28
New_Lowland_628_2018DS	R1	R1-203	A07-8079	A07	8079	NA	Feng_Ai_Zan_DP5_BC1F5	F1	0.25235	89	67	108.33	11.67	42.13	261.11	0.72	53.75
New_Lowland_628_2018DS	R1	R1-205	6A-7921	6A	7921	NA	Haoannong_DP1_BC1F5	F1	0.248988	72	50	83.33	19.33	65.73	238.33	0.91	71.58
New_Lowland_628_2018DS	R1	R1-211	A07-7871	A07	7871	NA	Haoannong_DP1_BC1F5	F1	0.257537	81	59	100	14.67	38.79	220.44	0.89	43.13
New_Lowland_628_2018DS	R1	R1-212	4A-8364	4A	8364	NA	M_401_DP17_BC1F5	F1	0.243287	92	70	100	11	30.43	231.67	0.8	36.54
New_Lowland_628_2018DS	R1	R1-213	4A-8021	4A	8021	NA	Cheng_Hui_448_DP4_BC1F5	F1	0.234813	92	70	106.67	16	37.69	238.89	0.75	47.29
New_Lowland_628_2018DS	R1	R1-214	4A-8209	4A	8209	NA	BG_300_DP9_BC1F5	F1	0.237588	89	67	101.67	14	33.6	257.78	0.67	44.64
New_Lowland_628_2018DS	R1	R1-215	8208	NA	NA	wtr_346	Khazar_DP8_BC1F5	parent_BC1F5	NA	92	70	106.67	10.67	22.76	206.67	0.8	27.32
New_Lowland_628_2018DS	R1	R1-216	2A-8094	2A	8094	NA	Y_134_DP6_BC1F5	F1	0.254337	72	50	80	12.67	25.61	184.22	0.67	34.19
New_Lowland_628_2018DS	R1	R1-217	8046	NA	NA	wtr_184	Cheng_Hui_448_DP4_BC1F5	parent_BC1F5	NA	89	67	93.33	14	28	224.44	0.64	38.08
New_Lowland_628_2018DS	R1	R1-218	4A-8178	4A	8178	NA	Zhong_413_DP7_BC1F5	F1	0.237375	81	59	88.33	15	31.17	227.22	0.74	39.22
New_Lowland_628_2018DS	R1	R1-219	6A-8212	6A	8212	NA	BG_300_DP9_BC1F5	F1	0.25095	72	50	81.67	13	19.5	226.67	0.45	30.2
New_Lowland_628_2018DS	R1	R1-220	4A-7874	4A	7874	NA	Haoannong_DP1_BC1F5	F1	0.237487	89	67	88.33	19.33	12.24	228.33	0.22	21.82
New_Lowland_628_2018DS	R1	R1-221	A07-8402	A07	8402	NA	X_21_DP19_BC1F5	F1	0.256675	89	67	101.67	8.33	20.74	218.33	0.73	26.4
New_Lowland_628_2018DS	R1	R1-222	4A-8399	4A	8399	NA	X_21_DP19_BC1F5	F1	0.2116	89	67	101.67	18.33	33.41	227.78	0.47	50.98
New_Lowland_628_2018DS	R1	R1-223	2A-8147	2A	8147	NA	Zhong_413_DP7_BC1F5	F1	0.245388	72	50	75	17.67	32	192.22	0.69	42.01
New_Lowland_628_2018DS	R1	R1-224	8354	NA	NA	wtr_492	Basmati_DP12_BC1F5	parent_BC1F5	NA	95	73	80	12.67	28.85	229.44	0.67	38.48
New_Lowland_628_2018DS	R1	R1-225	7975	NA	NA	wtr_113	Haoannong_DP1_BC1F5	parent_BC1F5	NA	92	70	91.67	9.33	26.24	213.33	0.81	31.24
New_Lowland_628_2018DS	R1	R1-226	2A-8130	2A	8130	NA	Zhong_413_DP7_BC1F5	F1	0.260875	76	54	80	22.33	48.14	201.11	0.64	65.66
New_Lowland_628_2018DS	R1	R1-228	A07-8208	A07	8208	NA	Khazar_DP8_BC1F5	F1	0.249875	92	70	105	13	39.72	248	0.76	49.15
New_Lowland_628_2018DS	R1	R1-231	4A-8283	4A	8283	NA	OM_997_DP10_BC1F5	F1	0.206225	95	73	78.33	13.67	42.52	248.11	0.65	57.22
New_Lowland_628_2018DS	R1	R1-232	7962	NA	NA	wtr_100	Haoannong_DP1_BC1F5	parent_BC1F5	NA	89	67	106.67	12.33	31.24	214.44	0.77	38.45
New_Lowland_628_2018DS	R1	R1-235	4A-8129	4A	8129	NA	Zhong_413_DP7_BC1F5	F1	0.235125	89	67	100	13.33	33.48	228.89	0.62	46.09
New_Lowland_628_2018DS	R1	R1-236	4A-7903	4A	7903	NA	Haoannong_DP1_BC1F5	F1	0.236813	87	65	96.67	11.33	31.73	226.67	0.8	38.15
New_Lowland_628_2018DS	R1	R1-237	2A-7863	2A	7863	NA	Haoannong_DP1_BC1F5	F1	0.25525	72	50	76.67	17	20.02	203.33	0.46	30.75
New_Lowland_628_2018DS	R1	R1-238	7A-7949	7A	7949	NA	Haoannong_DP1_BC1F5	F1	0.279587	72	50	76.67	14.33	16.24	185.78	0.41	25.78
New_Lowland_628_2018DS	R1	R1-239	A07-7977	A07	7977	NA	Haoannong_DP1_BC1F5	F1	0.258425	81	59	105	10.33	37.66	242.22	0.87	42.39
New_Lowland_628_2018DS	R1	R1-240	A07-7957	A07	7957	NA	Haoannong_DP1_BC1F5	F1	0.241187	89	67	100	11.33	27.83	228.33	0.7	36.07
New_Lowland_628_2018DS	R1	R1-241	8176	NA	NA	wtr_314	Zhong_413_DP7_BC1F5	parent_BC1F5	NA	89	67	105	9.67	29.11	218.22	0.75	36.42
New_Lowland_628_2018DS	R1	R1-242	7973	NA	NA	wtr_111	Haoannong_DP1_BC1F5	parent_BC1F5	NA	85	63	103.33	8.33	28.8	247.33	0.76	35.73
New_Lowland_628_2018DS	R1	R1-243	4A-8287	4A	8287	NA	OM_997_DP10_BC1F5	F1	0.227725	89	67	93.33	13	34.96	245	0.72	44.6
New_Lowland_628_2018DS	R1	R1-244	4A-8267	4A	8267	NA	BG_300_DP9_BC1F5	F1	0.215337	85	63	96.67	13.67	39.94	237.22	0.83	46.59
New_Lowland_628_2018DS	R1	R1-246	2A-8270	2A	8270	NA	OM_997_DP10_BC1F5	F1	0.257475	69	47	80	18	48.8	216.11	0.83	56.94
New_Lowland_628_2018DS	R1	R1-247	8181	NA	NA	wtr_319	Khazar_DP8_BC1F5	parent_BC1F5	NA	89	67	121.67	12.33	31.11	217.78	0.66	41.76
New_Lowland_628_2018DS	R1	R1-249	7992	NA	NA	wtr_130	Cheng_Hui_448_DP4_BC1F5	parent_BC1F5	NA	95	73	96.67	9.33	26.24	215.56	0.86	29.95
New_Lowland_628_2018DS	R1	R1-250	10A-8076	10A	8076	NA	Feng_Ai_Zan_DP5_BC1F5	F1	0.26785	72	50	78.33	13.33	27.85	190.22	0.71	35.97
New_Lowland_628_2018DS	R1	R1-251	2A-8139	2A	8139	NA	Zhong_413_DP7_BC1F5	F1	0.268087	69	47	81.67	16	38.4	212.22	0.77	47.09
New_Lowland_628_2018DS	R1	R1-252	10A-8438	10A	8438	NA	Khazar_DP8_BC1F5	F1	0.260537	72	50	80	16.5	37.13	208.33	0.88	41.74
New_Lowland_628_2018DS	R1	R1-253	7A-8098	7A	8098	NA	Y_134_DP6_BC1F5	F1	0.271875	76	54	88.33	16.67	47.78	213.67	0.85	54.92
New_Lowland_628_2018DS	R1	R1-255	7B	NA	NA	7B	NA	parent_CMS	NA	81	59	81.67	12	21.47	220.44	0.61	29.78
New_Lowland_628_2018DS	R1	R1-256	4A-8205	4A	8205	NA	Khazar_DP8_BC1F5	F1	0.233625	87	65	106.67	16.33	53.36	240	0.78	65.36
New_Lowland_628_2018DS	R1	R1-257	A07-8069	A07	8069	NA	Feng_Ai_Zan_DP5_BC1F5	F1	0.256225	87	65	110	9	33.6	253.67	0.68	44.46
New_Lowland_628_2018DS	R1	R1-259	4A-8300	4A	8300	NA	OM_997_DP10_BC1F5	F1	0.236325	92	70	106.67	18.33	53.98	256.11	0.69	70.57
New_Lowland_628_2018DS	R1	R1-260	10A-8308	10A	8308	NA	OM_997_DP10_BC1F5	F1	0.255012	76	54	96.67	14	28.31	212.78	0.75	35.51
New_Lowland_628_2018DS	R1	R1-261	8149	NA	NA	wtr_287	Zhong_413_DP7_BC1F5	parent_BC1F5	NA	92	70	90	13	31.63	203.33	0.9	34.75
New_Lowland_628_2018DS	R1	R1-262	4A-7869	4A	7869	NA	Haoannong_DP1_BC1F5	F1	0.238613	89	67	85	12	6.4	231.67	0.16	11.78
New_Lowland_628_2018DS	R1	R1-263	2A-8111	2A	8111	NA	Y_134_DP6_BC1F5	F1	0.257925	69	47	78.33	16	26.67	191.89	0.69	34.87
New_Lowland_628_2018DS	R1	R1-264	A07-8287	A07	8287	NA	OM_997_DP10_BC1F5	F1	0.242663	81	59	101.67	9.33	24.37	227.78	0.74	30.68
New_Lowland_628_2018DS	R1	R1-265	8145	NA	NA	wtr_283	Zhong_413_DP7_BC1F5	parent_BC1F5	NA	89	67	101.67	9.67	31.26	213.33	0.63	42.76
New_Lowland_628_2018DS	R1	R1-266	7872	NA	NA	wtr_10	Haoannong_DP1_BC1F5	parent_BC1F5	NA	92	70	90	6	9.9	228.33	0.51	14.8
New_Lowland_628_2018DS	R1	R1-267	2A-8323	2A	8323	NA	OM_997_DP10_BC1F5	F1	0.260387	81	59	80	17	27.77	178.67	0.75	34.8
New_Lowland_628_2018DS	R1	R1-268	4A-7878	4A	7878	NA	Haoannong_DP1_BC1F5	F1	0.2281	85	63	95	17	39.29	258.89	0.55	56.87
New_Lowland_628_2018DS	R1	R1-271	7B	NA	NA	7B	NA	parent_CMS	NA	81	59	83.33	16	42.49	237	0.78	51.71
New_Lowland_628_2018DS	R1	R1-272	2A-8201	2A	8201	NA	Khazar_DP8_BC1F5	F1	0.253387	72	50	78.33	21	34.3	196.17	0.67	45.71
New_Lowland_628_2018DS	R1	R1-273	A07-7975	A07	7975	NA	Haoannong_DP1_BC1F5	F1	0.248988	85	63	103.33	6.67	25.48	239.11	0.84	29.64
New_Lowland_628_2018DS	R1	R1-275	2A-8112	2A	8112	NA	Y_134_DP6_BC1F5	F1	0.258462	69	47	80	15	43.17	219.44	0.82	50.92
New_Lowland_628_2018DS	R1	R1-276	10A-8286	10A	8286	NA	OM_997_DP10_BC1F5	F1	0.254862	69	47	80	14.67	39.44	192.89	0.85	45.54
New_Lowland_628_2018DS	R1	R1-277	7A-7878	7A	7878	NA	Haoannong_DP1_BC1F5	F1	0.260638	76	54	78.33	10	27.17	234.17	0.76	33.8
New_Lowland_628_2018DS	R1	R1-278	6A-8416	6A	8416	NA	X_21_DP19_BC1F5	F1	0.253437	76	54	76.67	13	37.27	227.67	0.86	42.61
New_Lowland_628_2018DS	R1	R1-279	10A-8088	10A	8088	NA	Feng_Ai_Zan_DP5_BC1F5	F1	0.26825	76	54	78.33	15	39.5	213.11	0.89	43.92
New_Lowland_628_2018DS	R1	R1-281	6A-8402	6A	8402	NA	X_21_DP19_BC1F5	F1	0.262012	69	47	81.67	15	53.33	223.44	0.83	62.25
New_Lowland_628_2018DS	R1	R1-282	A07-8278	A07	8278	NA	OM_997_DP10_BC1F5	F1	0.251088	85	63	105	13.33	53.19	250	0.83	62.45
New_Lowland_628_2018DS	R1	R1-284	4A-7883	4A	7883	NA	Haoannong_DP1_BC1F5	F1	0.247438	85	63	103.33	17.67	85.39	253.78	0.87	96.61
New_Lowland_628_2018DS	R1	R1-285	7905	NA	NA	wtr_43	Haoannong_DP1_BC1F5	parent_BC1F5	NA	89	67	105	7	36.11	230	0.9	39.71
New_Lowland_628_2018DS	R1	R1-286	4A-7977	4A	7977	NA	Haoannong_DP1_BC1F5	F1	0.235263	85	63	100	18	75.38	252.75	0.83	88.11
New_Lowland_628_2018DS	R1	R1-289	2A-8195	2A	8195	NA	Khazar_DP8_BC1F5	F1	0.255188	72	50	78.33	18	36.3	224.17	0.53	53.47
New_Lowland_628_2018DS	R1	R1-291	10A-8320	10A	8320	NA	OM_997_DP10_BC1F5	F1	0.2595	72	50	80	11	25.6	202.22	0.77	31.59
New_Lowland_628_2018DS	R1	R1-292	4A-8039	4A	8039	NA	Cheng_Hui_448_DP4_BC1F5	F1	0.236063	89	67	105	11	45.22	265	0.73	57.26
New_Lowland_628_2018DS	R1	R1-293	4A-8157	4A	8157	NA	Zhong_413_DP7_BC1F5	F1	0.2418	89	67	108.33	10.33	43.06	257.56	0.82	50.73
New_Lowland_628_2018DS	R1	R1-294	4A-8294	4A	8294	NA	OM_997_DP10_BC1F5	F1	0.238813	95	73	105	11.33	41.05	264.67	0.69	53.87
New_Lowland_628_2018DS	R1	R1-295	7985	NA	NA	wtr_123	Cheng_Hui_448_DP4_BC1F5	parent_BC1F5	NA	85	63	100	9	26.3	233.22	0.81	31.41
New_Lowland_628_2018DS	R1	R1-296	4A-8351	4A	8351	NA	Basmati_DP12_BC1F5	F1	0.240037	85	63	101.67	13	45.93	257.22	0.62	63.33
New_Lowland_628_2018DS	R1	R1-297	4A-8109	4A	8109	NA	Y_134_DP6_BC1F5	F1	0.241625	87	65	105	13	61.62	251	0.73	78.37
New_Lowland_628_2018DS	R1	R1-298	A07-8240	A07	8240	NA	BG_300_DP9_BC1F5	F1	0.264675	81	59	95	4	15.6	260.5	0.75	19.48
New_Lowland_628_2018DS	R1	R1-299	10A-8324	10A	8324	NA	Basmati_DP12_BC1F5	F1	0.259688	76	54	80	17	33.24	239	0.5	50.01
New_Lowland_628_2018DS	R1	R1-300	A07-8022	A07	8022	NA	Cheng_Hui_448_DP4_BC1F5	F1	0.24335	89	67	111.67	8.33	35.65	245.56	0.76	44.35
New_Lowland_628_2018DS	R1	R1-301	A07-8102	A07	8102	NA	Y_134_DP6_BC1F5	F1	0.252937	89	67	111.67	6.33	27.02	246.11	0.76	33.41
New_Lowland_628_2018DS	R1	R1-302	4A-8405	4A	8405	NA	X_21_DP19_BC1F5	F1	0.233075	81	59	98.33	14.33	51.28	267.78	0.83	59.95
New_Lowland_628_2018DS	R1	R1-303	2A-8067	2A	8067	NA	Feng_Ai_Zan_DP5_BC1F5	F1	0.256075	69	47	85	10.33	27.9	216.11	0.79	33.78
New_Lowland_628_2018DS	R1	R1-304	2A-8116	2A	8116	NA	Y_134_DP6_BC1F5	F1	0.257037	69	47	75	9	29.5	220	0.84	34.29
New_Lowland_628_2018DS	R1	R1-305	A07-8195	A07	8195	NA	Khazar_DP8_BC1F5	F1	0.254337	87	65	108.33	8	30.76	254.44	0.72	39.43
New_Lowland_628_2018DS	R1	R1-306	8111	NA	NA	wtr_249	Y_134_DP6_BC1F5	parent_BC1F5	NA	89	67	95	8.33	27.78	217.22	0.73	35.2
New_Lowland_628_2018DS	R1	R1-308	4A-8208	4A	8208	NA	Khazar_DP8_BC1F5	F1	0.238937	85	63	93.33	15.33	27.94	238.89	0.52	41.42
New_Lowland_628_2018DS	R1	R1-309	4A-8102	4A	8102	NA	Y_134_DP6_BC1F5	F1	0.242575	87	65	101.67	10.67	38.16	241.11	0.71	49.1
New_Lowland_628_2018DS	R1	R1-310	10A-8149	10A	8149	NA	Zhong_413_DP7_BC1F5	F1	0.268637	69	47	76.67	15.67	35.34	212.22	0.83	41.36
New_Lowland_628_2018DS	R1	R1-312	6A-8117	6A	8117	NA	Y_134_DP6_BC1F5	F1	0.2523	72	50	85	10	30.89	230.56	0.79	37.4
New_Lowland_628_2018DS	R1	R1-313	4A-8037	4A	8037	NA	Cheng_Hui_448_DP4_BC1F5	F1	0.242812	89	67	100	11.33	39.54	257.22	0.67	52.56
New_Lowland_628_2018DS	R1	R1-314	4A-8032	4A	8032	NA	Cheng_Hui_448_DP4_BC1F5	F1	0.224	85	63	108.33	15.33	57.76	251.11	0.78	70.63
New_Lowland_628_2018DS	R1	R1-315	4B	NA	NA	4B	NA	parent_CMS	NA	95	73	95	16	33.42	226.67	0.65	44.95
New_Lowland_628_2018DS	R1	R1-316	8399	NA	NA	wtr_537	X_21_DP19_BC1F5	parent_BC1F5	NA	85	63	106.67	7.33	30.39	243.89	0.83	35.49
New_Lowland_628_2018DS	R1	R1-317	7A-8435	7A	8435	NA	M_401_DP17	F1	NA	72	50	81.67	18	50.8	252.78	0.69	66.77
New_Lowland_628_2018DS	R1	R1-319	10A-8394	10A	8394	NA	X_21_DP19_BC1F5	F1	0.265863	72	50	80	19	27.87	230	0.46	42.92
New_Lowland_628_2018DS	R1	R1-320	8168	NA	NA	wtr_306	Zhong_413_DP7_BC1F5	parent_BC1F5	NA	89	67	107.5	10.5	39.32	231.67	0.75	49.2
New_Lowland_628_2018DS	R1	R1-322	A07-8074	A07	8074	NA	Feng_Ai_Zan_DP5_BC1F5	F1	0.254025	87	65	115	13	79.16	272.22	0.85	91.01
New_Lowland_628_2018DS	R1	R1-324	10A-8223	10A	8223	NA	BG_300_DP9_BC1F5	F1	0.26645	69	47	85	17.33	51.81	230.56	0.84	60.02
New_Lowland_628_2018DS	R1	R1-327	2A-8198	2A	8198	NA	Khazar_DP8_BC1F5	F1	0.2561	69	47	81.67	25.33	63.29	220.36	0.73	80.55
New_Lowland_628_2018DS	R1	R1-330	8128	NA	NA	wtr_266	Zhong_413_DP7_BC1F5	parent_BC1F5	NA	85	63	100	12.67	51.51	220	0.88	57.88
New_Lowland_628_2018DS	R1	R1-332	2A-8373	2A	8373	NA	M_401_DP17_BC1F5	F1	0.259337	69	47	85	12.33	34.62	228.4	0.84	40.17
New_Lowland_628_2018DS	R1	R1-333	2A-8059	2A	8059	NA	Feng_Ai_Zan_DP5_BC1F5	F1	0.260862	69	47	73.33	11.33	22.29	205	0.67	29.58
New_Lowland_628_2018DS	R1	R1-334	10A-7976	10A	7976	NA	Haoannong_DP1_BC1F5	F1	0.2653	69	47	81.67	14	37.8	225	0.87	42.58
New_Lowland_628_2018DS	R1	R1-335	10A-8177	10A	8177	NA	Zhong_413_DP7_BC1F5	F1	0.26855	69	47	80	13	22.27	209.33	0.48	33.77
New_Lowland_628_2018DS	R1	R1-336	8037	NA	NA	wtr_175	Cheng_Hui_448_DP4_BC1F5	parent_BC1F5	NA	95	73	100	8	34.4	232	0.66	45.99
New_Lowland_628_2018DS	R1	R1-337	10A-8001	10A	8001	NA	Cheng_Hui_448_DP4_BC1F5	F1	0.250912	69	47	86.67	15.67	42.13	251.11	0.79	50.91
New_Lowland_628_2018DS	R1	R1-338	4A-8429	4A	8429	NA	Y_134_DP6	F1	NA	76	54	88.33	10.33	19.29	227.78	0.66	25.93
New_Lowland_628_2018DS	R1	R1-339	4A-7961	4A	7961	NA	Haoannong_DP1_BC1F5	F1	0.203987	85	63	101.67	19.67	57.25	247.78	0.77	70.68
New_Lowland_628_2018DS	R1	R1-340	10A-7905	10A	7905	NA	Haoannong_DP1_BC1F5	F1	0.2383	69	47	76.67	12.33	24.53	207.22	0.76	30.31
New_Lowland_628_2018DS	R1	R1-341	A07-8364	A07	8364	NA	M_401_DP17_BC1F5	F1	0.2529	85	63	108.33	9.33	35.57	245.56	0.88	39.77
New_Lowland_628_2018DS	R1	R1-342	6A-8156	6A	8156	NA	Zhong_413_DP7_BC1F5	F1	0.258012	72	50	88.33	14.67	39.93	211.11	0.8	47.87
New_Lowland_628_2018DS	R1	R1-345	4A-8412	4A	8412	NA	X_21_DP19_BC1F5	F1	0.245812	85	63	96.67	12.33	43.03	245.56	0.83	50.53
New_Lowland_628_2018DS	R1	R1-346	2A-8392	2A	8392	NA	X_21_DP19_BC1F5	F1	0.265562	76	54	83.33	20	46.67	217.78	0.62	64.23
New_Lowland_628_2018DS	R1	R1-348	7996	NA	NA	wtr_134	Cheng_Hui_448_DP4_BC1F5	parent_BC1F5	NA	89	67	101.67	18	75.4	253.33	0.86	86.32
New_Lowland_628_2018DS	R1	R1-350	6A-8001	6A	8001	NA	Cheng_Hui_448_DP4_BC1F5	F1	0.239075	72	50	85	19	51.09	241.67	0.77	62.6
New_Lowland_628_2018DS	R1	R1-351	2A-8068	2A	8068	NA	Feng_Ai_Zan_DP5_BC1F5	F1	0.256563	72	50	76.67	11.67	27.74	221.67	0.78	33.77
New_Lowland_628_2018DS	R1	R1-352	A07-8314	A07	8314	NA	OM_997_DP10_BC1F5	F1	0.266987	85	63	108.33	11	44.61	247.89	0.85	51.52
New_Lowland_628_2018DS	R1	R1-353	2A-8122	2A	8122	NA	Y_134_DP6_BC1F5	F1	0.243588	72	50	80	16.67	45.17	223.5	0.74	56.88
New_Lowland_628_2018DS	R1	R1-354	A07-8388	A07	8388	NA	M_401_DP17_BC1F5	F1	0.257138	85	63	110	8.33	33.06	251.11	0.79	39.84
New_Lowland_628_2018DS	R1	R1-355	4A-8161	4A	8161	NA	Zhong_413_DP7_BC1F5	F1	0.241187	89	67	101.67	15.67	42.47	237.22	0.68	55.91
New_Lowland_628_2018DS	R1	R1-357	A07-8036	A07	8036	NA	Cheng_Hui_448_DP4_BC1F5	F1	0.251337	89	67	116.67	11.33	47.47	263.22	0.8	57.01
New_Lowland_628_2018DS	R1	R1-358	7869	NA	NA	wtr_7	Haoannong_DP1_BC1F5	parent_BC1F5	NA	85	63	96.67	11	29.33	216.11	0.93	31.3
New_Lowland_628_2018DS	R1	R1-359	A07-8320	A07	8320	NA	OM_997_DP10_BC1F5	F1	0.256825	87	65	116.67	16.67	75.74	257.78	0.78	92.67
New_Lowland_628_2018DS	R1	R1-360	2A-8091	2A	8091	NA	Y_134_DP6_BC1F5	F1	0.251638	65	43	75	17.33	25.81	203.33	0.59	36.51
New_Lowland_628_2018DS	R1	R1-362	7A-8190	7A	8190	NA	Khazar_DP8_BC1F5	F1	0.27905	72	50	93.33	21.33	62.58	239.44	0.73	79.2
New_Lowland_628_2018DS	R1	R1-364	7994	NA	NA	wtr_132	Cheng_Hui_448_DP4_BC1F5	parent_BC1F5	NA	92	70	85	13.67	27.79	255.56	0.62	38.33
New_Lowland_628_2018DS	R1	R1-367	7880	NA	NA	wtr_18	Haoannong_DP1_BC1F5	parent_BC1F5	NA	95	73	95	13.5	45.53	240.63	0.77	56.01
New_Lowland_628_2018DS	R1	R1-369	10A-7883	10A	7883	NA	Haoannong_DP1_BC1F5	F1	0.269525	69	47	80	18	50.4	224.44	0.87	57
New_Lowland_628_2018DS	R1	R1-370	8A-7891	8A	7891	NA	Haoannong_DP1_BC1F5	F1	0.258188	72	50	90	21.67	54.17	245.56	0.73	68.66
New_Lowland_628_2018DS	R1	R1-371	A07-8044	A07	8044	NA	Cheng_Hui_448_DP4_BC1F5	F1	0.243037	85	63	105	13.33	52.3	261.78	0.83	61.3
New_Lowland_628_2018DS	R1	R1-372	8403	NA	NA	wtr_541	X_21_DP19_BC1F5	parent_BC1F5	NA	85	63	110	10.33	45.24	257.11	0.89	50.31
New_Lowland_628_2018DS	R1	R1-373	4A-8311	4A	8311	NA	OM_997_DP10_BC1F5	F1	0.236838	85	63	110	32	116.16	256	0.73	147.27
New_Lowland_628_2018DS	R1	R1-376	6A-8186	6A	8186	NA	Khazar_DP8_BC1F5	F1	0.254875	72	50	90	23.33	67.67	244.44	0.69	88.54
New_Lowland_628_2018DS	R1	R1-377	10A-8271	10A	8271	NA	OM_997_DP10_BC1F5	F1	0.2414	72	50	90	28.33	79.65	230.56	0.86	91.03
New_Lowland_628_2018DS	R1	R1-378	7883	NA	NA	wtr_21	Haoannong_DP1_BC1F5	parent_BC1F5	NA	89	67	105	15	73.67	246.67	0.9	80.68
New_Lowland_628_2018DS	R1	R1-380	8293	NA	NA	wtr_431	OM_997_DP10_BC1F5	parent_BC1F5	NA	95	73	110	23	79.48	280	0.58	112.81
New_Lowland_628_2018DS	R1	R1-381	8360	NA	NA	wtr_498	M_401_DP17_BC1F5	parent_BC1F5	NA	95	73	95	15.5	20.69	237.86	0.49	31.18
New_Lowland_628_2018DS	R1	R1-382	7863	NA	NA	wtr_1	Haoannong_DP1_BC1F5	parent_BC1F5	NA	85	63	96.67	12.67	24.74	219.6	0.83	28.85
New_Lowland_628_2018DS	R1	R1-383	4A-8254	4A	8254	NA	BG_300_DP9_BC1F5	F1	0.2461	87	65	115	24	80.2	255	0.61	111.74
New_Lowland_628_2018DS	R1	R1-384	4A-7884	4A	7884	NA	Haoannong_DP1_BC1F5	F1	0.247125	87	65	106.67	22.67	70.3	251.54	0.6	98.15
New_Lowland_628_2018DS	R1	R1-385	A07-7972	A07	7972	NA	Haoannong_DP1_BC1F5	F1	0.246	81	59	105	13.33	39.91	248.53	0.71	51.3
New_Lowland_628_2018DS	R1	R1-386	7876	NA	NA	wtr_14	Haoannong_DP1_BC1F5	parent_BC1F5	NA	89	67	103.33	12.67	55.14	260.67	0.77	67.73
New_Lowland_628_2018DS	R1	R1-389	8001	NA	NA	wtr_139	Cheng_Hui_448_DP4_BC1F5	parent_BC1F5	NA	85	63	95	15.67	49.3	238.47	0.8	59.27
New_Lowland_628_2018DS	R1	R1-391	8082	NA	NA	wtr_220	Feng_Ai_Zan_DP5_BC1F5	parent_BC1F5	NA	85	63	105	12.33	45.47	237.33	0.67	60.4
New_Lowland_628_2018DS	R1	R1-392	6A-8405	6A	8405	NA	X_21_DP19_BC1F5	F1	0.247325	76	54	90	30	83.2	243.33	0.69	108.75
New_Lowland_628_2018DS	R1	R1-393	8215	NA	NA	wtr_353	BG_300_DP9_BC1F5	parent_BC1F5	NA	95	73	95	15.67	36.92	258.86	0.58	52.36
New_Lowland_628_2018DS	R1	R1-396	4A-8051	4A	8051	NA	Feng_Ai_Zan_DP5_BC1F5	F1	0.2336	89	67	106.67	19	51.43	243.67	0.59	72.64
New_Lowland_628_2018DS	R1	R1-397	4A-8123	4A	8123	NA	Y_134_DP6_BC1F5	F1	0.241875	85	63	93.33	23	70.84	260.67	0.72	90.47
New_Lowland_628_2018DS	R1	R1-401	6A-8005	6A	8005	NA	Cheng_Hui_448_DP4_BC1F5	F1	0.25675	72	50	86.67	20.67	53.73	219.6	0.78	65.64
New_Lowland_628_2018DS	R1	R1-402	4A-8003	4A	8003	NA	Cheng_Hui_448_DP4_BC1F5	F1	0.241113	89	67	100	16.67	57.44	260	0.83	67.37
New_Lowland_628_2018DS	R1	R1-403	6A-8177	6A	8177	NA	Zhong_413_DP7_BC1F5	F1	0.262313	85	63	98.33	16	45.33	243.64	0.63	62.13
New_Lowland_628_2018DS	R1	R1-404	4A-8346	4A	8346	NA	Basmati_DP12_BC1F5	F1	0.239762	85	63	101.67	17.67	61.24	257.44	0.68	81.07
New_Lowland_628_2018DS	R1	R1-405	2A-8063	2A	8063	NA	Feng_Ai_Zan_DP5_BC1F5	F1	0.258088	69	47	76.67	19.33	46.88	216.15	0.73	59.55
New_Lowland_628_2018DS	R1	R1-407	4A-8203	4A	8203	NA	Khazar_DP8_BC1F5	F1	0.239425	92	70	98.33	18	72.4	252.78	0.72	92.43
New_Lowland_628_2018DS	R1	R1-411	10A-8389	10A	8389	NA	X_21_DP19_BC1F5	F1	0.267663	69	47	78.33	17.33	40.59	218	0.79	49.08
New_Lowland_628_2018DS	R1	R1-412	7A-7945	7A	7945	NA	Haoannong_DP1_BC1F5	F1	0.271437	69	47	75	22.67	50.43	210.08	0.9	55.5
New_Lowland_628_2018DS	R1	R1-413	2A-8401	2A	8401	NA	X_21_DP19_BC1F5	F1	0.2433	69	47	76.67	13.67	38.84	208.58	0.89	43.04
New_Lowland_628_2018DS	R1	R1-415	10A-8037	10A	8037	NA	Cheng_Hui_448_DP4_BC1F5	F1	0.26635	72	50	70	16	40.11	224.64	0.71	51.64
New_Lowland_628_2018DS	R1	R1-416	2A-8225	2A	8225	NA	BG_300_DP9_BC1F5	F1	0.257437	72	50	80	16.33	34.71	232.69	0.74	43.9
New_Lowland_628_2018DS	R1	R1-417	7A-8371	7A	8371	NA	M_401_DP17_BC1F5	F1	0.281438	81	59	85	23.67	82.83	246.67	0.81	98.3
New_Lowland_628_2018DS	R1	R1-418	8075	NA	NA	wtr_213	Feng_Ai_Zan_DP5_BC1F5	parent_BC1F5	NA	89	67	105	8	29.51	241.33	0.81	35.07
New_Lowland_628_2018DS	R1	R1-419	6A-8022	6A	8022	NA	Cheng_Hui_448_DP4_BC1F5	F1	0.244962	69	47	85	19	59.74	219.44	0.77	73.43
New_Lowland_628_2018DS	R1	R1-421	10A-8070	10A	8070	NA	Feng_Ai_Zan_DP5_BC1F5	F1	0.270413	72	50	76.67	19.33	34.8	228.33	0.46	53.51
New_Lowland_628_2018DS	R1	R1-422	7997	NA	NA	wtr_135	Cheng_Hui_448_DP4_BC1F5	parent_BC1F5	NA	95	73	91.67	9.33	35.36	245	0.78	43.17
New_Lowland_628_2018DS	R1	R1-423	10A-8386	10A	8386	NA	M_401_DP17_BC1F5	F1	0.231325	76	54	85	15.67	40.73	215.22	0.92	44.11
New_Lowland_628_2018DS	R1	R1-424	A07-8382	A07	8382	NA	M_401_DP17_BC1F5	F1	0.2526	85	63	118.33	10.33	49.94	245.67	0.81	59.35
New_Lowland_628_2018DS	R1	R1-425	10A-7985	10A	7985	NA	Cheng_Hui_448_DP4_BC1F5	F1	0.246525	69	47	78.33	15.67	41.13	224.67	0.92	44.43
New_Lowland_628_2018DS	R1	R1-428	A07-8214	A07	8214	NA	BG_300_DP9_BC1F5	F1	0.248825	76	54	96.67	14	49.31	231.56	0.87	55.73
New_Lowland_628_2018DS	R1	R1-429	2A-7903	2A	7903	NA	Haoannong_DP1_BC1F5	F1	0.2543	79	57	76.67	14.67	37.64	216.27	0.79	45.69
New_Lowland_628_2018DS	R1	R1-430	A07-8190	A07	8190	NA	Khazar_DP8_BC1F5	F1	0.2515	89	67	120	9.67	45.65	253.33	0.86	51.82
New_Lowland_628_2018DS	R1	R1-431	8332	NA	NA	wtr_470	Basmati_DP12_BC1F5	parent_BC1F5	NA	89	67	100	11.67	32.5	224.7	0.79	39.25
New_Lowland_628_2018DS	R1	R1-432	A07-8222	A07	8222	NA	BG_300_DP9_BC1F5	F1	0.250688	85	63	121.67	11	60.26	253.78	0.87	68.22
New_Lowland_628_2018DS	R1	R1-433	6A-8012	6A	8012	NA	Cheng_Hui_448_DP4_BC1F5	F1	0.255962	69	47	81.67	10.67	35.79	223.33	0.84	41.68
New_Lowland_628_2018DS	R1	R1-434	4A-8241	4A	8241	NA	BG_300_DP9_BC1F5	F1	0.2361	85	63	108.33	11.67	57.3	257.78	0.77	70.55
New_Lowland_628_2018DS	R1	R1-435	A07-7941	A07	7941	NA	Haoannong_DP1_BC1F5	F1	0.250663	81	59	103.33	6.67	26.06	256.25	0.9	28.72
New_Lowland_628_2018DS	R1	R1-436	4A-8167	4A	8167	NA	Zhong_413_DP7_BC1F5	F1	0.235725	85	63	100	15	53.67	254.44	0.72	68.71
New_Lowland_628_2018DS	R1	R1-437	7A-7880	7A	7880	NA	Haoannong_DP1_BC1F5	F1	0.273263	69	47	75	21.67	27.26	222.08	0.44	42.43
New_Lowland_628_2018DS	R1	R1-439	10A-7868	10A	7868	NA	Haoannong_DP1_BC1F5	F1	0.263487	69	47	80	23.33	39.9	206.46	0.61	55.49
New_Lowland_628_2018DS	R1	R1-440	8285	NA	NA	wtr_423	OM_997_DP10_BC1F5	parent_BC1F5	NA	95	73	93.33	9.67	42.32	261.67	0.64	57.58
New_Lowland_628_2018DS	R1	R1-442	2A-7996	2A	7996	NA	Cheng_Hui_448_DP4_BC1F5	F1	0.258675	69	47	75	14	31.38	219.58	0.68	41.49
New_Lowland_628_2018DS	R1	R1-443	4A-8199	4A	8199	NA	Khazar_DP8_BC1F5	F1	0.2384	85	63	98.33	17.67	78.13	255	0.75	97.64
New_Lowland_628_2018DS	R1	R1-445	2A-8438	2A	8438	NA	Khazar_DP8_BC1F5	F1	0.252038	72	50	85	12	31.12	218.33	0.88	35.01
New_Lowland_628_2018DS	R1	R1-446	6A-8272	6A	8272	NA	OM_997_DP10_BC1F5	F1	0.249562	69	47	85	18.33	62.33	230	0.83	72.9
New_Lowland_628_2018DS	R1	R1-447	8348	NA	NA	wtr_486	Basmati_DP12_BC1F5	parent_BC1F5	NA	89	67	96.67	8.67	23.98	215.56	0.8	28.86
New_Lowland_628_2018DS	R1	R1-448	4A-8272	4A	8272	NA	OM_997_DP10_BC1F5	F1	0.233687	81	59	93.33	10.67	33.07	230	0.74	41.52
New_Lowland_628_2018DS	R1	R1-449	4A-8043	4A	8043	NA	Cheng_Hui_448_DP4_BC1F5	F1	0.225038	85	63	96.67	18.33	75	255	0.84	87.06
New_Lowland_628_2018DS	R1	R1-451	10A-8005	10A	8005	NA	Cheng_Hui_448_DP4_BC1F5	F1	0.261487	69	47	81.67	20	53.11	216	0.85	61.17
New_Lowland_628_2018DS	R1	R1-455	2A-7965	2A	7965	NA	Haoannong_DP1_BC1F5	F1	0.262025	69	47	78.33	18	55.8	222	0.82	65.66
New_Lowland_628_2018DS	R1	R1-456	8391	NA	NA	wtr_529	X_21_DP19_BC1F5	parent_BC1F5	NA	95	73	100	12.33	43.17	246.78	0.74	54.49
New_Lowland_628_2018DS	R1	R1-458	8251	NA	NA	wtr_389	BG_300_DP9_BC1F5	parent_BC1F5	NA	92	70	101.67	10.33	38.12	242.78	0.81	45.49
New_Lowland_628_2018DS	R1	R1-459	7A-8397	7A	8397	NA	X_21_DP19_BC1F5	F1	0.280062	76	54	80	17	41.48	233.73	0.72	53.23
New_Lowland_628_2018DS	R1	R1-460	10A-8113	10A	8113	NA	Y_134_DP6_BC1F5	F1	0.259688	69	47	85	10	31.14	208.6	0.92	33.57
New_Lowland_628_2018DS	R1	R1-461	6A-8319	6A	8319	NA	OM_997_DP10_BC1F5	F1	0.252725	72	50	85	16.5	52.43	231.44	0.81	62.64
New_Lowland_628_2018DS	R1	R1-462	2A-8269	2A	8269	NA	OM_997_DP10_BC1F5	F1	0.256912	72	50	80	6	21.15	231.67	0.85	24.27
New_Lowland_628_2018DS	R1	R1-463	2A-7866	2A	7866	NA	Haoannong_DP1_BC1F5	F1	0.25775	72	50	70	16.5	19.11	216.25	0.31	32.36
New_Lowland_628_2018DS	R1	R1-464	2A-8391	2A	8391	NA	X_21_DP19_BC1F5	F1	0.268925	72	50	81.67	11	28.6	211.67	0.78	34.79
New_Lowland_628_2018DS	R1	R1-465	6A-8107	6A	8107	NA	Y_134_DP6_BC1F5	F1	0.256075	72	50	90	15	74.17	251.67	0.9	81.52
New_Lowland_628_2018DS	R1	R1-466	2A-7992	2A	7992	NA	Cheng_Hui_448_DP4_BC1F5	F1	0.250188	72	50	75	15	32.75	225.33	0.65	44.32
New_Lowland_628_2018DS	R1	R1-467	6A-8104	6A	8104	NA	Y_134_DP6_BC1F5	F1	0.252075	69	47	86.67	12.33	40.91	220	0.82	48.37
New_Lowland_628_2018DS	R1	R1-468	4A-7882	4A	7882	NA	Haoannong_DP1_BC1F5	F1	0.233475	85	63	100	12.67	57.84	250.56	0.79	70.14
New_Lowland_628_2018DS	R1	R1-469	8044	NA	NA	wtr_182	Cheng_Hui_448_DP4_BC1F5	parent_BC1F5	NA	89	67	98.33	8.33	23.43	248.33	0.67	31.08
New_Lowland_628_2018DS	R1	R1-470	4A-8168	4A	8168	NA	Zhong_413_DP7_BC1F5	F1	0.23735	85	63	103.33	14.67	49.21	242.22	0.74	61.9
New_Lowland_628_2018DS	R1	R1-471	7929	NA	NA	wtr_67	Haoannong_DP1_BC1F5	parent_BC1F5	NA	87	65	90	5.33	12.33	203.33	0.79	14.95
New_Lowland_628_2018DS	R1	R1-472	4A-8424	4A	8424	NA	X_21_DP19_BC1F5	F1	0.243262	95	73	108.33	17.33	81.47	282.44	0.75	101.57
New_Lowland_628_2018DS	R1	R1-474	10A-8077	10A	8077	NA	Feng_Ai_Zan_DP5_BC1F5	F1	0.2652	72	50	78.33	17.33	36.11	215.83	0.69	47.33
New_Lowland_628_2018DS	R1	R1-475	7A-7938	7A	7938	NA	Haoannong_DP1_BC1F5	F1	0.278863	76	54	80	19	26.09	226.67	0.46	40.18
New_Lowland_628_2018DS	R1	R1-477	A07-8230	A07	8230	NA	BG_300_DP9_BC1F5	F1	0.256962	87	65	113.33	11.67	59.89	268.89	0.78	72.84
New_Lowland_628_2018DS	R1	R1-478	7949	NA	NA	wtr_87	Haoannong_DP1_BC1F5	parent_BC1F5	NA	87	65	106.67	8.67	27.06	221.22	0.92	29.1
New_Lowland_628_2018DS	R1	R1-479	A07-8198	A07	8198	NA	Khazar_DP8_BC1F5	F1	0.25055	85	63	108.33	16.33	62.97	257.78	0.77	77.45
New_Lowland_628_2018DS	R1	R1-482	4A-8423	4A	8423	NA	X_21_DP19_BC1F5	F1	0.240475	95	73	102.5	17	54.4	263.89	0.69	71.15
New_Lowland_628_2018DS	R1	R1-483	2A-8055	2A	8055	NA	Feng_Ai_Zan_DP5_BC1F5	F1	0.254663	69	47	81.67	14	35.12	197.08	0.78	42.91
New_Lowland_628_2018DS	R1	R1-485	A07-7929	A07	7929	NA	Haoannong_DP1_BC1F5	F1	0.254887	85	63	107.5	11	53.66	253.22	0.86	61.03
New_Lowland_628_2018DS	R1	R1-487	8295	NA	NA	wtr_433	OM_997_DP10_BC1F5	parent_BC1F5	NA	95	73	101.67	14.33	65.77	267.89	0.81	78.38
New_Lowland_628_2018DS	R1	R1-488	7979	NA	NA	wtr_117	Haoannong_DP1_BC1F5	parent_BC1F5	NA	89	67	108.33	10.67	32.36	233.89	0.89	35.97
New_Lowland_628_2018DS	R1	R1-489	A07-8019	A07	8019	NA	Cheng_Hui_448_DP4_BC1F5	F1	0.245188	85	63	75	15	52.17	243.44	0.77	64.1
New_Lowland_628_2018DS	R1	R1-490	2A-7871	2A	7871	NA	Haoannong_DP1_BC1F5	F1	0.257037	76	54	82.5	23	30.82	223.33	0.41	48.86
New_Lowland_628_2018DS	R1	R1-491	10A-8357	10A	8357	NA	M_401_DP17_BC1F5	F1	0.2617	69	47	93.33	25.67	50.05	241.42	0.7	64.82
New_Lowland_628_2018DS	R1	R1-493	7928	NA	NA	wtr_66	Haoannong_DP1_BC1F5	parent_BC1F5	NA	89	67	98.33	11	45.47	238.33	0.8	54.67
New_Lowland_628_2018DS	R1	R1-494	A07-8275	A07	8275	NA	OM_997_DP10_BC1F5	F1	0.244413	76	54	98.33	13.33	52.3	246.67	0.89	58.1
New_Lowland_628_2018DS	R1	R1-495	7971	NA	NA	wtr_109	Haoannong_DP1_BC1F5	parent_BC1F5	NA	89	67	86.67	10	25.56	205.56	0.79	30.81
New_Lowland_628_2018DS	R1	R1-497	7A-8075	7A	8075	NA	Feng_Ai_Zan_DP5_BC1F5	F1	0.279838	72	50	85	24	60.53	220.56	0.88	68.04
New_Lowland_628_2018DS	R1	R1-499	4A-8402	4A	8402	NA	X_21_DP19_BC1F5	F1	0.245388	87	65	103.33	20.33	81.33	252	0.71	105.07
New_Lowland_628_2018DS	R1	R1-502	4A-8077	4A	8077	NA	Feng_Ai_Zan_DP5_BC1F5	F1	0.243512	87	65	96.67	18.33	81.48	261.67	0.71	105.05
New_Lowland_628_2018DS	R1	R1-503	7958	NA	NA	wtr_96	Haoannong_DP1_BC1F5	parent_BC1F5	NA	92	70	95	18	42	218.33	0.72	53.93
New_Lowland_628_2018DS	R1	R1-506	8055	NA	NA	wtr_193	Feng_Ai_Zan_DP5_BC1F5	parent_BC1F5	NA	85	63	103.33	10.33	46.39	234.44	0.82	54.79
New_Lowland_628_2018DS	R1	R1-507	4A-8253	4A	8253	NA	BG_300_DP9_BC1F5	F1	0.234187	89	67	75	12	48.48	247.69	0.76	60.27
New_Lowland_628_2018DS	R1	R1-509	7A-7954	7A	7954	NA	Haoannong_DP1_BC1F5	F1	0.260125	72	50	83.33	22.67	58.49	231.5	0.74	73.92
New_Lowland_628_2018DS	R1	R1-510	7875	NA	NA	wtr_13	Haoannong_DP1_BC1F5	parent_BC1F5	NA	85	63	96.67	10.67	31.41	230.56	0.91	34.2
New_Lowland_628_2018DS	R1	R1-511	4A-8390	4A	8390	NA	X_21_DP19_BC1F5	F1	0.246413	87	65	101.67	21.33	80.12	251.11	0.82	94.8
New_Lowland_628_2018DS	R1	R1-513	7A-8399	7A	8399	NA	X_21_DP19_BC1F5	F1	0.230612	72	50	70	15.67	36.07	201.09	0.81	42.96
New_Lowland_628_2018DS	R1	R1-514	8124	NA	NA	wtr_262	Y_134_DP6_BC1F5	parent_BC1F5	NA	89	67	81.67	9	21.1	226.67	0.64	28.63
New_Lowland_628_2018DS	R1	R1-515	10A-8106	10A	8106	NA	Y_134_DP6_BC1F5	F1	0.24775	76	54	75	20.67	16.07	209.44	0.32	26.95
New_Lowland_628_2018DS	R1	R1-516	2A-7919	2A	7919	NA	Haoannong_DP1_BC1F5	F1	0.24965	72	50	82.5	21	53.29	210	0.76	66.13
New_Lowland_628_2018DS	R1	R1-518	A07-7907	A07	7907	NA	Haoannong_DP1_BC1F5	F1	0.256275	76	54	93.33	15.67	59.53	245	0.91	65.03
New_Lowland_628_2018DS	R1	R1-519	4A-8117	4A	8117	NA	Y_134_DP6_BC1F5	F1	0.2357	89	67	95	10	29.6	235	0.77	36.28
New_Lowland_628_2018DS	R1	R1-520	6A-8321	6A	8321	NA	OM_997_DP10_BC1F5	F1	0.25935	76	54	83.33	17.33	48.15	226.44	0.84	55.96
New_Lowland_628_2018DS	R1	R1-521	7A-8310	7A	8310	NA	OM_997_DP10_BC1F5	F1	0.271275	72	50	78.33	17.33	44.49	218.33	0.89	49.49
New_Lowland_628_2018DS	R1	R1-522	2A-7884	2A	7884	NA	Haoannong_DP1_BC1F5	F1	0.263937	72	50	71.67	14.33	33.44	208.33	0.79	40.51
New_Lowland_628_2018DS	R1	R1-523	10A-7979	10A	7979	NA	Haoannong_DP1_BC1F5	F1	0.2558	72	50	83.33	14.33	27.71	227.78	0.64	37.77
New_Lowland_628_2018DS	R1	R1-526	4A-8080	4A	8080	NA	Feng_Ai_Zan_DP5_BC1F5	F1	0.23715	89	67	100	16.33	51.18	252.78	0.72	65.64
New_Lowland_628_2018DS	R1	R1-527	4A-7907	4A	7907	NA	Haoannong_DP1_BC1F5	F1	0.243262	87	65	103.33	14	40.29	252.78	0.73	51.31
New_Lowland_628_2018DS	R1	R1-528	4A-8151	4A	8151	NA	Zhong_413_DP7_BC1F5	F1	0.232937	85	63	100	12.67	40.53	236.67	0.82	47.99
New_Lowland_628_2018DS	R1	R1-529	8364	NA	NA	wtr_502	M_401_DP17_BC1F5	parent_BC1F5	NA	89	67	96.67	8.67	26.87	218.89	0.86	30.55
New_Lowland_628_2018DS	R1	R1-530	8289	NA	NA	wtr_427	OM_997_DP10_BC1F5	parent_BC1F5	NA	95	73	95	8	26.88	230	0.83	31.54
New_Lowland_628_2018DS	R1	R1-531	4A-8297	4A	8297	NA	OM_997_DP10_BC1F5	F1	0.222637	81	59	96.67	15.67	61.1	252.78	0.89	67.96
New_Lowland_628_2018DS	R1	R1-532	2A-8257	2A	8257	NA	BG_300_DP9_BC1F5	F1	0.255912	69	47	72.5	12.5	24.84	198.75	0.69	32.55
New_Lowland_628_2018DS	R1	R1-533	2A-7895	2A	7895	NA	Haoannong_DP1_BC1F5	F1	0.248012	72	50	78.33	18	44.8	222.78	0.81	53.44
New_Lowland_628_2018DS	R1	R1-534	10A-8218	10A	8218	NA	BG_300_DP9_BC1F5	F1	0.261437	69	47	80	12.67	30.54	208.89	0.91	33.16
New_Lowland_628_2018DS	R1	R1-535	10A-7982	10A	7982	NA	Haoannong_DP1_BC1F5	F1	0.24845	69	47	80	21.5	44.88	208.13	0.89	49.85
New_Lowland_628_2018DS	R1	R1-536	2A-8303	2A	8303	NA	OM_997_DP10_BC1F5	F1	0.248812	76	54	75	15	30.33	207.22	0.71	39.27
New_Lowland_628_2018DS	R1	R1-537	7B	NA	NA	7B	NA	parent_CMS	NA	81	59	80	10.67	28.09	230.56	0.78	34.17
New_Lowland_628_2018DS	R1	R1-538	2A-8006	2A	8006	NA	Cheng_Hui_448_DP4_BC1F5	F1	0.2635	69	47	80	16	30.8	186.58	0.79	37.24
New_Lowland_628_2018DS	R1	R1-539	4A-8119	4A	8119	NA	Y_134_DP6_BC1F5	F1	0.237012	81	59	101.67	16.67	66.3	261.11	0.88	74.04
New_Lowland_628_2018DS	R1	R1-540	4A-8313	4A	8313	NA	OM_997_DP10_BC1F5	F1	0.24305	92	70	100	16	41.96	262.22	0.49	63.25
New_Lowland_628_2018DS	R1	R1-542	7901	NA	NA	wtr_39	Haoannong_DP1_BC1F5	parent_BC1F5	NA	92	70	98.33	13.67	45.25	250.56	0.82	53.51
New_Lowland_628_2018DS	R1	R1-543	A07-8289	A07	8289	NA	OM_997_DP10_BC1F5	F1	0.240275	81	59	105	12.33	50.29	258.89	0.84	58.33
New_Lowland_628_2018DS	R1	R1-544	2A-7928	2A	7928	NA	Haoannong_DP1_BC1F5	F1	0.264575	69	47	71.67	17	35.7	195.56	0.82	42.23
New_Lowland_628_2018DS	R1	R1-545	7A-7958	7A	7958	NA	Haoannong_DP1_BC1F5	F1	0.264663	69	47	75	17.33	41.6	216.67	0.87	47.19
New_Lowland_628_2018DS	R1	R1-546	7970	NA	NA	wtr_108	Haoannong_DP1_BC1F5	parent_BC1F5	NA	92	70	85	14.5	26.58	213.89	0.57	38.02
New_Lowland_628_2018DS	R1	R1-547	2A-8388	2A	8388	NA	M_401_DP17_BC1F5	F1	0.263288	72	50	80	17.5	43.31	205.63	0.72	55.24
New_Lowland_628_2018DS	R1	R1-549	7972	NA	NA	wtr_110	Haoannong_DP1_BC1F5	parent_BC1F5	NA	85	63	90	12.33	40.7	235.56	0.87	45.97
New_Lowland_628_2018DS	R1	R1-550	7A-7888	7A	7888	NA	Haoannong_DP1_BC1F5	F1	0.285463	76	54	78.33	15.33	40.04	221.11	0.81	47.8
New_Lowland_628_2018DS	R1	R1-551	7900	NA	NA	wtr_38	Haoannong_DP1_BC1F5	parent_BC1F5	NA	95	73	100	8.33	26.76	250.56	0.73	34
New_Lowland_628_2018DS	R1	R1-552	8043	NA	NA	wtr_181	Cheng_Hui_448_DP4_BC1F5	parent_BC1F5	NA	89	67	101.67	10.67	33.42	242.22	0.92	36.2
New_Lowland_628_2018DS	R1	R1-553	8123	NA	NA	wtr_261	Y_134_DP6_BC1F5	parent_BC1F5	NA	89	67	93.33	11.67	34.74	225	0.84	40.21
New_Lowland_628_2018DS	R1	R1-554	8186	NA	NA	wtr_324	Khazar_DP8_BC1F5	parent_BC1F5	NA	85	63	100	11.67	32.93	232.22	0.84	38.19
New_Lowland_628_2018DS	R1	R1-555	A07-7914	A07	7914	NA	Haoannong_DP1_BC1F5	F1	0.256588	76	54	100	11.67	39.15	238.56	0.93	41.75
New_Lowland_628_2018DS	R1	R1-556	10A-8110	10A	8110	NA	Y_134_DP6_BC1F5	F1	0.264575	76	54	76.67	15	40.38	221.5	0.71	51.91
New_Lowland_628_2018DS	R1	R1-557	8318	NA	NA	wtr_456	OM_997_DP10_BC1F5	parent_BC1F5	NA	81	59	100	11.67	37.2	240.56	0.88	41.58
New_Lowland_628_2018DS	R1	R1-558	10A-8260	10A	8260	NA	BG_300_DP9_BC1F5	F1	0.25255	76	54	78.33	17.67	49.27	225	0.89	54.49
New_Lowland_628_2018DS	R1	R1-561	6A-8294	6A	8294	NA	OM_997_DP10_BC1F5	F1	0.262288	72	50	83.33	19.33	56.07	225.56	0.79	67.71
New_Lowland_628_2018DS	R1	R1-562	4A-8295	4A	8295	NA	OM_997_DP10_BC1F5	F1	0.2348	89	67	98.33	14.67	58.18	265.56	0.82	68.36
New_Lowland_628_2018DS	R1	R1-563	7A-7871	7A	7871	NA	Haoannong_DP1_BC1F5	F1	0.265288	76	54	80	20	42.4	218	0.79	51.41
New_Lowland_628_2018DS	R1	R1-565	2A-8092	2A	8092	NA	Y_134_DP6_BC1F5	F1	0.25295	65	43	80	18.67	35.47	215	0.65	47.9
New_Lowland_628_2018DS	R1	R1-566	8301	NA	NA	wtr_439	OM_997_DP10_BC1F5	parent_BC1F5	NA	87	65	95	23	60.57	233.11	0.82	71.68
New_Lowland_628_2018DS	R1	R1-568	8333	NA	NA	wtr_471	Basmati_DP12_BC1F5	parent_BC1F5	NA	89	67	95	17	30.74	213.2	0.46	47.2
New_Lowland_628_2018DS	R1	R1-569	8299	NA	NA	wtr_437	OM_997_DP10_BC1F5	parent_BC1F5	NA	95	73	92.5	11	27.26	225.89	0.84	31.71
New_Lowland_628_2018DS	R1	R1-570	7A-8228	7A	8228	NA	BG_300_DP9_BC1F5	F1	0.269975	72	50	75	19	30.02	189.2	0.83	35.08
New_Lowland_628_2018DS	R1	R1-571	4A-8255	4A	8255	NA	BG_300_DP9_BC1F5	F1	0.230325	87	65	98.33	11.67	38.24	246.67	0.75	47.75
New_Lowland_628_2018DS	R1	R1-572	2A-8088	2A	8088	NA	Feng_Ai_Zan_DP5_BC1F5	F1	0.26105	65	43	75	24.67	38.64	194	0.79	46.85
New_Lowland_628_2018DS	R1	R1-573	A07-7897	A07	7897	NA	Haoannong_DP1_BC1F5	F1	0.2462	76	54	95	7.33	20.61	233.33	0.87	23.23
New_Lowland_628_2018DS	R1	R1-574	4A-8299	4A	8299	NA	OM_997_DP10_BC1F5	F1	0.234125	89	67	103.33	20.33	54.9	250.56	0.55	79.43
New_Lowland_628_2018DS	R1	R1-575	8207	NA	NA	wtr_345	Khazar_DP8_BC1F5	parent_BC1F5	NA	89	67	93.33	8.67	20.9	229.44	0.64	28.45
New_Lowland_628_2018DS	R1	R1-576	A07-7934	A07	7934	NA	Haoannong_DP1_BC1F5	F1	0.253512	85	63	106.67	18	66.4	244.44	0.84	77.18
New_Lowland_628_2018DS	R1	R1-577	7969	NA	NA	wtr_107	Haoannong_DP1_BC1F5	parent_BC1F5	NA	89	67	95	5	16.67	230	0.74	20.93
New_Lowland_628_2018DS	R1	R1-579	4A-8184	4A	8184	NA	Khazar_DP8_BC1F5	F1	0.243863	85	63	81.67	28	15.56	245.56	0.13	29.16
New_Lowland_628_2018DS	R1	R1-581	6A-7893	6A	7893	NA	Haoannong_DP1_BC1F5	F1	0.2582	65	43	80	26	81.18	224.33	0.87	91.46
New_Lowland_628_2018DS	R1	R1-582	8102	NA	NA	wtr_240	Y_134_DP6_BC1F5	parent_BC1F5	NA	89	67	90	6.33	20.06	211.11	0.8	24.04
New_Lowland_628_2018DS	R1	R1-583	10A-8063	10A	8063	NA	Feng_Ai_Zan_DP5_BC1F5	F1	0.268213	72	50	77.5	11.5	30.48	204.67	0.83	35.68
New_Lowland_628_2018DS	R1	R1-584	6A-7869	6A	7869	NA	Haoannong_DP1_BC1F5	F1	0.259012	76	54	75	22.33	16.38	202.89	0.31	27.75
New_Lowland_628_2018DS	R1	R1-585	2A-8244	2A	8244	NA	BG_300_DP9_BC1F5	F1	0.253425	81	59	71.67	22.67	23.17	213.64	0.36	37.94
New_Lowland_628_2018DS	R1	R1-588	4A-8403	4A	8403	NA	X_21_DP19_BC1F5	F1	0.241687	85	63	90	15.5	64.24	265.56	0.86	73.17
New_Lowland_628_2018DS	R1	R1-590	6A-8235	6A	8235	NA	BG_300_DP9_BC1F5	F1	0.263788	69	47	81.67	28	84.62	229.44	0.9	93.23
New_Lowland_628_2018DS	R1	R1-592	8A-7941	8A	7941	NA	Haoannong_DP1_BC1F5	F1	0.26325	72	50	71.67	21.33	20.86	237.78	0.29	35.66
New_Lowland_628_2018DS	R1	R1-593	6A-8086	6A	8086	NA	Feng_Ai_Zan_DP5_BC1F5	F1	0.262937	69	47	71.67	19.33	50.7	202.22	0.84	58.94
New_Lowland_628_2018DS	R1	R1-596	2A-8326	2A	8326	NA	Basmati_DP12_BC1F5	F1	0.263688	76	54	70	21	29.82	232	0.49	44.98
New_Lowland_628_2018DS	R1	R1-597	7A-8323	7A	8323	NA	OM_997_DP10_BC1F5	F1	0.280363	72	50	75	15.67	33.07	210.11	0.77	40.71
New_Lowland_628_2018DS	R1	R1-598	A07-8003	A07	8003	NA	Cheng_Hui_448_DP4_BC1F5	F1	0.253375	87	65	105	10.33	49.26	253.33	0.91	53.57
New_Lowland_628_2018DS	R1	R1-599	4A-8104	4A	8104	NA	Y_134_DP6_BC1F5	F1	0.234875	89	67	96.67	13.67	51.02	243.89	0.62	70.44
New_Lowland_628_2018DS	R1	R1-600	8376	NA	NA	wtr_514	M_401_DP17_BC1F5	parent_BC1F5	NA	92	70	90	7.5	14.58	207.22	0.8	17.54
New_Lowland_628_2018DS	R1	R1-602	2A-8208	2A	8208	NA	Khazar_DP8_BC1F5	F1	0.25565	72	50	75	22.33	20.47	232	0.32	34.38
New_Lowland_628_2018DS	R1	R1-603	A07-7922	A07	7922	NA	Haoannong_DP1_BC1F5	F1	0.264225	85	63	105	12.67	51.79	249.44	0.84	60.31
New_Lowland_628_2018DS	R1	R1-604	10A-8085	10A	8085	NA	Feng_Ai_Zan_DP5_BC1F5	F1	0.262912	65	43	72.5	21.5	31.89	210.83	0.57	45.61
New_Lowland_628_2018DS	R1	R1-605	6B	NA	NA	6B	NA	parent_CMS	NA	76	54	75	11.33	21.53	195.56	0.82	25.39
New_Lowland_628_2018DS	R1	R1-606	4A-8285	4A	8285	NA	OM_997_DP10_BC1F5	F1	0.232675	85	63	95	19.33	61.44	250.56	0.8	73.69
New_Lowland_628_2018DS	R1	R1-607	7935	NA	NA	wtr_73	Haoannong_DP1_BC1F5	parent_BC1F5	NA	85	63	90	7	11.04	212.44	0.76	13.72
New_Lowland_628_2018DS	R1	R1-608	4A-8198	4A	8198	NA	Khazar_DP8_BC1F5	F1	0.239563	89	67	100	15	36.3	246	0.72	46.38
New_Lowland_628_2018DS	R1	R1-609	7A-8045	7A	8045	NA	Cheng_Hui_448_DP4_BC1F5	F1	0.248413	72	50	86.67	23	51.11	222	0.7	66.64
New_Lowland_628_2018DS	R1	R1-610	8108	NA	NA	wtr_246	Y_134_DP6_BC1F5	parent_BC1F5	NA	89	67	101.67	10	26.44	221.11	0.71	34.13
New_Lowland_628_2018DS	R1	R1-612	10A-8274	10A	8274	NA	OM_997_DP10_BC1F5	F1	0.2535	69	47	80	24	46.4	232.78	0.68	61.23
New_Lowland_628_2018DS	R1	R1-613	7965	NA	NA	wtr_103	Haoannong_DP1_BC1F5	parent_BC1F5	NA	92	70	91.67	9	29	236.56	0.77	35.68
New_Lowland_628_2018DS	R1	R1-615	8114	NA	NA	wtr_252	Y_134_DP6_BC1F5	parent_BC1F5	NA	89	67	95	13	60.02	245	0.84	69.88
New_Lowland_628_2018DS	R1	R1-617	4A-8181	4A	8181	NA	Khazar_DP8_BC1F5	F1	0.238838	85	63	106.67	26.33	65.25	251.67	0.56	94.17
New_Lowland_628_2018DS	R1	R1-618	10A-8230	10A	8230	NA	BG_300_DP9_BC1F5	F1	0.273288	72	50	80	17	35.36	193.2	0.77	43.39
New_Lowland_628_2018DS	R1	R1-619	10A-8004	10A	8004	NA	Cheng_Hui_448_DP4_BC1F5	F1	0.263425	72	50	80	18	50.4	240	0.7	65.35
New_Lowland_628_2018DS	R1	R1-620	8309	NA	NA	wtr_447	OM_997_DP10_BC1F5	parent_BC1F5	NA	95	73	88.33	10.67	25.24	231.33	0.75	31.61
New_Lowland_628_2018DS	R1	R1-621	2A-7872	2A	7872	NA	Haoannong_DP1_BC1F5	F1	0.2562	72	50	76.67	27	24	215	0.3	40.85
New_Lowland_628_2018DS	R1	R1-622	2A-8222	2A	8222	NA	BG_300_DP9_BC1F5	F1	0.253912	69	47	81.67	21.33	46.22	215	0.79	55.77
New_Lowland_628_2018DS	R1	R1-623	8078	NA	NA	wtr_216	Feng_Ai_Zan_DP5_BC1F5	parent_BC1F5	NA	89	67	95	8	30.67	237.25	0.88	34.46
New_Lowland_628_2018DS	R1	R1-625	4A-7866	4A	7866	NA	Haoannong_DP1_BC1F5	F1	0.236538	95	73	95	29.67	16.81	251.11	0.11	31.79
New_Lowland_628_2018DS	R1	R1-627	8184	NA	NA	wtr_322	Khazar_DP8_BC1F5	parent_BC1F5	NA	92	70	95	10	26.2	205.2	0.82	30.82
New_Lowland_628_2018DS	R1	R1-628	2A-7878	2A	7878	NA	Haoannong_DP1_BC1F5	F1	0.251462	76	54	80	15.67	27.16	215.44	0.49	41.04
New_Lowland_628_2018DS	R1	R1-629	A07-8319	A07	8319	NA	OM_997_DP10_BC1F5	F1	0.250188	87	65	105	13	39.78	254	0.67	53.01
New_Lowland_628_2018DS	R1	R1-630	10A-8194	10A	8194	NA	Khazar_DP8_BC1F5	F1	0.263525	72	50	86.67	27	79.5	228.33	0.81	94.48
New_Lowland_628_2018DS	R1	R1-633	8385	NA	NA	wtr_523	M_401_DP17_BC1F5	parent_BC1F5	NA	85	63	90	18.33	43.59	228.56	0.78	53.23
New_Lowland_628_2018DS	R1	R1-634	10A-7945	10A	7945	NA	Haoannong_DP1_BC1F5	F1	0.259138	69	47	80	23.67	71	222	0.9	78.44
New_Lowland_628_2018DS	R1	R1-636	A07-8068	A07	8068	NA	Feng_Ai_Zan_DP5_BC1F5	F1	0.250663	81	59	103.33	15.33	78.03	250.89	0.91	85.14
New_Lowland_628_2018DS	R1	R1-638	8064	NA	NA	wtr_202	Feng_Ai_Zan_DP5_BC1F5	parent_BC1F5	NA	85	63	85	19	34.2	226.5	0.66	45.68
New_Lowland_628_2018DS	R1	R1-639	8389	NA	NA	wtr_527	X_21_DP19_BC1F5	parent_BC1F5	NA	92	70	98.33	7	26.13	240	0.82	30.85
New_Lowland_628_2018DS	R1	R1-640	8161	NA	NA	wtr_299	Zhong_413_DP7_BC1F5	parent_BC1F5	NA	92	70	88.33	9.67	27.17	218.33	0.79	32.99
New_Lowland_628_2018DS	R1	R1-641	10A-7958	10A	7958	NA	Haoannong_DP1_BC1F5	F1	0.250563	65	43	75	33.33	69.26	217.78	0.76	85.61
New_Lowland_628_2018DS	R1	R1-644	8027	NA	NA	wtr_165	Cheng_Hui_448_DP4_BC1F5	parent_BC1F5	NA	69	47	90	10.5	21.47	218.67	0.54	31.35
New_Lowland_628_2018DS	R1	R1-647	4A-8438	4A	8438	NA	Khazar_DP8_BC1F5	F1	0.233325	85	63	95	20.67	19.52	243.33	0.18	35.55
New_Lowland_628_2018DS	R1	R1-648	A07-8046	A07	8046	NA	Cheng_Hui_448_DP4_BC1F5	F1	0.245787	81	59	103.33	10.33	34.79	238.22	0.84	40.36
New_Lowland_628_2018DS	R1	R1-649	A07-7878	A07	7878	NA	Haoannong_DP1_BC1F5	F1	0.252412	76	54	100	9.67	33.19	244.44	0.87	37.45
New_Lowland_628_2018DS	R1	R1-650	6A-8077	6A	8077	NA	Feng_Ai_Zan_DP5_BC1F5	F1	0.257462	72	50	70	11.33	21.03	203.89	0.63	28.75
New_Lowland_628_2018DS	R1	R1-651	4A-7928	4A	7928	NA	Haoannong_DP1_BC1F5	F1	0.246312	85	63	100	15.33	42.08	231.33	0.75	52.49
New_Lowland_628_2018DS	R1	R1-653	8218	NA	NA	wtr_356	BG_300_DP9_BC1F5	parent_BC1F5	NA	85	63	98.33	12.67	49.12	246.67	0.87	55.54
New_Lowland_628_2018DS	R1	R1-659	A07-7964	A07	7964	NA	Haoannong_DP1_BC1F5	F1	0.25565	81	59	110	16	62.13	259.17	0.9	68.58
New_Lowland_628_2018DS	R1	R1-660	4A-8422	4A	8422	NA	X_21_DP19_BC1F5	F1	0.244212	81	59	95	21	66.03	254.44	0.75	82.44
New_Lowland_628_2018DS	R1	R1-662	A07-8218	A07	8218	NA	BG_300_DP9_BC1F5	F1	0.250287	85	63	105	12.5	61.13	257	0.9	67.38
New_Lowland_628_2018DS	R1	R1-663	4A-8150	4A	8150	NA	Zhong_413_DP7_BC1F5	F1	0.233038	85	63	106.67	14.33	59.09	268.89	0.84	68.61
New_Lowland_628_2018DS	R1	R1-664	4A-8277	4A	8277	NA	OM_997_DP10_BC1F5	F1	0.234437	92	70	106.67	14	34.84	237.78	0.68	45.99
New_Lowland_628_2018DS	R1	R1-665	2A-8312	2A	8312	NA	OM_997_DP10_BC1F5	F1	0.25595	69	47	77.5	19	38.19	211.5	0.73	48.36
New_Lowland_628_2018DS	R1	R1-666	A07-8189	A07	8189	NA	Khazar_DP8_BC1F5	F1	0.246863	92	70	110	9	30.72	238.25	0.83	35.98
New_Lowland_628_2018DS	R1	R1-667	10A-8114	10A	8114	NA	Y_134_DP6_BC1F5	F1	0.2594	72	50	85	14	41.44	236	0.84	48.06
New_Lowland_628_2018DS	R1	R1-669	10A-8304	10A	8304	NA	OM_997_DP10_BC1F5	F1	0.262625	76	54	85	15.5	44.33	238	0.88	49.63
New_Lowland_628_2018DS	R1	R1-670	10A-7954	10A	7954	NA	Haoannong_DP1_BC1F5	F1	0.25095	69	47	77.5	17	28.9	197.78	0.85	33.3
New_Lowland_628_2018DS	R1	R1-671	10A-7955	10A	7955	NA	Haoannong_DP1_BC1F5	F1	0.256238	65	43	68.33	18.33	35.65	199.44	0.87	40.46
New_Lowland_628_2018DS	R1	R1-673	10A-8314	10A	8314	NA	OM_997_DP10_BC1F5	F1	0.265087	72	50	85	14.67	31.29	220.33	0.73	39.85
New_Lowland_628_2018DS	R1	R1-674	6A-8240	6A	8240	NA	BG_300_DP9_BC1F5	F1	0.264462	69	47	78.33	14	34.38	215.78	0.77	42.17
New_Lowland_628_2018DS	R1	R1-675	A07-7921	A07	7921	NA	Haoannong_DP1_BC1F5	F1	0.2489	76	54	96.67	9.33	38.06	247.22	0.92	40.97
New_Lowland_628_2018DS	R1	R1-676	A07-8308	A07	8308	NA	OM_997_DP10_BC1F5	F1	0.246113	81	59	125	16.5	79.37	255	0.92	86.09
New_Lowland_628_2018DS	R1	R1-678	10A-8207	10A	8207	NA	Khazar_DP8_BC1F5	F1	0.267462	69	47	85	20	48	230	0.87	54.17
New_Lowland_628_2018DS	R1	R1-679	10A-8147	10A	8147	NA	Zhong_413_DP7_BC1F5	F1	0.250713	65	43	72.5	16	40	221.11	0.8	48.15
New_Lowland_628_2018DS	R1	R1-680	8006	NA	NA	wtr_144	Cheng_Hui_448_DP4_BC1F5	parent_BC1F5	NA	85	63	95	7.67	23.43	225.89	0.86	26.72
New_Lowland_628_2018DS	R1	R1-681	A07-7997	A07	7997	NA	Cheng_Hui_448_DP4_BC1F5	F1	0.251625	85	63	100	14	56.16	257.33	0.8	67.29
New_Lowland_628_2018DS	R1	R1-686	4A-7894	4A	7894	NA	Haoannong_DP1_BC1F5	F1	0.24135	85	63	90	7	21.61	238	0.79	26.11
New_Lowland_628_2018DS	R1	R1-687	4A-8420	4A	8420	NA	X_21_DP19_BC1F5	F1	0.229362	85	63	100	19.33	66.59	253.33	0.75	83.19
New_Lowland_628_2018DS	R1	R1-689	4A-8218	4A	8218	NA	BG_300_DP9_BC1F5	F1	0.233625	85	63	98.33	13.33	35.11	255.56	0.54	51.27
New_Lowland_628_2018DS	R1	R1-690	4A-8435	4A	8435	NA	M_401_DP17	F1	NA	81	59	91.67	19	26.39	261.11	0.36	43.23
New_Lowland_628_2018DS	R1	R1-691	4B	NA	NA	4B	NA	parent_CMS	NA	89	67	92.5	14	22.75	222.5	0.69	29.74
New_Lowland_628_2018DS	R1	R1-692	4A-8276	4A	8276	NA	OM_997_DP10_BC1F5	F1	0.229725	89	67	101.67	11.33	39.16	256.67	0.75	48.83
New_Lowland_628_2018DS	R1	R1-693	6A-8355	6A	8355	NA	M_401_DP17_BC1F5	F1	0.243212	72	50	83.33	13.67	40.09	229.44	0.73	50.82
New_Lowland_628_2018DS	R1	R1-694	2A-8357	2A	8357	NA	M_401_DP17_BC1F5	F1	0.249275	69	47	91.67	23.67	40.76	251.11	0.49	61.35
New_Lowland_628_2018DS	R1	R1-696	8303	NA	NA	wtr_441	OM_997_DP10_BC1F5	parent_BC1F5	NA	89	67	105	13	34.38	226.67	0.77	42.39
New_Lowland_628_2018DS	R1	R1-697	4A-8207	4A	8207	NA	Khazar_DP8_BC1F5	F1	0.24295	85	63	100	21.33	54.04	267.22	0.49	81.55
New_Lowland_628_2018DS	R1	R1-699	8310	NA	NA	wtr_448	OM_997_DP10_BC1F5	parent_BC1F5	NA	89	67	100	11	36.91	223.33	0.91	40.18
New_Lowland_628_2018DS	R1	R1-700	7918	NA	NA	wtr_56	Haoannong_DP1_BC1F5	parent_BC1F5	NA	89	67	100	9	25.9	233.33	0.79	31.34
New_Lowland_628_2018DS	R1	R1-701	A07-7865	A07	7865	NA	Haoannong_DP1_BC1F5	F1	0.25575	85	63	111.67	17.67	81.86	254.78	0.76	101.6
New_Lowland_628_2018DS	R1	R1-702	7991	NA	NA	wtr_129	Cheng_Hui_448_DP4_BC1F5	parent_BC1F5	NA	95	73	93.33	7.33	17.27	216.78	0.66	23.13
New_Lowland_628_2018DS	R1	R1-703	A07-8092	A07	8092	NA	Y_134_DP6_BC1F5	F1	0.2451	85	63	113.33	15.67	48.91	250.11	0.63	67.16
New_Lowland_628_2018DS	R1	R1-705	A07-7890	A07	7890	NA	Haoannong_DP1_BC1F5	F1	0.263412	85	63	110	15.33	54.69	253.89	0.74	68.64
New_Lowland_628_2018DS	R1	R1-706	A07-7991	A07	7991	NA	Cheng_Hui_448_DP4_BC1F5	F1	0.244688	87	65	111.67	8.67	35.44	252.33	0.73	45.17
New_Lowland_628_2018DS	R1	R1-707	7A-8214	7A	8214	NA	BG_300_DP9_BC1F5	F1	0.273625	69	47	83.33	22	45.71	207.22	0.77	56
New_Lowland_628_2018DS	R1	R1-708	7888	NA	NA	wtr_26	Haoannong_DP1_BC1F5	parent_BC1F5	NA	89	67	103.33	7	20.69	213.11	0.73	26.2
New_Lowland_628_2018DS	R1	R1-709	4A-8417	4A	8417	NA	X_21_DP19_BC1F5	F1	0.2341	95	73	105	18.5	42.76	270	0.47	65.35
New_Lowland_628_2018DS	R1	R1-710	8415	NA	NA	wtr_553	X_21_DP19_BC1F5	parent_BC1F5	NA	95	73	95	9	19.3	238.22	0.52	28.51
New_Lowland_628_2018DS	R1	R1-711	2A-8076	2A	8076	NA	Feng_Ai_Zan_DP5_BC1F5	F1	0.263625	72	50	71.67	21.33	26.07	216.89	0.5	39.21
New_Lowland_628_2018DS	R1	R1-713	10A-8108	10A	8108	NA	Y_134_DP6_BC1F5	F1	0.261437	72	50	85	20.67	47.99	223	0.76	59.6
New_Lowland_628_2018DS	R1	R1-714	10A-7932	10A	7932	NA	Haoannong_DP1_BC1F5	F1	0.257125	76	54	78.33	31	48.22	227.56	0.43	75.78
New_Lowland_628_2018DS	R1	R1-716	8122	NA	NA	wtr_260	Y_134_DP6_BC1F5	parent_BC1F5	NA	99	77	95	13.33	46.67	242.78	0.76	57.81
New_Lowland_628_2018DS	R1	R1-718	4A-7951	4A	7951	NA	Haoannong_DP1_BC1F5	F1	0.24135	81	59	105	25.67	96.11	264.44	0.74	121.36
New_Lowland_628_2018DS	R1	R1-719	7A-8050	7A	8050	NA	Feng_Ai_Zan_DP5_BC1F5	F1	0.2843	72	50	90	15.33	35.27	220.11	0.76	43.84
New_Lowland_628_2018DS	R1	R1-720	8012	NA	NA	wtr_150	Cheng_Hui_448_DP4_BC1F5	parent_BC1F5	NA	89	67	105	18.67	62.84	256.11	0.89	69.61
New_Lowland_628_2018DS	R1	R1-723	6A-8037	6A	8037	NA	Cheng_Hui_448_DP4_BC1F5	F1	0.258738	72	50	76.67	16.33	31.94	212.56	0.55	46.22
New_Lowland_628_2018DS	R1	R1-724	4A-7870	4A	7870	NA	Haoannong_DP1_BC1F5	F1	0.236775	85	63	96.67	24	41.33	237.22	0.41	65.67
New_Lowland_628_2018DS	R1	R1-725	A07-8072	A07	8072	NA	Feng_Ai_Zan_DP5_BC1F5	F1	0.22535	81	59	111.67	7	28.78	254.67	0.82	34.06
New_Lowland_628_2018DS	R1	R1-726	10A-7901	10A	7901	NA	Haoannong_DP1_BC1F5	F1	0.2511	76	54	85	22	39.33	244.38	0.49	59.25
New_Lowland_628_2018DS	R1	R1-727	8198	NA	NA	wtr_336	Khazar_DP8_BC1F5	parent_BC1F5	NA	89	67	96.67	14	37.64	238.33	0.78	45.77
New_Lowland_628_2018DS	R1	R1-729	7A-7971	7A	7971	NA	Haoannong_DP1_BC1F5	F1	0.263462	65	43	76.67	28.33	69.57	211.67	0.85	80.03
New_Lowland_628_2018DS	R1	R1-730	A07-7992	A07	7992	NA	Cheng_Hui_448_DP4_BC1F5	F1	0.249537	89	67	116.67	14.67	61.11	262.22	0.75	76.12
New_Lowland_628_2018DS	R1	R1-731	8135	NA	NA	wtr_273	Zhong_413_DP7_BC1F5	parent_BC1F5	NA	89	67	91.67	9.33	22.19	227.89	0.79	26.81
New_Lowland_628_2018DS	R1	R1-732	A07-8001	A07	8001	NA	Cheng_Hui_448_DP4_BC1F5	F1	0.245512	85	63	111.67	19.67	76.92	253.89	0.84	89.1
New_Lowland_628_2018DS	R1	R1-736	10A-7874	10A	7874	NA	Haoannong_DP1_BC1F5	F1	0.260275	81	59	80	34	28.33	218.89	0.36	46.57
New_Lowland_628_2018DS	R1	R1-737	4A-8245	4A	8245	NA	BG_300_DP9_BC1F5	F1	0.236412	89	67	106.67	18.67	70.31	257.22	0.75	87.98
New_Lowland_628_2018DS	R1	R1-738	10A-7972	10A	7972	NA	Haoannong_DP1_BC1F5	F1	0.249625	65	43	76.67	22.33	38.21	210.56	0.52	56.74
New_Lowland_628_2018DS	R1	R1-739	2A-8412	2A	8412	NA	X_21_DP19_BC1F5	F1	0.2635	76	54	91.67	16.33	29.4	218.89	0.54	43.02
New_Lowland_628_2018DS	R1	R1-741	8437	NA	NA	wtr_575	Weed_Tolerant_Rice_1_RP	parent_recurrent	NA	92	70	101.67	9.33	32.56	246.11	0.67	43.42
New_Lowland_628_2018DS	R1	R1-742	4A-8000	4A	8000	NA	Cheng_Hui_448_DP4_BC1F5	F1	0.22445	85	63	100	17	38.91	238.67	0.65	52.59
New_Lowland_628_2018DS	R1	R1-743	4A-7889	4A	7889	NA	Haoannong_DP1_BC1F5	F1	0.237138	89	67	111.67	18.67	67.82	278.33	0.69	89.06
New_Lowland_628_2018DS	R1	R1-744	A07-7965	A07	7965	NA	Haoannong_DP1_BC1F5	F1	0.2543	85	63	113.33	16	59.38	248.78	0.68	78.67
New_Lowland_628_2018DS	R1	R1-745	8317	NA	NA	wtr_455	OM_997_DP10_BC1F5	parent_BC1F5	NA	85	63	103.33	16	37.51	238.89	0.64	50.88
New_Lowland_628_2018DS	R1	R1-746	8025	NA	NA	wtr_163	Cheng_Hui_448_DP4_BC1F5	parent_BC1F5	NA	89	67	95	7	20.22	235.33	0.68	26.68
New_Lowland_628_2018DS	R1	R1-747	2A-7935	2A	7935	NA	Haoannong_DP1_BC1F5	F1	0.25785	69	47	86.67	21.67	47.19	216.56	0.69	61.9
New_Lowland_628_2018DS	R1	R1-748	10A-7971	10A	7971	NA	Haoannong_DP1_BC1F5	F1	0.249012	65	43	75	20	56.11	247.5	0.77	68.83
New_Lowland_628_2018DS	R1	R1-749	4A-8367	4A	8367	NA	M_401_DP17_BC1F5	F1	0.218775	89	67	102.5	19.5	54.93	241.67	0.71	70.7
New_Lowland_628_2018DS	R1	R1-750	2A-8202	2A	8202	NA	Khazar_DP8_BC1F5	F1	0.259275	65	43	80	24.5	44.92	215	0.61	62.21
New_Lowland_628_2018DS	R1	R1-751	6A-8102	6A	8102	NA	Y_134_DP6_BC1F5	F1	0.257275	69	47	80	18	53.55	210.75	0.91	58.34
New_Lowland_628_2018DS	R1	R1-752	2A-8418	2A	8418	NA	X_21_DP19_BC1F5	F1	0.254238	69	47	80	14.5	32.87	226.11	0.87	37.18
New_Lowland_628_2018DS	R1	R1-753	2A-7955	2A	7955	NA	Haoannong_DP1_BC1F5	F1	0.253238	69	47	76.67	17.67	42.99	216.67	0.82	50.61
New_Lowland_628_2018DS	R1	R1-754	10A-8035	10A	8035	NA	Cheng_Hui_448_DP4_BC1F5	F1	0.248125	72	50	91.67	32.67	70.78	232.89	0.65	95.25
New_Lowland_628_2018DS	R1	R1-757	4A-8251	4A	8251	NA	BG_300_DP9_BC1F5	F1	0.240413	87	65	106.67	26.67	124.15	270.89	0.78	151.8
New_Lowland_628_2018DS	R1	R1-759	2A-7979	2A	7979	NA	Haoannong_DP1_BC1F5	F1	0.250425	69	47	81.67	22.67	28.33	222.9	0.48	43.03
New_Lowland_628_2018DS	R1	R1-760	6A-7870	6A	7870	NA	Haoannong_DP1_BC1F5	F1	0.257325	72	50	73.33	34.33	10.3	197	0.13	19.27
New_Lowland_628_2018DS	R1	R1-761	2A-7954	2A	7954	NA	Haoannong_DP1_BC1F5	F1	0.247825	72	50	78.33	14.33	34.76	215.33	0.69	45.45
New_Lowland_628_2018DS	R1	R1-763	10A-7973	10A	7973	NA	Haoannong_DP1_BC1F5	F1	0.243088	65	43	86.67	18.67	44.01	222.91	0.82	51.99
New_Lowland_628_2018DS	R1	R1-764	A07-8229	A07	8229	NA	BG_300_DP9_BC1F5	F1	0.250688	81	59	116.67	16.33	78.4	270.33	0.84	90.67
New_Lowland_628_2018DS	R1	R1-765	7870	NA	NA	wtr_8	Haoannong_DP1_BC1F5	parent_BC1F5	NA	85	63	93.33	8.67	24.94	224.44	0.82	29.33
New_Lowland_628_2018DS	R1	R1-768	4A-8323	4A	8323	NA	OM_997_DP10_BC1F5	F1	0.24465	81	59	103.33	22.67	71.53	261.11	0.71	92.13
New_Lowland_628_2018DS	R1	R1-770	A07-8271	A07	8271	NA	OM_997_DP10_BC1F5	F1	0.23755	76	54	103.33	16	55.11	238.56	0.77	67.77
New_Lowland_628_2018DS	R1	R1-771	10A-8045	10A	8045	NA	Cheng_Hui_448_DP4_BC1F5	F1	0.248312	69	47	85	25	43.06	225	0.56	61.93
New_Lowland_628_2018DS	R1	R1-773	10A-8385	10A	8385	NA	M_401_DP17_BC1F5	F1	0.233338	76	54	80	23	36.93	222.18	0.63	50.43
New_Lowland_628_2018DS	R1	R1-775	2B	NA	NA	2B	NA	parent_CMS	NA	76	54	76.67	10.33	16.71	212.5	0.59	23.55
New_Lowland_628_2018DS	R1	R1-776	8201	NA	NA	wtr_339	Khazar_DP8_BC1F5	parent_BC1F5	NA	92	70	96.67	14.33	37.9	238.89	0.66	50.77
New_Lowland_628_2018DS	R1	R1-777	6A-7992	6A	7992	NA	Cheng_Hui_448_DP4_BC1F5	F1	0.250375	81	59	85	23	32.2	202.89	0.58	45.85
New_Lowland_628_2018DS	R1	R1-779	8035	NA	NA	wtr_173	Cheng_Hui_448_DP4_BC1F5	parent_BC1F5	NA	89	67	113.33	16.33	61.34	263.78	0.62	84.4
New_Lowland_628_2018DS	R1	R1-781	10A-8022	10A	8022	NA	Cheng_Hui_448_DP4_BC1F5	F1	0.251425	69	47	90	26.33	81.34	253.78	0.77	100.41
New_Lowland_628_2018DS	R1	R1-782	4A-8289	4A	8289	NA	OM_997_DP10_BC1F5	F1	0.227013	85	63	101.67	11	24.44	236.67	0.69	31.93
New_Lowland_628_2018DS	R1	R1-783	4A-7922	4A	7922	NA	Haoannong_DP1_BC1F5	F1	0.246438	85	63	111.67	16.33	70.78	270.67	0.78	86.13
New_Lowland_628_2018DS	R1	R1-784	A07-8294	A07	8294	NA	OM_997_DP10_BC1F5	F1	0.26425	85	63	111.67	9	32	261.11	0.76	39.56
New_Lowland_628_2018DS	R1	R1-785	4A-8169	4A	8169	NA	Zhong_413_DP7_BC1F5	F1	0.2426	81	59	100	25.5	92.08	245.56	0.74	115.74
New_Lowland_628_2018DS	R1	R1-787	2A-8110	2A	8110	NA	Y_134_DP6_BC1F5	F1	0.2578	69	47	82.5	24	75.73	229.33	0.76	93.58
New_Lowland_628_2018DS	R1	R1-788	8B	NA	NA	8B	NA	parent_CMS	NA	76	54	73.33	8.67	14.01	241.67	0.63	19.25
New_Lowland_628_2018DS	R1	R1-789	8433	NA	NA	wtr_571	OM_997_DP10	parent_donor	NA	81	59	95	19	44.33	233.33	0.89	49.21
New_Lowland_628_2018DS	R1	R1-790	10A-8249	10A	8249	NA	BG_300_DP9_BC1F5	F1	0.265012	72	50	85	23.67	59.43	226.67	0.78	72.32
New_Lowland_628_2018DS	R1	R1-792	4A-8354	4A	8354	NA	Basmati_DP12_BC1F5	F1	0.244312	89	67	105	21	67.43	266.56	0.61	93.72
New_Lowland_628_2018DS	R1	R1-793	A07-8262	A07	8262	NA	BG_300_DP9_BC1F5	F1	0.253663	85	63	120	10.5	52.03	278.11	0.81	62.01
New_Lowland_628_2018DS	R1	R1-796	A07-8304	A07	8304	NA	OM_997_DP10_BC1F5	F1	0.26255	87	65	100	12	41.2	257.67	0.78	50.25
New_Lowland_628_2018DS	R1	R1-797	2A-8133	2A	8133	NA	Zhong_413_DP7_BC1F5	F1	0.255812	72	50	80	21	69.42	261	0.71	89.67
New_Lowland_628_2018DS	R1	R1-798	4A-8233	4A	8233	NA	BG_300_DP9_BC1F5	F1	0.237375	81	59	103.33	21	71.75	258.4	0.84	83.2
New_Lowland_628_2018DS	R1	R1-799	10A-8365	10A	8365	NA	M_401_DP17_BC1F5	F1	0.246675	76	54	91.67	17.67	34.74	226.89	0.71	44.74
New_Lowland_628_2018DS	R1	R1-800	8277	NA	NA	wtr_415	OM_997_DP10_BC1F5	parent_BC1F5	NA	89	67	91.67	10.33	27.21	225	0.66	36.35
New_Lowland_628_2018DS	R1	R1-802	10A-8102	10A	8102	NA	Y_134_DP6_BC1F5	F1	0.267313	69	47	85	14.33	42.36	225	0.87	47.98
New_Lowland_628_2018DS	R1	R1-803	6A-8116	6A	8116	NA	Y_134_DP6_BC1F5	F1	0.256625	69	47	83.33	18.67	42.93	203.33	0.85	49.17
New_Lowland_628_2018DS	R1	R1-804	7A-8201	7A	8201	NA	Khazar_DP8_BC1F5	F1	0.274137	69	47	75	23.67	56.41	220	0.85	65.05
New_Lowland_628_2018DS	R1	R1-805	6A-8348	6A	8348	NA	Basmati_DP12_BC1F5	F1	0.253975	72	50	67.5	15	19.67	190	0.65	26.58
New_Lowland_628_2018DS	R1	R1-806	4A-7867	4A	7867	NA	Haoannong_DP1_BC1F5	F1	0.23415	81	59	90	22	26.16	257.56	0.32	44.01
New_Lowland_628_2018DS	R1	R1-808	A07-8391	A07	8391	NA	X_21_DP19_BC1F5	F1	0.265425	81	59	115	14	48.07	266.11	0.72	61.55
New_Lowland_628_2018DS	R1	R1-809	4A-8085	4A	8085	NA	Feng_Ai_Zan_DP5_BC1F5	F1	0.237825	89	67	93.33	12.33	17.16	232	0.4	27.43
New_Lowland_628_2018DS	R1	R1-810	A07-8184	A07	8184	NA	Khazar_DP8_BC1F5	F1	0.2525	85	63	113.33	12.33	53.58	254.44	0.61	74.26
New_Lowland_628_2018DS	R1	R1-811	A07-8247	A07	8247	NA	BG_300_DP9_BC1F5	F1	0.250975	81	59	115	16	55.29	255.56	0.58	78.78
New_Lowland_628_2018DS	R1	R1-812	A07-8315	A07	8315	NA	OM_997_DP10_BC1F5	F1	0.258037	81	59	103.33	16.67	63.33	263.89	0.8	76.22
New_Lowland_628_2018DS	R1	R1-813	8058	NA	NA	wtr_196	Feng_Ai_Zan_DP5_BC1F5	parent_BC1F5	NA	89	67	95	3	5.44	205.71	0.61	7.55
New_Lowland_628_2018DS	R1	R1-814	7911	NA	NA	wtr_49	Haoannong_DP1_BC1F5	parent_BC1F5	NA	95	73	95	9	21.15	227.5	0.57	30.28
New_Lowland_628_2018DS	R1	R1-815	4A-8347	4A	8347	NA	Basmati_DP12_BC1F5	F1	0.232625	87	65	117.5	19.5	75.18	256.11	0.71	96.66
New_Lowland_628_2018DS	R1	R1-816	A07-8197	A07	8197	NA	Khazar_DP8_BC1F5	F1	0.2412	85	63	110	12	57.2	254.17	0.91	62.42
New_Lowland_628_2018DS	R1	R1-817	10A-7950	10A	7950	NA	Haoannong_DP1_BC1F5	F1	0.262713	76	54	83.33	19	21.74	201.67	0.57	31.11
New_Lowland_628_2018DS	R1	R1-818	10A-7895	10A	7895	NA	Haoannong_DP1_BC1F5	F1	0.252688	69	47	80	18.33	42.37	229.44	0.83	49.52
New_Lowland_628_2018DS	R1	R1-819	10A-8176	10A	8176	NA	Zhong_413_DP7_BC1F5	F1	0.2579	65	43	80	15	38.5	200	0.82	45.44
New_Lowland_628_2018DS	R1	R1-820	2A-8069	2A	8069	NA	Feng_Ai_Zan_DP5_BC1F5	F1	0.2638	69	47	76.67	19.67	43.92	214.44	0.72	56.11
New_Lowland_628_2018DS	R1	R1-821	8345	NA	NA	wtr_483	Basmati_DP12_BC1F5	parent_BC1F5	NA	92	70	90	8	23.56	233.33	0.71	30.42
New_Lowland_628_2018DS	R1	R1-822	7878	NA	NA	wtr_16	Haoannong_DP1_BC1F5	parent_BC1F5	NA	89	67	91.67	7.33	22.65	233.89	0.76	27.99
New_Lowland_628_2018DS	R1	R1-823	10A-8372	10A	8372	NA	M_401_DP17_BC1F5	F1	0.253375	72	50	80	18.67	49.65	198	0.83	58.33
New_Lowland_628_2018DS	R1	R1-824	8106	NA	NA	wtr_244	Y_134_DP6_BC1F5	parent_BC1F5	NA	85	63	95	5.67	20.09	221.11	0.84	23.3
New_Lowland_628_2018DS	R1	R1-825	6A-8234	6A	8234	NA	BG_300_DP9_BC1F5	F1	0.254075	69	47	87.5	17	51.76	226.11	0.86	59.03
New_Lowland_628_2018DS	R1	R1-826	7A-7944	7A	7944	NA	Haoannong_DP1_BC1F5	F1	0.2778	69	47	76.67	20.33	41.8	212.78	0.83	49.04
New_Lowland_628_2018DS	R1	R1-828	6A-8384	6A	8384	NA	M_401_DP17_BC1F5	F1	0.257812	69	47	76.67	15.67	39.69	225	0.84	45.86
New_Lowland_628_2018DS	R1	R1-829	A07-8088	A07	8088	NA	Feng_Ai_Zan_DP5_BC1F5	F1	0.2558	85	63	108.33	13.33	57.63	248.89	0.85	66.38
New_Lowland_628_2018DS	R1	R1-831	10A-8021	10A	8021	NA	Cheng_Hui_448_DP4_BC1F5	F1	0.253325	69	47	81.67	20.67	42.71	228.33	0.75	53.54
New_Lowland_628_2018DS	R1	R1-832	4A-8327	4A	8327	NA	Basmati_DP12_BC1F5	F1	0.23805	85	63	103.33	18.33	63.76	257.78	0.7	83.01
New_Lowland_628_2018DS	R1	R1-833	10A-7919	10A	7919	NA	Haoannong_DP1_BC1F5	F1	0.251125	69	47	81.67	21.67	38.04	207	0.74	47.84
New_Lowland_628_2018DS	R1	R1-834	4A-8358	4A	8358	NA	M_401_DP17_BC1F5	F1	0.2374	85	63	98.33	14.33	44.75	252.78	0.79	54.17
New_Lowland_628_2018DS	R1	R1-836	7A-7966	7A	7966	NA	Haoannong_DP1_BC1F5	F1	0.284788	76	54	78.33	19.33	44.9	210.56	0.81	53.3
New_Lowland_628_2018DS	R1	R1-838	10A-8146	10A	8146	NA	Zhong_413_DP7_BC1F5	F1	0.270238	69	47	86.67	21	25.67	201.11	0.45	39.7
New_Lowland_628_2018DS	R1	R1-839	4A-7888	4A	7888	NA	Haoannong_DP1_BC1F5	F1	0.24605	85	63	86.67	12	37.2	237.5	0.83	43.59
New_Lowland_628_2018DS	R1	R1-840	10A-8201	10A	8201	NA	Khazar_DP8_BC1F5	F1	0.260088	69	47	80	23	30.41	197.78	0.66	40.63
New_Lowland_628_2018DS	R1	R1-841	4A-8317	4A	8317	NA	OM_997_DP10_BC1F5	F1	0.200238	81	59	100	22.33	41.94	251.67	0.56	60.38
New_Lowland_628_2018DS	R1	R1-842	8247	NA	NA	wtr_385	BG_300_DP9_BC1F5	parent_BC1F5	NA	81	59	113.33	7	23.64	236.67	0.82	27.88
New_Lowland_628_2018DS	R1	R1-843	2A-7966	2A	7966	NA	Haoannong_DP1_BC1F5	F1	0.262412	69	47	81.67	16.33	36.66	230.56	0.66	49.21
New_Lowland_628_2018DS	R1	R1-844	8331	NA	NA	wtr_469	Basmati_DP12_BC1F5	parent_BC1F5	NA	95	73	90	12.33	25.49	234.44	0.65	34.42
New_Lowland_628_2018DS	R1	R1-845	4A-8350	4A	8350	NA	Basmati_DP12_BC1F5	F1	0.237412	72	50	98.33	18	45.2	230	0.61	62.73
New_Lowland_628_2018DS	R1	R1-846	2A-8390	2A	8390	NA	X_21_DP19_BC1F5	F1	0.26545	72	50	75	19	34.41	197.78	0.6	48.06
New_Lowland_628_2018DS	R1	R1-847	A07-8293	A07	8293	NA	OM_997_DP10_BC1F5	F1	0.263062	81	59	105	11	63.07	274.17	0.94	66.56
New_Lowland_628_2018DS	R1	R1-848	2A-8259	2A	8259	NA	BG_300_DP9_BC1F5	F1	0.2599	69	47	78.33	15	29	220	0.56	41.86
New_Lowland_628_2018DS	R1	R1-849	4A-8128	4A	8128	NA	Zhong_413_DP7_BC1F5	F1	0.2371	85	63	98.33	17.67	61.83	234.44	0.69	80.89
New_Lowland_628_2018DS	R1	R1-850	6A-7901	6A	7901	NA	Haoannong_DP1_BC1F5	F1	0.242113	72	50	80	15	19.13	227.5	0.32	32.19
New_Lowland_628_2018DS	R1	R1-851	4A-8320	4A	8320	NA	OM_997_DP10_BC1F5	F1	0.235387	87	65	103.33	16.33	74.23	257.67	0.7	96.72
New_Lowland_628_2018DS	R1	R1-852	2A-8020	2A	8020	NA	Cheng_Hui_448_DP4_BC1F5	F1	0.24685	69	47	86.67	17.33	51.04	238.89	0.8	61.08
New_Lowland_628_2018DS	R1	R1-854	4A-7875	4A	7875	NA	Haoannong_DP1_BC1F5	F1	0.229263	81	59	101.67	15	57	279.17	0.86	64.77
New_Lowland_628_2018DS	R1	R1-855	10A-7900	10A	7900	NA	Haoannong_DP1_BC1F5	F1	0.259025	76	54	83.33	27.33	32.5	227.22	0.41	51.82
New_Lowland_628_2018DS	R1	R1-857	4A-7911	4A	7911	NA	Haoannong_DP1_BC1F5	F1	0.233425	89	67	110	23	88.42	266.67	0.64	120.04
New_Lowland_628_2018DS	R1	R1-858	4A-8318	4A	8318	NA	OM_997_DP10_BC1F5	F1	0.226488	85	63	95	11	27.56	248.13	0.73	34.94
New_Lowland_628_2018DS	R1	R1-859	8306	NA	NA	wtr_444	OM_997_DP10_BC1F5	parent_BC1F5	NA	95	73	100	10.67	32.95	258.89	0.72	42.26
New_Lowland_628_2018DS	R1	R1-860	8045	NA	NA	wtr_183	Cheng_Hui_448_DP4_BC1F5	parent_BC1F5	NA	89	67	103.33	9	25.65	208.75	0.79	30.99
New_Lowland_628_2018DS	R1	R1-861	10A-8036	10A	8036	NA	Cheng_Hui_448_DP4_BC1F5	F1	0.259113	72	50	85	24.67	62.21	217.22	0.81	74.25
New_Lowland_628_2018DS	R1	R1-863	7987	NA	NA	wtr_125	Cheng_Hui_448_DP4_BC1F5	parent_BC1F5	NA	85	63	86.67	16	43.38	227.33	0.88	48.61
New_Lowland_628_2018DS	R1	R1-864	6A-8079	6A	8079	NA	Feng_Ai_Zan_DP5_BC1F5	F1	0.256613	69	47	82.5	19	61.86	224.44	0.84	71.48
New_Lowland_628_2018DS	R1	R1-865	10A-8161	10A	8161	NA	Zhong_413_DP7_BC1F5	F1	0.265575	69	47	75	12	31.6	216.67	0.76	39.23
New_Lowland_628_2018DS	R1	R1-866	8091	NA	NA	wtr_229	Y_134_DP6_BC1F5	parent_BC1F5	NA	85	63	100	10.67	37.45	231.67	0.77	46.07
New_Lowland_628_2018DS	R1	R1-868	2A-7950	2A	7950	NA	Haoannong_DP1_BC1F5	F1	0.259987	72	50	81.67	23.33	39.67	230	0.46	61.19
New_Lowland_628_2018DS	R1	R1-869	10A-8222	10A	8222	NA	BG_300_DP9_BC1F5	F1	0.263788	72	50	82.5	17	39.29	206	0.88	44.17
New_Lowland_628_2018DS	R1	R1-870	7A-8318	7A	8318	NA	OM_997_DP10_BC1F5	F1	0.261025	72	50	83.33	19	50.03	223.33	0.95	52.73
New_Lowland_628_2018DS	R1	R1-871	4A-8249	4A	8249	NA	BG_300_DP9_BC1F5	F1	0.238325	89	67	101.67	19.67	65.12	248.78	0.71	84
New_Lowland_628_2018DS	R1	R1-872	2A-8100	2A	8100	NA	Y_134_DP6_BC1F5	F1	0.258425	72	50	77.5	15	33.67	214.89	0.7	43.88
New_Lowland_628_2018DS	R1	R1-873	7A-8275	7A	8275	NA	OM_997_DP10_BC1F5	F1	0.268512	76	54	86.67	21.67	52.96	221.78	0.79	64.32
New_Lowland_628_2018DS	R1	R1-875	A07-7954	A07	7954	NA	Haoannong_DP1_BC1F5	F1	0.24625	81	59	106.67	13.67	48.9	237.78	0.78	59.45
New_Lowland_628_2018DS	R1	R1-876	A07-8206	A07	8206	NA	Khazar_DP8_BC1F5	F1	0.24995	85	63	108.33	12	49.33	250	0.89	54.98
New_Lowland_628_2018DS	R1	R1-877	10A-7981	10A	7981	NA	Haoannong_DP1_BC1F5	F1	0.248113	69	47	73.33	22.33	37.47	203.89	0.6	52.35
New_Lowland_628_2018DS	R1	R1-880	A07-8091	A07	8091	NA	Y_134_DP6_BC1F5	F1	0.244138	89	67	113.33	13.67	66.06	256.11	0.81	78.87
New_Lowland_628_2018DS	R1	R1-881	7A-8059	7A	8059	NA	Feng_Ai_Zan_DP5_BC1F5	F1	0.277963	69	47	78.33	17.33	33.7	202.27	0.85	38.81
New_Lowland_628_2018DS	R1	R1-882	A07-8215	A07	8215	NA	BG_300_DP9_BC1F5	F1	0.24935	81	59	98.33	12.67	48.27	261.11	0.91	52.66
New_Lowland_628_2018DS	R1	R1-883	A07-8205	A07	8205	NA	Khazar_DP8_BC1F5	F1	0.244262	81	59	110	11	41.8	255.56	0.86	47.74
New_Lowland_628_2018DS	R1	R1-884	4A-8388	4A	8388	NA	M_401_DP17_BC1F5	F1	0.246675	89	67	106.67	21.67	69.57	251.11	0.77	85.48
New_Lowland_628_2018DS	R1	R1-885	10A-8333	10A	8333	NA	Basmati_DP12_BC1F5	F1	0.26115	69	47	75	16.33	22.68	207.31	0.64	30.87
New_Lowland_628_2018DS	R1	R1-887	7A-8058	7A	8058	NA	Feng_Ai_Zan_DP5_BC1F5	F1	0.283788	72	50	78.33	15	26.71	214.55	0.66	35.66
New_Lowland_628_2018DS	R1	R1-888	4A-8416	4A	8416	NA	X_21_DP19_BC1F5	F1	0.238237	89	67	100	12.5	39.13	244	0.74	49.27
New_Lowland_628_2018DS	R1	R1-889	8069	NA	NA	wtr_207	Feng_Ai_Zan_DP5_BC1F5	parent_BC1F5	NA	89	67	92.5	6.5	18.33	208.5	0.82	21.69
New_Lowland_628_2018DS	R1	R1-890	4A-8232	4A	8232	NA	BG_300_DP9_BC1F5	F1	0.239537	81	59	96.67	15.67	55.01	252.78	0.84	63.77
New_Lowland_628_2018DS	R1	R1-891	4A-7916	4A	7916	NA	Haoannong_DP1_BC1F5	F1	0.23365	81	59	88.33	16.67	51.94	243.2	0.88	58.24
New_Lowland_628_2018DS	R1	R1-892	2A-8064	2A	8064	NA	Feng_Ai_Zan_DP5_BC1F5	F1	0.256012	72	50	83.33	21.67	20.62	220	0.3	35
New_Lowland_628_2018DS	R1	R1-894	8347	NA	NA	wtr_485	Basmati_DP12_BC1F5	parent_BC1F5	NA	89	67	86.67	11	26.4	221.11	0.71	34.14
New_Lowland_628_2018DS	R1	R1-895	10A-8074	10A	8074	NA	Feng_Ai_Zan_DP5_BC1F5	F1	0.2664	69	47	78.33	22.33	78.79	216.25	0.86	90.1
New_Lowland_628_2018DS	R1	R1-897	4A-8305	4A	8305	NA	OM_997_DP10_BC1F5	F1	0.23625	72	50	86.67	22.33	76.93	227.22	0.85	88.42
New_Lowland_628_2018DS	R1	R1-899	6A-8033	6A	8033	NA	Cheng_Hui_448_DP4_BC1F5	F1	0.25225	69	47	81.67	17	61.58	218.33	0.87	69.68
New_Lowland_628_2018DS	R1	R1-900	7981	NA	NA	wtr_119	Haoannong_DP1_BC1F5	parent_BC1F5	NA	89	67	95	5	13.42	225	0.86	15.28
New_Lowland_628_2018DS	R1	R1-901	8416	NA	NA	wtr_554	X_21_DP19_BC1F5	parent_BC1F5	NA	95	73	95	10.5	22.63	246.44	0.53	33.34
New_Lowland_628_2018DS	R1	R1-903	4A-8010	4A	8010	NA	Cheng_Hui_448_DP4_BC1F5	F1	0.229425	85	63	100	22	79.2	249.44	0.83	92.93
New_Lowland_628_2018DS	R1	R1-904	8004	NA	NA	wtr_142	Cheng_Hui_448_DP4_BC1F5	parent_BC1F5	NA	85	63	98.33	11.33	36.27	238.78	0.71	46.85
New_Lowland_628_2018DS	R1	R1-905	A07-7893	A07	7893	NA	Haoannong_DP1_BC1F5	F1	0.253887	85	63	100	8.67	24.07	223.22	0.89	26.63
New_Lowland_628_2018DS	R1	R1-906	7A-8008	7A	8008	NA	Cheng_Hui_448_DP4_BC1F5	F1	0.2708	72	50	80	22	48.64	227.9	0.85	55.86
New_Lowland_628_2018DS	R1	R1-907	10B	NA	NA	10B	NA	parent_CMS	NA	76	54	77.5	11	22.66	207.67	0.85	25.97
New_Lowland_628_2018DS	R1	R1-908	10A-7992	10A	7992	NA	Cheng_Hui_448_DP4_BC1F5	F1	0.259987	69	47	77.5	17	38.3	213.1	0.87	43.33
New_Lowland_628_2018DS	R1	R1-909	8260	NA	NA	wtr_398	BG_300_DP9_BC1F5	parent_BC1F5	NA	89	67	86.67	14	33.29	218.78	0.72	42.76
New_Lowland_628_2018DS	R1	R1-911	7A-8436	7A	8436	NA	X_21_DP19	F1	NA	72	50	71.67	22	49.02	221	0.63	67.3
New_Lowland_628_2018DS	R1	R1-912	6A-7895	6A	7895	NA	Haoannong_DP1_BC1F5	F1	0.24945	72	50	77.5	13	26.69	198.33	0.83	31.35
New_Lowland_628_2018DS	R1	R1-913	4A-8012	4A	8012	NA	Cheng_Hui_448_DP4_BC1F5	F1	0.233412	85	63	98.33	15.67	51.31	251.25	0.82	60.35
New_Lowland_628_2018DS	R1	R1-914	4A-8137	4A	8137	NA	Zhong_413_DP7_BC1F5	F1	0.239388	81	59	95	12	39.13	246	0.79	47.46
New_Lowland_628_2018DS	R1	R1-915	4A-7872	4A	7872	NA	Haoannong_DP1_BC1F5	F1	0.238462	85	63	86.67	16.67	38.15	243.89	0.71	49.1
New_Lowland_628_2018DS	R1	R1-916	7923	NA	NA	wtr_61	Haoannong_DP1_BC1F5	parent_BC1F5	NA	85	63	103.33	9.33	33.39	240	0.93	35.79
New_Lowland_628_2018DS	R1	R1-918	7B	NA	NA	7B	NA	parent_CMS	NA	85	63	80	18.67	41.53	217.92	0.68	54.68
New_Lowland_628_2018DS	R1	R1-920	10A-8215	10A	8215	NA	BG_300_DP9_BC1F5	F1	0.26375	69	47	75	19	54.31	223.75	0.89	60.23
New_Lowland_628_2018DS	R1	R1-922	10A-7956	10A	7956	NA	Haoannong_DP1_BC1F5	F1	0.257312	76	54	75	13	32.5	219.58	0.92	35.1
New_Lowland_628_2018DS	R1	R1-923	8199	NA	NA	wtr_337	Khazar_DP8_BC1F5	parent_BC1F5	NA	92	70	95	11	34.22	220	0.76	42.55
New_Lowland_628_2018DS	R1	R1-924	7954	NA	NA	wtr_92	Haoannong_DP1_BC1F5	parent_BC1F5	NA	89	67	91.67	7.67	23.09	215.67	0.82	27.24
New_Lowland_628_2018DS	R1	R1-925	A07-7989	A07	7989	NA	Cheng_Hui_448_DP4_BC1F5	F1	0.259325	85	63	101.67	10.33	48.91	260.44	0.83	57.11
New_Lowland_628_2018DS	R1	R1-926	A07-8285	A07	8285	NA	OM_997_DP10_BC1F5	F1	0.245938	81	59	101.67	10.33	41.45	259.44	0.79	50.09
New_Lowland_628_2018DS	R1	R1-927	8413	NA	NA	wtr_551	X_21_DP19_BC1F5	parent_BC1F5	NA	92	70	96.67	6.33	19.42	222	0.79	23.51
New_Lowland_628_2018DS	R1	R1-928	10A-8012	10A	8012	NA	Cheng_Hui_448_DP4_BC1F5	F1	0.26375	69	47	78.33	18	45	216.25	0.85	51.97
New_Lowland_628_2018DS	R1	R1-930	4A-8092	4A	8092	NA	Y_134_DP6_BC1F5	F1	0.233937	85	63	96.67	19.67	74.51	265	0.7	97
New_Lowland_628_2018DS	R1	R1-931	8B	NA	NA	8B	NA	parent_CMS	NA	76	54	75	7	15.23	235.83	0.82	18.01
New_Lowland_628_2018DS	R1	R1-932	A07-7883	A07	7883	NA	Haoannong_DP1_BC1F5	F1	0.258175	85	63	100	11.67	58.46	244.44	0.92	63.21
New_Lowland_628_2018DS	R1	R1-934	4A-8061	4A	8061	NA	Feng_Ai_Zan_DP5_BC1F5	F1	0.228313	85	63	95	13	53.3	275	0.76	66.15
New_Lowland_628_2018DS	R1	R1-935	6A-7922	6A	7922	NA	Haoannong_DP1_BC1F5	F1	0.264238	69	47	78.33	20.33	50.83	203.89	0.85	58.31
New_Lowland_628_2018DS	R1	R1-937	6A-7866	6A	7866	NA	Haoannong_DP1_BC1F5	F1	0.254763	76	54	70	17.33	7.66	207.27	0.11	14.43
New_Lowland_628_2018DS	R1	R1-938	4A-8315	4A	8315	NA	OM_997_DP10_BC1F5	F1	0.2398	89	67	96.67	17.67	58.3	253	0.77	71.79
New_Lowland_628_2018DS	R1	R1-940	8408	NA	NA	wtr_546	X_21_DP19_BC1F5	parent_BC1F5	NA	89	67	93.33	12.67	36.59	238.89	0.71	47.03
New_Lowland_628_2018DS	R1	R1-941	4A-8371	4A	8371	NA	M_401_DP17_BC1F5	F1	0.242525	89	67	93.33	24.33	95.98	258.89	0.8	115.62
New_Lowland_628_2018DS	R1	R1-943	6A-8118	6A	8118	NA	Y_134_DP6_BC1F5	F1	0.253875	76	54	70	20.5	50.4	220.25	0.77	61.8
New_Lowland_628_2018DS	R1	R1-946	8382	NA	NA	wtr_520	M_401_DP17_BC1F5	parent_BC1F5	NA	81	59	81.67	14	35.16	214.89	0.92	37.84
New_Lowland_628_2018DS	R1	R1-947	4A-8275	4A	8275	NA	OM_997_DP10_BC1F5	F1	0.234075	81	59	90	16.67	50.19	248.89	0.84	58.04
New_Lowland_628_2018DS	R1	R1-948	6A-8207	6A	8207	NA	Khazar_DP8_BC1F5	F1	0.25795	72	50	81.67	12.67	29.41	209.11	0.84	34.02
New_Lowland_628_2018DS	R1	R1-949	10A-8048	10A	8048	NA	Cheng_Hui_448_DP4_BC1F5	F1	0.261587	69	47	70	17	37.59	207.78	0.7	48.75
New_Lowland_628_2018DS	R1	R1-950	7934	NA	NA	wtr_72	Haoannong_DP1_BC1F5	parent_BC1F5	NA	92	70	90	11	31.53	219	0.93	33.61
New_Lowland_628_2018DS	R1	R1-952	4A-8343	4A	8343	NA	Basmati_DP12_BC1F5	F1	0.22355	92	70	100	22.67	74.8	261.11	0.74	94.52
New_Lowland_628_2018DS	R1	R1-953	8350	NA	NA	wtr_488	Basmati_DP12_BC1F5	parent_BC1F5	NA	85	63	90	13	43.48	226.67	0.87	49.03
New_Lowland_628_2018DS	R1	R1-955	2A-8194	2A	8194	NA	Khazar_DP8_BC1F5	F1	0.2567	72	50	71.67	17.67	42.79	220.56	0.68	56.3
New_Lowland_628_2018DS	R1	R1-956	4A-8156	4A	8156	NA	Zhong_413_DP7_BC1F5	F1	0.239937	85	63	96.67	15	47.83	249.44	0.74	60.29
New_Lowland_628_2018DS	R1	R1-957	10A-8199	10A	8199	NA	Khazar_DP8_BC1F5	F1	0.264562	72	50	75	20.33	52.19	228	0.75	65.25
New_Lowland_628_2018DS	R1	R1-958	8276	NA	NA	wtr_414	OM_997_DP10_BC1F5	parent_BC1F5	NA	95	73	86.67	13	45.79	236.11	0.76	56.86
New_Lowland_628_2018DS	R1	R1-959	6A-8119	6A	8119	NA	Y_134_DP6_BC1F5	F1	0.254538	72	50	76.67	14.33	47.14	241.11	0.78	57.29
New_Lowland_628_2018DS	R1	R1-960	8358	NA	NA	wtr_496	M_401_DP17_BC1F5	parent_BC1F5	NA	89	67	98.33	10.33	45.24	243.33	0.81	53.73
New_Lowland_628_2018DS	R1	R1-961	8121	NA	NA	wtr_259	Y_134_DP6_BC1F5	parent_BC1F5	NA	85	63	100	11	39.72	252.44	0.91	43.37
New_Lowland_628_2018DS	R1	R1-962	10A-8051	10A	8051	NA	Feng_Ai_Zan_DP5_BC1F5	F1	0.259537	69	47	75	10	21.89	220.67	0.72	28.02
New_Lowland_628_2018DS	R1	R1-963	7A-8326	7A	8326	NA	Basmati_DP12_BC1F5	F1	0.270413	72	50	75	29	55.1	222	0.7	71.74
New_Lowland_628_2018DS	R1	R1-964	2A-8241	2A	8241	NA	BG_300_DP9_BC1F5	F1	0.255738	69	47	81.67	15.67	39.99	210	0.78	48.83
New_Lowland_628_2018DS	R1	R1-967	4A-8379	4A	8379	NA	M_401_DP17_BC1F5	F1	0.226738	87	65	103.33	22.67	90.92	255.67	0.78	111.09
New_Lowland_628_2018DS	R1	R1-971	A07-8265	A07	8265	NA	BG_300_DP9_BC1F5	F1	0.250262	85	63	106.67	16.67	62.04	246.56	0.78	75.79
New_Lowland_628_2018DS	R1	R1-972	6A-7900	6A	7900	NA	Haoannong_DP1_BC1F5	F1	0.251188	76	54	75	18	13.65	215	0.2	24.56
New_Lowland_628_2018DS	R1	R1-973	4A-7920	4A	7920	NA	Haoannong_DP1_BC1F5	F1	0.240138	85	63	100	16	52.98	277.89	0.75	66.36
New_Lowland_628_2018DS	R1	R1-974	10A-7994	10A	7994	NA	Cheng_Hui_448_DP4_BC1F5	F1	0.264163	72	50	78.33	14.67	31.13	230.67	0.78	38.1
New_Lowland_628_2018DS	R1	R1-975	8214	NA	NA	wtr_352	BG_300_DP9_BC1F5	parent_BC1F5	NA	89	67	90	8	22.04	211.89	0.86	25.05
New_Lowland_628_2018DS	R1	R1-976	8205	NA	NA	wtr_343	Khazar_DP8_BC1F5	parent_BC1F5	NA	89	67	101.67	13	37.56	230	0.87	42.39
New_Lowland_628_2018DS	R1	R1-978	7874	NA	NA	wtr_12	Haoannong_DP1_BC1F5	parent_BC1F5	NA	89	67	91.67	12	26	220.89	0.84	30.13
New_Lowland_628_2018DS	R1	R1-979	4A-8225	4A	8225	NA	BG_300_DP9_BC1F5	F1	0.23155	85	63	101.67	15.67	41.43	248.89	0.72	53.2
New_Lowland_628_2018DS	R1	R1-980	2A-8129	2A	8129	NA	Zhong_413_DP7_BC1F5	F1	0.257288	69	47	75	19.67	33.82	210.64	0.53	49.72
New_Lowland_628_2018DS	R1	R1-981	8117	NA	NA	wtr_255	Y_134_DP6_BC1F5	parent_BC1F5	NA	92	70	93.33	10.33	29.74	238.22	0.82	35.07
New_Lowland_628_2018DS	R1	R1-982	8088	NA	NA	wtr_226	Feng_Ai_Zan_DP5_BC1F5	parent_BC1F5	NA	89	67	100	8	23.64	230.44	0.78	28.82
New_Lowland_628_2018DS	R1	R1-983	A07-8020	A07	8020	NA	Cheng_Hui_448_DP4_BC1F5	F1	0.24195	76	54	100	13.33	47.41	244.44	0.88	53.23
New_Lowland_628_2018DS	R1	R1-985	4A-8118	4A	8118	NA	Y_134_DP6_BC1F5	F1	0.235525	89	67	101.67	15	36.83	254.78	0.67	48.95
New_Lowland_628_2018DS	R1	R1-986	4A-7891	4A	7891	NA	Haoannong_DP1_BC1F5	F1	0.230063	92	70	108.33	13.67	40.09	279.89	0.56	57.7
New_Lowland_628_2018DS	R1	R1-987	8244	NA	NA	wtr_382	BG_300_DP9_BC1F5	parent_BC1F5	NA	92	70	101.67	7.33	19.72	240.56	0.67	26.16
New_Lowland_628_2018DS	R1	R1-989	8065	NA	NA	wtr_203	Feng_Ai_Zan_DP5_BC1F5	parent_BC1F5	NA	92	70	97.5	10	25.7	220.5	0.84	29.89
New_Lowland_628_2018DS	R1	R1-991	4A-8306	4A	8306	NA	OM_997_DP10_BC1F5	F1	0.232788	95	73	105	22	60.87	281.44	0.51	90.4
New_Lowland_628_2018DS	R1	R1-992	2A-8106	2A	8106	NA	Y_134_DP6_BC1F5	F1	0.2408	72	50	80	35	33.6	218.4	0.28	57.96
New_Lowland_628_2018DS	R1	R1-994	8105	NA	NA	wtr_243	Y_134_DP6_BC1F5	parent_BC1F5	NA	76	54	88.33	5.33	16.83	220.44	0.8	20.24
New_Lowland_628_2018DS	R1	R1-995	A07-7899	A07	7899	NA	Haoannong_DP1_BC1F5	F1	0.241487	69	47	86.67	18	49.6	215.89	0.92	53.59
New_Lowland_628_2018DS	R1	R1-996	2A-7939	2A	7939	NA	Haoannong_DP1_BC1F5	F1	0.26515	95	73	102.5	19.5	49.62	243.67	0.58	70.54
New_Lowland_628_2018DS	R1	R1-997	4A-7910	4A	7910	NA	Haoannong_DP1_BC1F5	F1	0.218463	92	70	110	13	35.75	251.5	0.59	50.34
New_Lowland_628_2018DS	R1	R1-999	4A-8094	4A	8094	NA	Y_134_DP6_BC1F5	F1	0.23835	89	67	106.67	23.67	82.04	245.22	0.63	112.51
New_Lowland_628_2018DS	R2	R2-003	8255	NA	NA	wtr_393	BG_300_DP9_BC1F5	parent_BC1F5	NA	92	70	102.5	12.5	53.61	239.44	0.94	56.8
New_Lowland_628_2018DS	R2	R2-004	7A-8062	7A	8062	NA	Feng_Ai_Zan_DP5_BC1F5	F1	0.280562	73	51	72.5	15.5	42.75	223.08	0.68	56.4
New_Lowland_628_2018DS	R2	R2-007	8201	NA	NA	wtr_339	Khazar_DP8_BC1F5	parent_BC1F5	NA	85	63	80	25	50.63	227.92	0.92	54.45
New_Lowland_628_2018DS	R2	R2-009	A07-8208	A07	8208	NA	Khazar_DP8_BC1F5	F1	0.249875	85	63	110	17	68	240.56	0.89	75.66
New_Lowland_628_2018DS	R2	R2-010	7964	NA	NA	wtr_102	Haoannong_DP1_BC1F5	parent_BC1F5	NA	92	70	90	10	24.67	208	0.85	28.44
New_Lowland_628_2018DS	R2	R2-011	2A-8265	2A	8265	NA	BG_300_DP9_BC1F5	F1	0.253837	70	48	72.5	18	41.25	195	0.84	47.66
New_Lowland_628_2018DS	R2	R2-012	10A-8228	10A	8228	NA	BG_300_DP9_BC1F5	F1	0.25915	70	48	76.67	19.67	54.58	214.5	0.94	57.74
New_Lowland_628_2018DS	R2	R2-014	7A-8020	7A	8020	NA	Cheng_Hui_448_DP4_BC1F5	F1	0.26405	70	48	80	22.67	82.86	243.56	0.93	88.93
New_Lowland_628_2018DS	R2	R2-018	7883	NA	NA	wtr_21	Haoannong_DP1_BC1F5	parent_BC1F5	NA	95	73	90	11.67	45.24	232.33	0.76	55.94
New_Lowland_628_2018DS	R2	R2-019	A07-8072	A07	8072	NA	Feng_Ai_Zan_DP5_BC1F5	F1	0.22535	77	55	112.5	16.5	74.25	254	0.85	85.48
New_Lowland_628_2018DS	R2	R2-021	7A-8436	7A	8436	NA	X_21_DP19	F1	NA	77	55	73.33	24.33	44.81	213.75	0.57	64.08
New_Lowland_628_2018DS	R2	R2-022	8401	NA	NA	wtr_539	X_21_DP19_BC1F5	parent_BC1F5	NA	77	55	95	12.5	49.17	226.67	0.82	57.87
New_Lowland_628_2018DS	R2	R2-024	8154	NA	NA	wtr_292	Zhong_413_DP7_BC1F5	parent_BC1F5	NA	81	59	101.67	11.67	48.35	231.11	0.89	53.44
New_Lowland_628_2018DS	R2	R2-025	A07-8168	A07	8168	NA	Zhong_413_DP7_BC1F5	F1	0.251613	85	63	102.5	16	68.44	238.89	0.86	77.94
New_Lowland_628_2018DS	R2	R2-026	8353	NA	NA	wtr_491	Basmati_DP12_BC1F5	parent_BC1F5	NA	95	73	96.67	9.33	27.79	238.33	0.81	33.14
New_Lowland_628_2018DS	R2	R2-027	8229	NA	NA	wtr_367	BG_300_DP9_BC1F5	parent_BC1F5	NA	85	63	108.33	9.67	40.06	236.56	0.92	43.17
New_Lowland_628_2018DS	R2	R2-028	8092	NA	NA	wtr_230	Y_134_DP6_BC1F5	parent_BC1F5	NA	89	67	106.67	10.33	33.87	235.78	0.73	43.02
New_Lowland_628_2018DS	R2	R2-029	10A-7900	10A	7900	NA	Haoannong_DP1_BC1F5	F1	0.259025	77	55	76.67	18.33	30.25	226.5	0.53	44.53
New_Lowland_628_2018DS	R2	R2-030	8181	NA	NA	wtr_319	Khazar_DP8_BC1F5	parent_BC1F5	NA	92	70	120	11.5	34.63	204.89	0.74	43.57
New_Lowland_628_2018DS	R2	R2-031	A07-7976	A07	7976	NA	Haoannong_DP1_BC1F5	F1	0.253325	77	55	100	11.33	40.42	254.89	0.89	44.83
New_Lowland_628_2018DS	R2	R2-032	10A-7874	10A	7874	NA	Haoannong_DP1_BC1F5	F1	0.260275	73	51	70	14.33	16.13	215.92	0.48	24.58
New_Lowland_628_2018DS	R2	R2-035	4A-8272	4A	8272	NA	OM_997_DP10_BC1F5	F1	0.233687	81	59	95	20	70.44	242.78	0.83	82.17
New_Lowland_628_2018DS	R2	R2-037	10A-8333	10A	8333	NA	Basmati_DP12_BC1F5	F1	0.26115	73	51	75	5	9.79	212.08	0.66	13.15
New_Lowland_628_2018DS	R2	R2-038	2A-8175	2A	8175	NA	Zhong_413_DP7_BC1F5	F1	0.256263	73	51	70	19	25.18	190.83	0.63	34.45
New_Lowland_628_2018DS	R2	R2-039	8129	NA	NA	wtr_267	Zhong_413_DP7_BC1F5	parent_BC1F5	NA	85	63	100	9	31.7	227.33	0.73	40.27
New_Lowland_628_2018DS	R2	R2-041	10A-8091	10A	8091	NA	Y_134_DP6_BC1F5	F1	0.256113	70	48	78.33	19.67	37.86	220.75	0.66	50.59
New_Lowland_628_2018DS	R2	R2-042	A07-8260	A07	8260	NA	BG_300_DP9_BC1F5	F1	0.2422	89	67	105	11	47.18	254.44	0.94	49.97
New_Lowland_628_2018DS	R2	R2-043	8314	NA	NA	wtr_452	OM_997_DP10_BC1F5	parent_BC1F5	NA	95	73	105	9	30.7	251.11	0.82	36.08
New_Lowland_628_2018DS	R2	R2-044	8277	NA	NA	wtr_415	OM_997_DP10_BC1F5	parent_BC1F5	NA	89	67	101.67	14.67	44.16	227.22	0.72	56.58
New_Lowland_628_2018DS	R2	R2-045	8085	NA	NA	wtr_223	Feng_Ai_Zan_DP5_BC1F5	parent_BC1F5	NA	85	63	100	12.67	37.72	224.11	0.84	43.84
New_Lowland_628_2018DS	R2	R2-046	2A-8357	2A	8357	NA	M_401_DP17_BC1F5	F1	0.249275	70	48	85	22.33	36.11	232.75	0.59	50.74
New_Lowland_628_2018DS	R2	R2-047	6B	NA	NA	6B	NA	parent_CMS	NA	77	55	76.67	11	21.82	205.75	0.66	29.25
New_Lowland_628_2018DS	R2	R2-048	A07-7878	A07	7878	NA	Haoannong_DP1_BC1F5	F1	0.252412	77	55	93.33	6.67	27.48	244	0.9	30.19
New_Lowland_628_2018DS	R2	R2-049	4A-8218	4A	8218	NA	BG_300_DP9_BC1F5	F1	0.233625	85	63	95	16	68.27	246.67	0.9	75.38
New_Lowland_628_2018DS	R2	R2-050	8203	NA	NA	wtr_341	Khazar_DP8_BC1F5	parent_BC1F5	NA	89	67	90	11	29.21	213.89	0.71	37.81
New_Lowland_628_2018DS	R2	R2-051	A07-7907	A07	7907	NA	Haoannong_DP1_BC1F5	F1	0.256275	77	55	95	14.67	47.75	226.67	0.88	53.46
New_Lowland_628_2018DS	R2	R2-052	6A-7922	6A	7922	NA	Haoannong_DP1_BC1F5	F1	0.264238	73	51	75	14	44.45	213.75	0.95	46.86
New_Lowland_628_2018DS	R2	R2-054	7A-8059	7A	8059	NA	Feng_Ai_Zan_DP5_BC1F5	F1	0.277963	65	43	71.67	15.33	40.25	219.17	0.87	45.42
New_Lowland_628_2018DS	R2	R2-055	8222	NA	NA	wtr_360	BG_300_DP9_BC1F5	parent_BC1F5	NA	89	67	91.67	8.33	25.56	218.89	0.68	33.84
New_Lowland_628_2018DS	R2	R2-056	10A-8286	10A	8286	NA	OM_997_DP10_BC1F5	F1	0.254862	73	51	71.67	9.67	20.38	201.92	0.78	24.9
New_Lowland_628_2018DS	R2	R2-057	4A-7902	4A	7902	NA	Haoannong_DP1_BC1F5	F1	0.240762	81	59	85	16	50.4	235.42	0.89	55.7
New_Lowland_628_2018DS	R2	R2-058	2A-7950	2A	7950	NA	Haoannong_DP1_BC1F5	F1	0.259987	73	51	68.33	18	23.25	224.17	0.41	36.94
New_Lowland_628_2018DS	R2	R2-059	8270	NA	NA	wtr_408	OM_997_DP10_BC1F5	parent_BC1F5	NA	85	63	85	8	23.11	229.44	0.86	26.31
New_Lowland_628_2018DS	R2	R2-060	6A-8061	6A	8061	NA	Feng_Ai_Zan_DP5_BC1F5	F1	0.245863	70	48	68.33	24.33	34.61	201.67	0.48	52.57
New_Lowland_628_2018DS	R2	R2-063	4A-8401	4A	8401	NA	X_21_DP19_BC1F5	F1	0.235437	89	67	96.67	12	38	237.33	0.8	45.73
New_Lowland_628_2018DS	R2	R2-067	4A-8291	4A	8291	NA	OM_997_DP10_BC1F5	F1	0.241712	95	73	85	10.5	43.66	264.36	0.88	48.98
New_Lowland_628_2018DS	R2	R2-068	4A-8364	4A	8364	NA	M_401_DP17_BC1F5	F1	0.243287	89	67	93.33	10	39.67	237.5	0.95	41.83
New_Lowland_628_2018DS	R2	R2-070	4A-8004	4A	8004	NA	Cheng_Hui_448_DP4_BC1F5	F1	0.237937	89	67	93.33	16.33	29.67	211.25	0.7	38.61
New_Lowland_628_2018DS	R2	R2-071	7965	NA	NA	wtr_103	Haoannong_DP1_BC1F5	parent_BC1F5	NA	89	67	96.67	8.67	34.45	246.25	0.84	40
New_Lowland_628_2018DS	R2	R2-073	A07-7956	A07	7956	NA	Haoannong_DP1_BC1F5	F1	0.256588	89	67	102.5	15.5	57.61	242.33	0.81	68.81
New_Lowland_628_2018DS	R2	R2-074	8078	NA	NA	wtr_216	Feng_Ai_Zan_DP5_BC1F5	parent_BC1F5	NA	92	70	90	8	32.6	235.17	0.85	37.4
New_Lowland_628_2018DS	R2	R2-076	A07-7974	A07	7974	NA	Haoannong_DP1_BC1F5	F1	0.243075	70	48	70	15.33	34.37	194.58	0.85	39.46
New_Lowland_628_2018DS	R2	R2-077	10A-8348	10A	8348	NA	Basmati_DP12_BC1F5	F1	0.260937	70	48	70	24	65.8	211.75	0.85	75.35
New_Lowland_628_2018DS	R2	R2-079	8309	NA	NA	wtr_447	OM_997_DP10_BC1F5	parent_BC1F5	NA	89	67	92.5	13.5	37.46	225.83	0.68	49.51
New_Lowland_628_2018DS	R2	R2-080	8272	NA	NA	wtr_410	OM_997_DP10_BC1F5	parent_BC1F5	NA	87	65	95	16.67	51.53	223.42	0.82	60.84
New_Lowland_628_2018DS	R2	R2-082	4A-8257	4A	8257	NA	BG_300_DP9_BC1F5	F1	0.235375	89	67	100	18.67	81.67	265.83	0.74	102.94
New_Lowland_628_2018DS	R2	R2-084	7A-8401	7A	8401	NA	X_21_DP19_BC1F5	F1	0.264	73	51	76.67	11.67	36.56	209.17	0.88	41.03
New_Lowland_628_2018DS	R2	R2-085	2A-7954	2A	7954	NA	Haoannong_DP1_BC1F5	F1	0.247825	70	48	73.33	21	56.35	208.75	0.84	65.34
New_Lowland_628_2018DS	R2	R2-088	8316	NA	NA	wtr_454	OM_997_DP10_BC1F5	parent_BC1F5	NA	95	73	101.67	17.67	59.33	245	0.85	67.97
New_Lowland_628_2018DS	R2	R2-090	2A-8069	2A	8069	NA	Feng_Ai_Zan_DP5_BC1F5	F1	0.2638	70	48	73.33	15.67	45.04	220.08	0.83	52.82
New_Lowland_628_2018DS	R2	R2-091	8286	NA	NA	wtr_424	OM_997_DP10_BC1F5	parent_BC1F5	NA	92	70	105	11	42.63	218.17	0.9	46.93
New_Lowland_628_2018DS	R2	R2-092	8292	NA	NA	wtr_430	OM_997_DP10_BC1F5	parent_BC1F5	NA	85	63	95	9	30.9	226.17	0.77	38.01
New_Lowland_628_2018DS	R2	R2-093	8022	NA	NA	wtr_160	Cheng_Hui_448_DP4_BC1F5	parent_BC1F5	NA	92	70	98.33	8.33	31.94	219	0.86	36.53
New_Lowland_628_2018DS	R2	R2-094	10A-8045	10A	8045	NA	Cheng_Hui_448_DP4_BC1F5	F1	0.248312	70	48	75	20.33	35.41	198.33	0.67	47.18
New_Lowland_628_2018DS	R2	R2-095	7874	NA	NA	wtr_12	Haoannong_DP1_BC1F5	parent_BC1F5	NA	85	63	93.33	12	31.1	220	0.9	34.23
New_Lowland_628_2018DS	R2	R2-098	4A-8332	4A	8332	NA	Basmati_DP12_BC1F5	F1	0.238813	81	59	91.67	25	71.25	247.5	0.79	86.04
New_Lowland_628_2018DS	R2	R2-099	A07-8392	A07	8392	NA	X_21_DP19_BC1F5	F1	0.254088	81	59	110	12	46.3	244.58	0.77	56.76
New_Lowland_628_2018DS	R2	R2-100	A07-8074	A07	8074	NA	Feng_Ai_Zan_DP5_BC1F5	F1	0.254025	89	67	100	9	34.58	223	0.78	42.11
New_Lowland_628_2018DS	R2	R2-1001	A07-8378	A07	8378	NA	M_401_DP17_BC1F5	F1	0.254412	85	63	100	12	44.8	235.78	0.88	50.24
New_Lowland_628_2018DS	R2	R2-1002	A07-7998	A07	7998	NA	Cheng_Hui_448_DP4_BC1F5	F1	0.2568	85	63	105	9.67	47.9	259	0.94	50.9
New_Lowland_628_2018DS	R2	R2-1003	7A-7937	7A	7937	NA	Haoannong_DP1_BC1F5	F1	0.275775	77	55	80	20	63.25	227.5	0.89	70.47
New_Lowland_628_2018DS	R2	R2-1005	7973	NA	NA	wtr_111	Haoannong_DP1_BC1F5	parent_BC1F5	NA	85	63	105	11.67	43.69	255.11	0.88	48.75
New_Lowland_628_2018DS	R2	R2-1006	10A-8153	10A	8153	NA	Zhong_413_DP7_BC1F5	F1	0.262238	70	48	73.33	21.33	41.72	207.22	0.8	50.1
New_Lowland_628_2018DS	R2	R2-1013	A07-8003	A07	8003	NA	Cheng_Hui_448_DP4_BC1F5	F1	0.253375	89	67	105	12.67	55.59	264.89	0.87	62.96
New_Lowland_628_2018DS	R2	R2-1014	4A-8094	4A	8094	NA	Y_134_DP6_BC1F5	F1	0.23835	85	63	98.33	15	55.17	246.11	0.76	68.48
New_Lowland_628_2018DS	R2	R2-1015	10A-8001	10A	8001	NA	Cheng_Hui_448_DP4_BC1F5	F1	0.250912	70	48	81.67	18	39	227.78	0.8	46.66
New_Lowland_628_2018DS	R2	R2-1016	A07-8418	A07	8418	NA	X_21_DP19_BC1F5	F1	0.249888	89	67	113.33	12.67	53.9	257	0.82	63.49
New_Lowland_628_2018DS	R2	R2-1017	10A-8429	10A	8429	NA	Y_134_DP6	F1	NA	70	48	71.67	11.33	19.9	192.22	0.79	24.1
New_Lowland_628_2018DS	R2	R2-1018	10A-7928	10A	7928	NA	Haoannong_DP1_BC1F5	F1	0.270375	70	48	73.33	16	30.76	191.67	0.79	37.22
New_Lowland_628_2018DS	R2	R2-1019	7992	NA	NA	wtr_130	Cheng_Hui_448_DP4_BC1F5	parent_BC1F5	NA	92	70	92.5	8	21.33	217.11	0.89	23.63
New_Lowland_628_2018DS	R2	R2-102	A07-8218	A07	8218	NA	BG_300_DP9_BC1F5	F1	0.250287	85	63	105	10.5	48.56	253.42	0.81	57.99
New_Lowland_628_2018DS	R2	R2-1020	10A-8208	10A	8208	NA	Khazar_DP8_BC1F5	F1	0.261625	70	48	75	21.67	18.3	213.44	0.34	30.42
New_Lowland_628_2018DS	R2	R2-1021	8156	NA	NA	wtr_294	Zhong_413_DP7_BC1F5	parent_BC1F5	NA	92	70	98.33	8.33	30.65	230.56	0.75	38.28
New_Lowland_628_2018DS	R2	R2-1022	2A-8257	2A	8257	NA	BG_300_DP9_BC1F5	F1	0.255912	73	51	70	15	16.8	185	0.59	23.7
New_Lowland_628_2018DS	R2	R2-1024	10A-8102	10A	8102	NA	Y_134_DP6_BC1F5	F1	0.267313	70	48	80	14.5	52.04	263.78	0.9	57.48
New_Lowland_628_2018DS	R2	R2-1025	10A-7868	10A	7868	NA	Haoannong_DP1_BC1F5	F1	0.263487	77	55	70	14.33	10.03	211.67	0.28	17.24
New_Lowland_628_2018DS	R2	R2-1026	7A-8399	7A	8399	NA	X_21_DP19_BC1F5	F1	0.230612	70	48	70	14.67	27.87	204.22	0.73	35.53
New_Lowland_628_2018DS	R2	R2-1027	4A-8101	4A	8101	NA	Y_134_DP6_BC1F5	F1	0.239113	81	59	96.67	12	47.33	255	0.84	54.75
New_Lowland_628_2018DS	R2	R2-1028	4A-8375	4A	8375	NA	M_401_DP17_BC1F5	F1	0.2088	81	59	93.33	10.67	37.1	254.44	0.74	46.83
New_Lowland_628_2018DS	R2	R2-1029	4A-8408	4A	8408	NA	X_21_DP19_BC1F5	F1	0.2459	85	63	98.33	14.67	44.29	232.63	0.78	54.14
New_Lowland_628_2018DS	R2	R2-103	4A-8227	4A	8227	NA	BG_300_DP9_BC1F5	F1	0.237712	85	63	95	12.67	44.97	254.5	0.79	54.57
New_Lowland_628_2018DS	R2	R2-1030	2A-7888	2A	7888	NA	Haoannong_DP1_BC1F5	F1	0.265163	73	51	75	9	18.9	217	0.77	23.34
New_Lowland_628_2018DS	R2	R2-1031	4A-8297	4A	8297	NA	OM_997_DP10_BC1F5	F1	0.222637	85	63	95	17	59.69	258.22	0.84	69.29
New_Lowland_628_2018DS	R2	R2-1032	8069	NA	NA	wtr_207	Feng_Ai_Zan_DP5_BC1F5	parent_BC1F5	NA	89	67	90	4.67	13.95	219.78	0.87	15.83
New_Lowland_628_2018DS	R2	R2-1033	4A-8195	4A	8195	NA	Khazar_DP8_BC1F5	F1	0.23925	85	63	101.67	20	36	267.22	0.47	55.01
New_Lowland_628_2018DS	R2	R2-1034	8012	NA	NA	wtr_150	Cheng_Hui_448_DP4_BC1F5	parent_BC1F5	NA	89	67	95	7.67	20.53	233.44	0.82	24.3
New_Lowland_628_2018DS	R2	R2-1035	10A-8308	10A	8308	NA	OM_997_DP10_BC1F5	F1	0.255012	77	55	95	19	40.74	217.22	0.72	52.27
New_Lowland_628_2018DS	R2	R2-1037	10A-8241	10A	8241	NA	BG_300_DP9_BC1F5	F1	0.263387	73	51	90	12	33	225.75	0.8	39.48
New_Lowland_628_2018DS	R2	R2-1039	10A-8271	10A	8271	NA	OM_997_DP10_BC1F5	F1	0.2414	73	51	83.33	24	58.13	223.44	0.86	66.35
New_Lowland_628_2018DS	R2	R2-1040	A07-8262	A07	8262	NA	BG_300_DP9_BC1F5	F1	0.253663	85	63	107.5	11	47.12	262.5	0.95	49.39
New_Lowland_628_2018DS	R2	R2-1041	A07-7964	A07	7964	NA	Haoannong_DP1_BC1F5	F1	0.25565	81	59	103.33	14.67	44.98	247.22	0.9	49.67
New_Lowland_628_2018DS	R2	R2-1042	10A-8372	10A	8372	NA	M_401_DP17_BC1F5	F1	0.253375	77	55	73.33	9.33	18.82	202.92	0.85	21.6
New_Lowland_628_2018DS	R2	R2-1043	10A-8289	10A	8289	NA	OM_997_DP10_BC1F5	F1	0.2521	73	51	75	16	18.4	202.42	0.61	25.55
New_Lowland_628_2018DS	R2	R2-1044	8295	NA	NA	wtr_433	OM_997_DP10_BC1F5	parent_BC1F5	NA	95	73	97.5	8.5	30.2	235.5	0.91	33.01
New_Lowland_628_2018DS	R2	R2-1045	4A-8357	4A	8357	NA	M_401_DP17_BC1F5	F1	0.225812	81	59	106.67	15.67	39.21	272.09	0.73	49.71
New_Lowland_628_2018DS	R2	R2-1046	4A-8313	4A	8313	NA	OM_997_DP10_BC1F5	F1	0.24305	92	70	101.67	15	26.67	253	0.53	39.18
New_Lowland_628_2018DS	R2	R2-1047	10A-8218	10A	8218	NA	BG_300_DP9_BC1F5	F1	0.261437	73	51	73.33	16.33	30.22	200.45	0.88	33.92
New_Lowland_628_2018DS	R2	R2-1049	2A-8117	2A	8117	NA	Y_134_DP6_BC1F5	F1	0.255113	73	51	76.67	13	29.9	210	0.82	35.28
New_Lowland_628_2018DS	R2	R2-1050	2A-8244	2A	8244	NA	BG_300_DP9_BC1F5	F1	0.253425	73	51	68.33	22	18.7	205.42	0.37	30.43
New_Lowland_628_2018DS	R2	R2-1051	10A-8260	10A	8260	NA	BG_300_DP9_BC1F5	F1	0.25255	73	51	75	16	35.56	203.89	0.84	41.08
New_Lowland_628_2018DS	R2	R2-1052	8357	NA	NA	wtr_495	M_401_DP17_BC1F5	parent_BC1F5	NA	85	63	113.33	14.67	35.1	267.69	0.74	44.36
New_Lowland_628_2018DS	R2	R2-1054	6A-8086	6A	8086	NA	Feng_Ai_Zan_DP5_BC1F5	F1	0.262937	70	48	70	16.67	40.42	208.7	0.85	46.55
New_Lowland_628_2018DS	R2	R2-1055	A07-8294	A07	8294	NA	OM_997_DP10_BC1F5	F1	0.26425	81	59	106.67	10	41.14	266	0.87	46.33
New_Lowland_628_2018DS	R2	R2-1056	10A-7973	10A	7973	NA	Haoannong_DP1_BC1F5	F1	0.243088	70	48	76.67	15	31.17	209.55	0.84	36.13
New_Lowland_628_2018DS	R2	R2-1057	10A-7919	10A	7919	NA	Haoannong_DP1_BC1F5	F1	0.251125	70	48	75	14.5	26.37	185.31	0.89	29.18
New_Lowland_628_2018DS	R2	R2-1060	10A-8177	10A	8177	NA	Zhong_413_DP7_BC1F5	F1	0.26855	70	48	73.33	15	28.8	199.92	0.58	40.87
New_Lowland_628_2018DS	R2	R2-1061	8120	NA	NA	wtr_258	Y_134_DP6_BC1F5	parent_BC1F5	NA	85	63	90	8	28.71	245.78	0.83	33.54
New_Lowland_628_2018DS	R2	R2-1062	4A-7869	4A	7869	NA	Haoannong_DP1_BC1F5	F1	0.238613	81	59	75	20	13.75	229.38	0.29	23.5
New_Lowland_628_2018DS	R2	R2-1065	8005	NA	NA	wtr_143	Cheng_Hui_448_DP4_BC1F5	parent_BC1F5	NA	92	70	95	18	54	240.43	0.75	67.31
New_Lowland_628_2018DS	R2	R2-1066	10A-8120	10A	8120	NA	Y_134_DP6_BC1F5	F1	0.248475	70	48	78.33	17.33	43.04	219.38	0.9	47.44
New_Lowland_628_2018DS	R2	R2-1068	10A-7964	10A	7964	NA	Haoannong_DP1_BC1F5	F1	0.25115	70	48	80	25	71.89	237	0.85	82.32
New_Lowland_628_2018DS	R2	R2-1069	8080	NA	NA	wtr_218	Feng_Ai_Zan_DP5_BC1F5	parent_BC1F5	NA	89	67	92.5	6	18.85	217	0.76	23.36
New_Lowland_628_2018DS	R2	R2-1070	7A-8215	7A	8215	NA	BG_300_DP9_BC1F5	F1	0.275575	70	48	80	15.33	48.3	230.42	0.91	52.83
New_Lowland_628_2018DS	R2	R2-1071	4A-7922	4A	7922	NA	Haoannong_DP1_BC1F5	F1	0.246438	89	67	106.67	19.33	92.16	252.44	0.94	97.98
New_Lowland_628_2018DS	R2	R2-1073	8297	NA	NA	wtr_435	OM_997_DP10_BC1F5	parent_BC1F5	NA	85	63	85	6.5	16.45	201.25	0.88	18.43
New_Lowland_628_2018DS	R2	R2-1074	2A-7872	2A	7872	NA	Haoannong_DP1_BC1F5	F1	0.2562	70	48	76.67	15.33	31.25	219.82	0.58	44.39
New_Lowland_628_2018DS	R2	R2-1075	6A-8261	6A	8261	NA	BG_300_DP9_BC1F5	F1	0.2581	89	67	105	14.67	55.9	275.78	0.74	70.33
New_Lowland_628_2018DS	R2	R2-1076	2A-8137	2A	8137	NA	Zhong_413_DP7_BC1F5	F1	0.263925	73	51	70	8	16.07	201.7	0.67	21.35
New_Lowland_628_2018DS	R2	R2-1077	7A-8190	7A	8190	NA	Khazar_DP8_BC1F5	F1	0.27905	77	55	88.33	21.67	57.16	234.62	0.72	73.25
New_Lowland_628_2018DS	R2	R2-1079	8390	NA	NA	wtr_528	X_21_DP19_BC1F5	parent_BC1F5	NA	92	70	98.33	9	33.1	237.22	0.92	35.82
New_Lowland_628_2018DS	R2	R2-1080	A07-8006	A07	8006	NA	Cheng_Hui_448_DP4_BC1F5	F1	0.258975	81	59	108.33	11.33	40.74	244.9	0.89	45.07
New_Lowland_628_2018DS	R2	R2-1081	10A-8075	10A	8075	NA	Feng_Ai_Zan_DP5_BC1F5	F1	0.266087	73	51	76.67	15	31.91	209.29	0.84	37
New_Lowland_628_2018DS	R2	R2-1082	4A-8077	4A	8077	NA	Feng_Ai_Zan_DP5_BC1F5	F1	0.243512	89	67	96.67	16	57.03	238.18	0.71	73.84
New_Lowland_628_2018DS	R2	R2-1083	8414	NA	NA	wtr_552	X_21_DP19_BC1F5	parent_BC1F5	NA	89	67	97.5	12	32.23	229.56	0.82	38.15
New_Lowland_628_2018DS	R2	R2-1085	2B	NA	NA	2B	NA	parent_CMS	NA	77	55	73.33	15.33	36.08	197.73	0.88	40.52
New_Lowland_628_2018DS	R2	R2-1087	4A-8436	4A	8436	NA	X_21_DP19	F1	NA	81	59	95	21.33	26.13	253.46	0.34	43.35
New_Lowland_628_2018DS	R2	R2-1088	4A-8165	4A	8165	NA	Zhong_413_DP7_BC1F5	F1	0.23955	89	67	102.5	16	70.93	250.11	0.79	86.06
New_Lowland_628_2018DS	R2	R2-109	7975	NA	NA	wtr_113	Haoannong_DP1_BC1F5	parent_BC1F5	NA	89	67	85	14.67	14.79	259.17	0.22	26.28
New_Lowland_628_2018DS	R2	R2-1090	8315	NA	NA	wtr_453	OM_997_DP10_BC1F5	parent_BC1F5	NA	85	63	90	13.33	38.22	232	0.93	40.84
New_Lowland_628_2018DS	R2	R2-1091	10A-8025	10A	8025	NA	Cheng_Hui_448_DP4_BC1F5	F1	0.255437	73	51	80	13.33	25.19	205.67	0.82	29.82
New_Lowland_628_2018DS	R2	R2-1092	2A-8401	2A	8401	NA	X_21_DP19_BC1F5	F1	0.2433	70	48	75	12.5	42.5	223	0.86	48.43
New_Lowland_628_2018DS	R2	R2-1093	6A-8207	6A	8207	NA	Khazar_DP8_BC1F5	F1	0.25795	70	48	83.33	15.67	42.51	217.73	0.84	49.28
New_Lowland_628_2018DS	R2	R2-1094	8393	NA	NA	wtr_531	X_21_DP19_BC1F5	parent_BC1F5	NA	95	73	96.67	13.33	40.74	215.56	0.91	44.21
New_Lowland_628_2018DS	R2	R2-1096	8148	NA	NA	wtr_286	Zhong_413_DP7_BC1F5	parent_BC1F5	NA	89	67	98.33	14	42.31	251.33	0.89	46.83
New_Lowland_628_2018DS	R2	R2-1098	4A-8365	4A	8365	NA	M_401_DP17_BC1F5	F1	0.225938	85	63	101.67	18	65	228.67	0.89	71.9
New_Lowland_628_2018DS	R2	R2-1099	6A-8184	6A	8184	NA	Khazar_DP8_BC1F5	F1	0.256012	77	55	62.5	11	1.98	175	0.16	3.64
New_Lowland_628_2018DS	R2	R2-1100	8117	NA	NA	wtr_255	Y_134_DP6_BC1F5	parent_BC1F5	NA	85	63	95	10.33	35.82	242.22	0.93	38.21
New_Lowland_628_2018DS	R2	R2-1101	4A-8116	4A	8116	NA	Y_134_DP6_BC1F5	F1	0.2429	89	67	110	12	56.4	251.6	0.92	61.13
New_Lowland_628_2018DS	R2	R2-1103	6A-7930	6A	7930	NA	Haoannong_DP1_BC1F5	F1	0.253275	73	51	77.5	13.5	22.82	208.7	0.52	33.69
New_Lowland_628_2018DS	R2	R2-1104	4A-7878	4A	7878	NA	Haoannong_DP1_BC1F5	F1	0.2281	81	59	91.67	15.33	29.39	261.67	0.44	45.87
New_Lowland_628_2018DS	R2	R2-1105	8019	NA	NA	wtr_157	Cheng_Hui_448_DP4_BC1F5	parent_BC1F5	NA	92	70	100	7.33	20.45	219.44	0.86	23.41
New_Lowland_628_2018DS	R2	R2-1106	A07-8285	A07	8285	NA	OM_997_DP10_BC1F5	F1	0.245938	81	59	100	9.67	37.81	240	0.9	41.44
New_Lowland_628_2018DS	R2	R2-1107	2A-7894	2A	7894	NA	Haoannong_DP1_BC1F5	F1	0.258037	70	48	66.67	10.67	14.58	203.78	0.76	18.14
New_Lowland_628_2018DS	R2	R2-1108	A07-7934	A07	7934	NA	Haoannong_DP1_BC1F5	F1	0.253512	81	59	103.33	10	36.11	241.67	0.93	38.67
New_Lowland_628_2018DS	R2	R2-1109	7A-7880	7A	7880	NA	Haoannong_DP1_BC1F5	F1	0.273263	73	51	75	13.67	24.3	218.33	0.61	33.71
New_Lowland_628_2018DS	R2	R2-1110	A07-8311	A07	8311	NA	OM_997_DP10_BC1F5	F1	0.24785	81	59	108.33	11.33	53.39	255.56	0.88	59.76
New_Lowland_628_2018DS	R2	R2-1111	8367	NA	NA	wtr_505	M_401_DP17_BC1F5	parent_BC1F5	NA	92	70	90	15	33	232.78	0.72	42.4
New_Lowland_628_2018DS	R2	R2-1112	4B	NA	NA	4B	NA	parent_CMS	NA	89	67	96.67	16.67	36.85	244.44	0.71	47.42
New_Lowland_628_2018DS	R2	R2-1113	2B	NA	NA	2B	NA	parent_CMS	NA	73	51	71.67	15.33	23.51	188.89	0.69	30.83
New_Lowland_628_2018DS	R2	R2-1114	6A-7991	6A	7991	NA	Cheng_Hui_448_DP4_BC1F5	F1	0.24955	70	48	80	21	51.24	206	0.84	59.29
New_Lowland_628_2018DS	R2	R2-1115	2A-8388	2A	8388	NA	M_401_DP17_BC1F5	F1	0.263288	73	51	68.33	6.67	10.59	198.11	0.6	14.85
New_Lowland_628_2018DS	R2	R2-1116	4A-8149	4A	8149	NA	Zhong_413_DP7_BC1F5	F1	0.236075	89	67	105	19	63.33	240.56	0.89	70.02
New_Lowland_628_2018DS	R2	R2-1117	2A-8435	2A	8435	NA	M_401_DP17	F1	NA	70	48	80	18	25.92	213	0.49	39.26
New_Lowland_628_2018DS	R2	R2-1118	10A-8179	10A	8179	NA	Zhong_413_DP7_BC1F5	F1	0.245975	76	54	68.33	17	16.06	204.44	0.49	24.19
New_Lowland_628_2018DS	R2	R2-1119	10A-8304	10A	8304	NA	OM_997_DP10_BC1F5	F1	0.262625	73	51	86.67	16.67	41.85	239.22	0.88	47.08
New_Lowland_628_2018DS	R2	R2-112	10A-8074	10A	8074	NA	Feng_Ai_Zan_DP5_BC1F5	F1	0.2664	70	48	75	31	86.97	209.36	0.93	92.76
New_Lowland_628_2018DS	R2	R2-1120	8371	NA	NA	wtr_509	M_401_DP17_BC1F5	parent_BC1F5	NA	87	65	96.67	10.33	21.93	211.11	0.9	24.21
New_Lowland_628_2018DS	R2	R2-1121	8179	NA	NA	wtr_317	Zhong_413_DP7_BC1F5	parent_BC1F5	NA	73	51	83.33	14.67	24.61	202.22	0.85	28.39
New_Lowland_628_2018DS	R2	R2-1122	6A-8204	6A	8204	NA	Khazar_DP8_BC1F5	F1	0.256025	73	51	72.5	19	37.29	203.13	0.72	47.89
New_Lowland_628_2018DS	R2	R2-1124	4A-8061	4A	8061	NA	Feng_Ai_Zan_DP5_BC1F5	F1	0.228313	81	59	93.33	17.33	48.73	250	0.79	58.91
New_Lowland_628_2018DS	R2	R2-1125	4A-8309	4A	8309	NA	OM_997_DP10_BC1F5	F1	0.228387	92	70	100	10	43.63	262.13	0.82	51.58
New_Lowland_628_2018DS	R2	R2-1126	A07-8122	A07	8122	NA	Y_134_DP6_BC1F5	F1	0.243588	85	63	101.67	8.67	36.79	242.78	0.93	39.48
New_Lowland_628_2018DS	R2	R2-1127	A07-8035	A07	8035	NA	Cheng_Hui_448_DP4_BC1F5	F1	0.238175	77	55	96.67	15.33	51.11	250	0.85	58.95
New_Lowland_628_2018DS	R2	R2-1128	A07-8065	A07	8065	NA	Feng_Ai_Zan_DP5_BC1F5	F1	0.247775	85	63	98.33	8.33	27.78	240.89	0.83	32.43
New_Lowland_628_2018DS	R2	R2-1130	4A-8420	4A	8420	NA	X_21_DP19_BC1F5	F1	0.229362	81	59	95	13	56.77	252	0.87	64.27
New_Lowland_628_2018DS	R2	R2-1131	4A-8345	4A	8345	NA	Basmati_DP12_BC1F5	F1	0.237937	89	67	93.33	10.33	28.85	246	0.83	33.78
New_Lowland_628_2018DS	R2	R2-1132	A07-8331	A07	8331	NA	Basmati_DP12_BC1F5	F1	0.2527	77	55	101.67	17.67	76.56	268.33	0.88	85.5
New_Lowland_628_2018DS	R2	R2-1135	A07-8244	A07	8244	NA	BG_300_DP9_BC1F5	F1	0.2459	73	51	100	13	45.5	240	0.93	48.89
New_Lowland_628_2018DS	R2	R2-1136	10A-8225	10A	8225	NA	BG_300_DP9_BC1F5	F1	0.265087	70	48	80	16	36.43	219.71	0.75	45.49
New_Lowland_628_2018DS	R2	R2-1137	2A-8292	2A	8292	NA	OM_997_DP10_BC1F5	F1	0.262887	73	51	70	14.33	36.6	206	0.85	41.92
New_Lowland_628_2018DS	R2	R2-1138	7A-7874	7A	7874	NA	Haoannong_DP1_BC1F5	F1	0.26765	77	55	75	13	16.64	226.6	0.41	26.41
New_Lowland_628_2018DS	R2	R2-114	2A-7964	2A	7964	NA	Haoannong_DP1_BC1F5	F1	0.2527	70	48	71.67	25.67	61.09	202.5	0.82	72.07
New_Lowland_628_2018DS	R2	R2-1140	6A-8385	6A	8385	NA	M_401_DP17_BC1F5	F1	0.236525	73	51	75	14.33	27.81	213.13	0.83	32.52
New_Lowland_628_2018DS	R2	R2-1141	8391	NA	NA	wtr_529	X_21_DP19_BC1F5	parent_BC1F5	NA	92	70	91.67	9.33	28.83	238.89	0.77	35.42
New_Lowland_628_2018DS	R2	R2-1142	7A-8247	7A	8247	NA	BG_300_DP9_BC1F5	F1	0.272475	77	55	83.33	16.67	51.11	233.33	0.87	57.77
New_Lowland_628_2018DS	R2	R2-1146	7912	NA	NA	wtr_50	Haoannong_DP1_BC1F5	parent_BC1F5	NA	89	67	100	12.33	45.77	233	0.78	55.81
New_Lowland_628_2018DS	R2	R2-1147	7A-7883	7A	7883	NA	Haoannong_DP1_BC1F5	F1	0.28315	73	51	75	10	28.65	227.69	0.85	33.02
New_Lowland_628_2018DS	R2	R2-1148	6A-8319	6A	8319	NA	OM_997_DP10_BC1F5	F1	0.252725	73	51	77.5	12	37.55	225	0.9	41.19
New_Lowland_628_2018DS	R2	R2-1149	8032	NA	NA	wtr_170	Cheng_Hui_448_DP4_BC1F5	parent_BC1F5	NA	85	63	100	7.33	29.96	223.9	0.88	33.67
New_Lowland_628_2018DS	R2	R2-1150	7962	NA	NA	wtr_100	Haoannong_DP1_BC1F5	parent_BC1F5	NA	85	63	110	14.5	52.02	233.25	0.89	57.77
New_Lowland_628_2018DS	R2	R2-1151	2A-8130	2A	8130	NA	Zhong_413_DP7_BC1F5	F1	0.260875	70	48	75	13	38.5	213.93	0.76	47.69
New_Lowland_628_2018DS	R2	R2-1153	8438	NA	NA	wtr_576	Khazar_DP8_BC1F5	parent_donor	NA	73	51	101.67	12	38	222.18	0.76	47.15
New_Lowland_628_2018DS	R2	R2-1154	8044	NA	NA	wtr_182	Cheng_Hui_448_DP4_BC1F5	parent_BC1F5	NA	81	59	93.33	10.67	36.15	245.22	0.86	41.37
New_Lowland_628_2018DS	R2	R2-1155	10A-8262	10A	8262	NA	BG_300_DP9_BC1F5	F1	0.263663	70	48	85	11	24.57	233.85	0.69	32.28
New_Lowland_628_2018DS	R2	R2-1156	4A-8267	4A	8267	NA	BG_300_DP9_BC1F5	F1	0.215337	81	59	100	15.33	67.68	266.1	0.93	72.17
New_Lowland_628_2018DS	R2	R2-1157	8122	NA	NA	wtr_260	Y_134_DP6_BC1F5	parent_BC1F5	NA	89	67	98.33	7	26.91	241.56	0.86	30.58
New_Lowland_628_2018DS	R2	R2-1158	4A-8296	4A	8296	NA	OM_997_DP10_BC1F5	F1	0.235013	81	59	95	13.67	44.61	258.45	0.86	50.68
New_Lowland_628_2018DS	R2	R2-1159	7872	NA	NA	wtr_10	Haoannong_DP1_BC1F5	parent_BC1F5	NA	85	63	93.33	13	33.48	227.33	0.95	35.05
New_Lowland_628_2018DS	R2	R2-116	8429	NA	NA	wtr_567	Y_134_DP6	parent_donor	NA	73	51	76.67	12.33	35.56	180.36	0.82	42.07
New_Lowland_628_2018DS	R2	R2-1161	4A-7891	4A	7891	NA	Haoannong_DP1_BC1F5	F1	0.230063	95	73	103.33	20	64.89	261.56	0.68	85.61
New_Lowland_628_2018DS	R2	R2-1163	8365	NA	NA	wtr_503	M_401_DP17_BC1F5	parent_BC1F5	NA	89	67	93.33	17.33	53.93	256.11	0.76	66.8
New_Lowland_628_2018DS	R2	R2-1164	7905	NA	NA	wtr_43	Haoannong_DP1_BC1F5	parent_BC1F5	NA	85	63	90	9	27.08	220.33	0.9	29.66
New_Lowland_628_2018DS	R2	R2-1165	6A-8429	6A	8429	NA	Y_134_DP6	F1	NA	70	48	71.67	12.67	26.01	190.13	0.76	32.27
New_Lowland_628_2018DS	R2	R2-1166	8399	NA	NA	wtr_537	X_21_DP19_BC1F5	parent_BC1F5	NA	85	63	98.33	10.67	34.58	217.92	0.86	39.4
New_Lowland_628_2018DS	R2	R2-1168	A07-8388	A07	8388	NA	M_401_DP17_BC1F5	F1	0.257138	81	59	102.5	10	46.53	252.5	0.89	51.73
New_Lowland_628_2018DS	R2	R2-117	A07-8402	A07	8402	NA	X_21_DP19_BC1F5	F1	0.256675	87	65	110	12.67	65.87	232.78	0.74	83.2
New_Lowland_628_2018DS	R2	R2-1171	7957	NA	NA	wtr_95	Haoannong_DP1_BC1F5	parent_BC1F5	NA	95	73	85	14.33	31.1	208.6	0.7	40.41
New_Lowland_628_2018DS	R2	R2-1172	4B	NA	NA	4B	NA	parent_CMS	NA	92	70	90	17	30.26	248.31	0.63	41.54
New_Lowland_628_2018DS	R2	R2-1173	A07-7936	A07	7936	NA	Haoannong_DP1_BC1F5	F1	0.255088	85	63	100	18	40.5	215.5	0.78	49.31
New_Lowland_628_2018DS	R2	R2-1174	6A-8324	6A	8324	NA	Basmati_DP12_BC1F5	F1	0.253525	85	63	83.33	13.67	27.71	219.36	0.6	38.87
New_Lowland_628_2018DS	R2	R2-1175	7876	NA	NA	wtr_14	Haoannong_DP1_BC1F5	parent_BC1F5	NA	81	59	91.67	9.33	38.06	244	0.84	44.27
New_Lowland_628_2018DS	R2	R2-118	A07-8148	A07	8148	NA	Zhong_413_DP7_BC1F5	F1	0.252325	85	63	105	13	54.31	268.44	0.77	67.07
New_Lowland_628_2018DS	R2	R2-1181	A07-7954	A07	7954	NA	Haoannong_DP1_BC1F5	F1	0.24625	85	63	100	14	46.69	251.11	0.73	59.48
New_Lowland_628_2018DS	R2	R2-1183	4A-8168	4A	8168	NA	Zhong_413_DP7_BC1F5	F1	0.23735	85	63	96.67	18.33	66.2	262.56	0.75	83.07
New_Lowland_628_2018DS	R2	R2-1184	8247	NA	NA	wtr_385	BG_300_DP9_BC1F5	parent_BC1F5	NA	92	70	108.33	9	32.28	242.5	0.8	38.64
New_Lowland_628_2018DS	R2	R2-1187	4A-8389	4A	8389	NA	X_21_DP19_BC1F5	F1	0.243525	85	63	100	9	35.7	260	0.94	37.78
New_Lowland_628_2018DS	R2	R2-1188	8289	NA	NA	wtr_427	OM_997_DP10_BC1F5	parent_BC1F5	NA	89	67	93.33	9.33	30.26	225.73	0.85	34.91
New_Lowland_628_2018DS	R2	R2-1189	6A-8150	6A	8150	NA	Zhong_413_DP7_BC1F5	F1	0.246262	70	48	81.67	13.33	33.42	215.67	0.83	39.06
New_Lowland_628_2018DS	R2	R2-1190	6A-7936	6A	7936	NA	Haoannong_DP1_BC1F5	F1	0.261375	70	48	77.5	11.5	31.58	209.9	0.92	34.24
New_Lowland_628_2018DS	R2	R2-1191	2A-8112	2A	8112	NA	Y_134_DP6_BC1F5	F1	0.258462	70	48	76.67	12.33	39	208.33	0.83	45.73
New_Lowland_628_2018DS	R2	R2-1192	6A-7865	6A	7865	NA	Haoannong_DP1_BC1F5	F1	0.255088	77	55	70	10	5.33	218.33	0.17	9.76
New_Lowland_628_2018DS	R2	R2-1193	10A-7954	10A	7954	NA	Haoannong_DP1_BC1F5	F1	0.25095	70	48	73.33	15.33	33.33	206.42	0.8	40.15
New_Lowland_628_2018DS	R2	R2-1194	8139	NA	NA	wtr_277	Zhong_413_DP7_BC1F5	parent_BC1F5	NA	85	63	88.33	9.33	21.99	199.85	0.81	26.26
New_Lowland_628_2018DS	R2	R2-1195	8097	NA	NA	wtr_235	Y_134_DP6_BC1F5	parent_BC1F5	NA	85	63	95	14.67	55.49	227.1	0.81	65.81
New_Lowland_628_2018DS	R2	R2-1198	7A-8179	7A	8179	NA	Zhong_413_DP7_BC1F5	F1	0.246525	73	51	73.33	16.67	19.38	210	0.44	30.3
New_Lowland_628_2018DS	R2	R2-1199	7972	NA	NA	wtr_110	Haoannong_DP1_BC1F5	parent_BC1F5	NA	77	55	85	8	21.73	212.5	0.85	25.04
New_Lowland_628_2018DS	R2	R2-120	7958	NA	NA	wtr_96	Haoannong_DP1_BC1F5	parent_BC1F5	NA	95	73	95	10.5	27.1	225	0.54	39.64
New_Lowland_628_2018DS	R2	R2-1200	7865	NA	NA	wtr_3	Haoannong_DP1_BC1F5	parent_BC1F5	NA	85	63	96.67	9.33	33.5	240.56	0.93	35.97
New_Lowland_628_2018DS	R2	R2-1201	4A-8390	4A	8390	NA	X_21_DP19_BC1F5	F1	0.246413	89	67	90	11.33	29.94	238.25	0.82	35.46
New_Lowland_628_2018DS	R2	R2-1202	10A-8105	10A	8105	NA	Y_134_DP6_BC1F5	F1	0.257475	70	48	76.67	12.33	35.89	215.23	0.89	39.7
New_Lowland_628_2018DS	R2	R2-1203	2A-8278	2A	8278	NA	OM_997_DP10_BC1F5	F1	0.254588	70	48	70	10	20.69	193.58	0.75	25.92
New_Lowland_628_2018DS	R2	R2-1206	A07-8135	A07	8135	NA	Zhong_413_DP7_BC1F5	F1	0.250025	81	59	108.33	17.33	77.23	262.22	0.93	82.26
New_Lowland_628_2018DS	R2	R2-1207	6A-8001	6A	8001	NA	Cheng_Hui_448_DP4_BC1F5	F1	0.239075	73	51	75	13	26.46	210.67	0.72	33.75
New_Lowland_628_2018DS	R2	R2-121	4A-8027	4A	8027	NA	Cheng_Hui_448_DP4_BC1F5	F1	0.227325	81	59	101.67	19.33	79.05	252.44	0.89	87.91
New_Lowland_628_2018DS	R2	R2-1211	7954	NA	NA	wtr_92	Haoannong_DP1_BC1F5	parent_BC1F5	NA	85	63	93.33	12	44.37	232.9	0.85	51.11
New_Lowland_628_2018DS	R2	R2-1212	8168	NA	NA	wtr_306	Zhong_413_DP7_BC1F5	parent_BC1F5	NA	85	63	81.67	10	42.17	224.29	0.86	48.06
New_Lowland_628_2018DS	R2	R2-1214	10A-7991	10A	7991	NA	Cheng_Hui_448_DP4_BC1F5	F1	0.259763	73	51	76.67	11.67	23.37	208.26	0.85	26.84
New_Lowland_628_2018DS	R2	R2-1215	7878	NA	NA	wtr_16	Haoannong_DP1_BC1F5	parent_BC1F5	NA	81	59	83.33	6.67	22.17	228.8	0.9	24.47
New_Lowland_628_2018DS	R2	R2-1216	4A-8206	4A	8206	NA	Khazar_DP8_BC1F5	F1	0.237813	81	59	96.67	12	40.27	234.55	0.87	45.49
New_Lowland_628_2018DS	R2	R2-1217	A07-8111	A07	8111	NA	Y_134_DP6_BC1F5	F1	0.251275	95	73	105	10	48.33	240.56	0.91	52.82
New_Lowland_628_2018DS	R2	R2-1218	7891	NA	NA	wtr_29	Haoannong_DP1_BC1F5	parent_BC1F5	NA	95	73	90	9	27.9	244.5	0.84	32.32
New_Lowland_628_2018DS	R2	R2-122	7A-7876	7A	7876	NA	Haoannong_DP1_BC1F5	F1	0.254462	77	55	75	9.33	17.62	223.07	0.6	24.66
New_Lowland_628_2018DS	R2	R2-1221	7929	NA	NA	wtr_67	Haoannong_DP1_BC1F5	parent_BC1F5	NA	81	59	88.33	9	31.23	227.36	0.9	34.35
New_Lowland_628_2018DS	R2	R2-1222	8228	NA	NA	wtr_366	BG_300_DP9_BC1F5	parent_BC1F5	NA	85	63	88.33	9.33	32.77	225	0.93	34.94
New_Lowland_628_2018DS	R2	R2-1223	10A-7934	10A	7934	NA	Haoannong_DP1_BC1F5	F1	0.263987	70	48	70	19	33.11	193.57	0.92	35.8
New_Lowland_628_2018DS	R2	R2-1224	7B	NA	NA	7B	NA	parent_CMS	NA	81	59	76.67	14	39.24	214.23	0.83	46.02
New_Lowland_628_2018DS	R2	R2-1225	10A-8085	10A	8085	NA	Feng_Ai_Zan_DP5_BC1F5	F1	0.262912	73	51	75	13	32.5	205	0.92	35.12
New_Lowland_628_2018DS	R2	R2-1226	A07-7935	A07	7935	NA	Haoannong_DP1_BC1F5	F1	0.2502	77	55	93.33	11.67	44.98	233.5	0.89	49.91
New_Lowland_628_2018DS	R2	R2-1227	4A-8378	4A	8378	NA	M_401_DP17_BC1F5	F1	0.2432	89	67	91.67	11.33	42.44	239.44	0.86	48.45
New_Lowland_628_2018DS	R2	R2-1228	A07-7955	A07	7955	NA	Haoannong_DP1_BC1F5	F1	0.249988	85	63	108.33	11	48.28	255.56	0.86	54.9
New_Lowland_628_2018DS	R2	R2-1229	A07-8139	A07	8139	NA	Zhong_413_DP7_BC1F5	F1	0.260962	77	55	95	10	42.89	249.44	0.94	45.61
New_Lowland_628_2018DS	R2	R2-123	4A-8021	4A	8021	NA	Cheng_Hui_448_DP4_BC1F5	F1	0.234813	87	65	103.33	13.33	40.3	242.33	0.66	53.88
New_Lowland_628_2018DS	R2	R2-1230	4A-8155	4A	8155	NA	Zhong_413_DP7_BC1F5	F1	0.233625	89	67	98.33	12	46.13	247.22	0.81	54.93
New_Lowland_628_2018DS	R2	R2-1231	2A-8399	2A	8399	NA	X_21_DP19_BC1F5	F1	0.225438	70	48	70	14	24.22	185.91	0.7	31.37
New_Lowland_628_2018DS	R2	R2-1232	A07-7901	A07	7901	NA	Haoannong_DP1_BC1F5	F1	0.248025	85	63	106.67	12	48.8	250.89	0.86	55.62
New_Lowland_628_2018DS	R2	R2-1233	4A-7882	4A	7882	NA	Haoannong_DP1_BC1F5	F1	0.233475	87	65	95	13	56.19	254	0.86	64.03
New_Lowland_628_2018DS	R2	R2-1234	A07-8092	A07	8092	NA	Y_134_DP6_BC1F5	F1	0.2451	85	63	101.67	12.67	55.87	245.56	0.86	63.62
New_Lowland_628_2018DS	R2	R2-1237	4A-8019	4A	8019	NA	Cheng_Hui_448_DP4_BC1F5	F1	0.231025	89	67	90	17.67	58.1	252.11	0.8	69.6
New_Lowland_628_2018DS	R2	R2-124	4A-8271	4A	8271	NA	OM_997_DP10_BC1F5	F1	0.224812	81	59	91.67	14	53.36	264.44	0.88	59.98
New_Lowland_628_2018DS	R2	R2-1240	2A-8347	2A	8347	NA	Basmati_DP12_BC1F5	F1	0.254563	70	48	85	15	20.24	201.61	0.58	28.72
New_Lowland_628_2018DS	R2	R2-1241	A07-8205	A07	8205	NA	Khazar_DP8_BC1F5	F1	0.244262	89	67	98.33	12	35.8	232.27	0.8	43.09
New_Lowland_628_2018DS	R2	R2-1243	10A-8297	10A	8297	NA	OM_997_DP10_BC1F5	F1	0.246875	73	51	80	18.67	53.04	228.17	0.92	57.23
New_Lowland_628_2018DS	R2	R2-1244	10A-8123	10A	8123	NA	Y_134_DP6_BC1F5	F1	0.264813	70	48	72.5	13	29.47	209.55	0.87	33.37
New_Lowland_628_2018DS	R2	R2-1245	7941	NA	NA	wtr_79	Haoannong_DP1_BC1F5	parent_BC1F5	NA	89	67	96.67	7.67	15.92	208.46	0.93	17.01
New_Lowland_628_2018DS	R2	R2-1246	10A-8114	10A	8114	NA	Y_134_DP6_BC1F5	F1	0.2594	73	51	83.33	12.33	37.41	222.75	0.85	43.21
New_Lowland_628_2018DS	R2	R2-1248	2A-8318	2A	8318	NA	OM_997_DP10_BC1F5	F1	0.2479	70	48	78.33	14.33	41.18	216.79	0.83	48.12
New_Lowland_628_2018DS	R2	R2-1249	10A-8233	10A	8233	NA	BG_300_DP9_BC1F5	F1	0.264688	77	55	81.67	11.67	29.17	226.58	0.83	34.09
New_Lowland_628_2018DS	R2	R2-1250	4A-8241	4A	8241	NA	BG_300_DP9_BC1F5	F1	0.2361	89	67	95	11	49.01	245.33	0.84	56.95
New_Lowland_628_2018DS	R2	R2-1251	4A-8223	4A	8223	NA	BG_300_DP9_BC1F5	F1	0.240437	89	67	101.67	13.33	56.44	253.33	0.86	64.35
New_Lowland_628_2018DS	R2	R2-1253	10A-8292	10A	8292	NA	OM_997_DP10_BC1F5	F1	0.269663	70	48	85	17	45.19	224	0.82	53.4
New_Lowland_628_2018DS	R2	R2-1254	8260	NA	NA	wtr_398	BG_300_DP9_BC1F5	parent_BC1F5	NA	77	55	92.5	16	46.76	230	0.78	57.21
New_Lowland_628_2018DS	R2	R2-1258	7A-7958	7A	7958	NA	Haoannong_DP1_BC1F5	F1	0.264663	73	51	73.33	16.67	52.33	246.67	0.91	57.16
New_Lowland_628_2018DS	R2	R2-1259	4A-8245	4A	8245	NA	BG_300_DP9_BC1F5	F1	0.236412	89	67	97.5	13	57.31	266	0.84	66.4
New_Lowland_628_2018DS	R2	R2-126	8248	NA	NA	wtr_386	BG_300_DP9_BC1F5	parent_BC1F5	NA	89	67	98.33	6.67	23.56	239.78	0.84	27.37
New_Lowland_628_2018DS	R2	R2-1261	4A-8207	4A	8207	NA	Khazar_DP8_BC1F5	F1	0.24295	89	67	95	16.67	42.78	244.78	0.73	54.11
New_Lowland_628_2018DS	R2	R2-1262	A07-8085	A07	8085	NA	Feng_Ai_Zan_DP5_BC1F5	F1	0.248488	85	63	95	10.5	36.49	241.1	0.87	41.36
New_Lowland_628_2018DS	R2	R2-1263	2A-7863	2A	7863	NA	Haoannong_DP1_BC1F5	F1	0.25525	73	51	75	25	53.21	226.86	0.68	70.48
New_Lowland_628_2018DS	R2	R2-1264	8184	NA	NA	wtr_322	Khazar_DP8_BC1F5	parent_BC1F5	NA	89	67	98.33	19	61.01	212.78	0.76	75.73
New_Lowland_628_2018DS	R2	R2-1266	8436	NA	NA	wtr_574	X_21_DP19	parent_donor	NA	81	59	96.67	13.67	32.72	220	0.94	34.8
New_Lowland_628_2018DS	R2	R2-1267	A07-8399	A07	8399	NA	X_21_DP19_BC1F5	F1	0.224438	81	59	100	15	48.49	228.44	0.9	53.51
New_Lowland_628_2018DS	R2	R2-1269	7A-8068	7A	8068	NA	Feng_Ai_Zan_DP5_BC1F5	F1	0.277288	73	51	82.5	10.5	32.29	212.13	0.94	34.38
New_Lowland_628_2018DS	R2	R2-127	4A-8417	4A	8417	NA	X_21_DP19_BC1F5	F1	0.2341	92	70	106.67	20.67	82.21	272.78	0.6	115.36
New_Lowland_628_2018DS	R2	R2-1270	10A-8106	10A	8106	NA	Y_134_DP6_BC1F5	F1	0.24775	77	55	78.33	19.67	36.49	223.11	0.53	53.76
New_Lowland_628_2018DS	R2	R2-1272	4A-8130	4A	8130	NA	Zhong_413_DP7_BC1F5	F1	0.235637	87	65	102.5	19	73.63	275.63	0.88	82.37
New_Lowland_628_2018DS	R2	R2-1273	7A-8382	7A	8382	NA	M_401_DP17_BC1F5	F1	0.2784	77	55	66.67	18.33	20.37	217.63	0.35	33.58
New_Lowland_628_2018DS	R2	R2-1274	8415	NA	NA	wtr_553	X_21_DP19_BC1F5	parent_BC1F5	NA	95	73	85	12	33.15	218.75	0.82	39
New_Lowland_628_2018DS	R2	R2-1275	A07-7899	A07	7899	NA	Haoannong_DP1_BC1F5	F1	0.241487	89	67	105	11.67	30.07	249.89	0.65	40.49
New_Lowland_628_2018DS	R2	R2-1276	A07-8352	A07	8352	NA	Basmati_DP12_BC1F5	F1	0.249325	92	70	110	12	35.28	236.5	0.62	48.75
New_Lowland_628_2018DS	R2	R2-1277	2A-7996	2A	7996	NA	Cheng_Hui_448_DP4_BC1F5	F1	0.258675	70	48	67.5	11.5	19.44	191	0.76	24.12
New_Lowland_628_2018DS	R2	R2-1278	4A-8012	4A	8012	NA	Cheng_Hui_448_DP4_BC1F5	F1	0.233412	92	70	95	11	36.85	244.8	0.86	41.89
New_Lowland_628_2018DS	R2	R2-1279	A07-8275	A07	8275	NA	OM_997_DP10_BC1F5	F1	0.244413	77	55	85	10	25	227.8	0.72	31.88
New_Lowland_628_2018DS	R2	R2-128	2A-8312	2A	8312	NA	OM_997_DP10_BC1F5	F1	0.25595	70	48	70	26	44.53	207.25	0.63	60.78
New_Lowland_628_2018DS	R2	R2-1280	4A-7893	4A	7893	NA	Haoannong_DP1_BC1F5	F1	0.24145	92	70	95	20.5	56.26	242.44	0.75	70.43
New_Lowland_628_2018DS	R2	R2-1282	10B	NA	NA	10B	NA	parent_CMS	NA	77	55	76.67	24.67	64.68	210.56	0.95	68.18
New_Lowland_628_2018DS	R2	R2-1288	2A-8133	2A	8133	NA	Zhong_413_DP7_BC1F5	F1	0.255812	73	51	77.5	14	21.56	208.5	0.55	31.33
New_Lowland_628_2018DS	R2	R2-1289	A07-8036	A07	8036	NA	Cheng_Hui_448_DP4_BC1F5	F1	0.251337	95	73	107.5	11	44.73	253.89	0.8	53.56
New_Lowland_628_2018DS	R2	R2-1290	4A-8198	4A	8198	NA	Khazar_DP8_BC1F5	F1	0.239563	89	67	95	23	80.96	251	0.77	99.89
New_Lowland_628_2018DS	R2	R2-1292	A07-7905	A07	7905	NA	Haoannong_DP1_BC1F5	F1	0.235175	85	63	96.67	11	47.67	251.67	0.9	52.24
New_Lowland_628_2018DS	R2	R2-1293	8062	NA	NA	wtr_200	Feng_Ai_Zan_DP5_BC1F5	parent_BC1F5	NA	85	63	85	14	43.09	221.11	0.91	46.76
New_Lowland_628_2018DS	R2	R2-1294	A07-8273	A07	8273	NA	OM_997_DP10_BC1F5	F1	0.2476	73	51	105	10	42.8	267	0.89	47.68
New_Lowland_628_2018DS	R2	R2-1295	7A-7985	7A	7985	NA	Cheng_Hui_448_DP4_BC1F5	F1	0.2533	73	51	83.33	11.33	34.5	219.44	0.93	36.89
New_Lowland_628_2018DS	R2	R2-1296	6A-8294	6A	8294	NA	OM_997_DP10_BC1F5	F1	0.262288	73	51	86.67	17.33	40.25	222.22	0.84	46.72
New_Lowland_628_2018DS	R2	R2-1298	2A-8115	2A	8115	NA	Y_134_DP6_BC1F5	F1	0.260163	77	55	100	17.33	65.29	250.33	0.77	80.55
New_Lowland_628_2018DS	R2	R2-1299	8112	NA	NA	wtr_250	Y_134_DP6_BC1F5	parent_BC1F5	NA	89	67	93.33	8	26.93	208.33	0.81	32.09
New_Lowland_628_2018DS	R2	R2-130	10A-8325	10A	8325	NA	Basmati_DP12_BC1F5	F1	0.2649	70	48	75	23.33	49.26	205.31	0.75	61.54
New_Lowland_628_2018DS	R2	R2-1300	2A-8115	2A	8115	NA	Y_134_DP6_BC1F5	F1	0.260163	73	51	83.33	15.33	41.74	200	0.84	48.49
New_Lowland_628_2018DS	R2	R2-1301	6A-8169	6A	8169	NA	Zhong_413_DP7_BC1F5	F1	0.25925	73	51	85	13	43.68	211.4	0.92	47.3
New_Lowland_628_2018DS	R2	R2-1302	8063	NA	NA	wtr_201	Feng_Ai_Zan_DP5_BC1F5	parent_BC1F5	NA	92	70	103.33	10	45	220	0.88	50.59
New_Lowland_628_2018DS	R2	R2-1303	2A-7965	2A	7965	NA	Haoannong_DP1_BC1F5	F1	0.262025	70	48	71.67	15.67	21.59	190	0.58	30.56
New_Lowland_628_2018DS	R2	R2-1306	6A-8155	6A	8155	NA	Zhong_413_DP7_BC1F5	F1	0.250125	73	51	81.67	14.33	35.83	210.11	0.81	42.52
New_Lowland_628_2018DS	R2	R2-1308	8394	NA	NA	wtr_532	X_21_DP19_BC1F5	parent_BC1F5	NA	92	70	100	11	30.47	226.8	0.76	37.72
New_Lowland_628_2018DS	R2	R2-1309	8175	NA	NA	wtr_313	Zhong_413_DP7_BC1F5	parent_BC1F5	NA	77	55	91.67	10.67	31.88	234.44	0.89	35.3
New_Lowland_628_2018DS	R2	R2-131	7A-8069	7A	8069	NA	Feng_Ai_Zan_DP5_BC1F5	F1	0.278975	70	48	75	14.67	40.87	209.38	0.9	44.91
New_Lowland_628_2018DS	R2	R2-1310	7A-8075	7A	8075	NA	Feng_Ai_Zan_DP5_BC1F5	F1	0.279838	77	55	85	11.67	38.89	234	0.87	43.79
New_Lowland_628_2018DS	R2	R2-1311	8413	NA	NA	wtr_551	X_21_DP19_BC1F5	parent_BC1F5	NA	89	67	100	10.67	51.08	242.11	0.88	57.24
New_Lowland_628_2018DS	R2	R2-1312	10A-7884	10A	7884	NA	Haoannong_DP1_BC1F5	F1	0.270363	70	48	70	12.67	23.5	187.78	0.76	29.17
New_Lowland_628_2018DS	R2	R2-1313	8209	NA	NA	wtr_347	BG_300_DP9_BC1F5	parent_BC1F5	NA	95	73	103.33	11	41.92	257.78	0.73	53.28
New_Lowland_628_2018DS	R2	R2-1314	A07-8091	A07	8091	NA	Y_134_DP6_BC1F5	F1	0.244138	89	67	100	5.33	15.35	239.44	0.84	17.84
New_Lowland_628_2018DS	R2	R2-1315	8403	NA	NA	wtr_541	X_21_DP19_BC1F5	parent_BC1F5	NA	89	67	106.67	11	47.42	244.44	0.9	52.25
New_Lowland_628_2018DS	R2	R2-1317	10A-8035	10A	8035	NA	Cheng_Hui_448_DP4_BC1F5	F1	0.248125	77	55	83.33	16.33	20.69	209.11	0.48	31.54
New_Lowland_628_2018DS	R2	R2-1319	8003	NA	NA	wtr_141	Cheng_Hui_448_DP4_BC1F5	parent_BC1F5	NA	92	70	100	13.67	43.89	262.89	0.75	54.96
New_Lowland_628_2018DS	R2	R2-1325	8296	NA	NA	wtr_434	OM_997_DP10_BC1F5	parent_BC1F5	NA	81	59	90	17	62.75	218.18	0.92	67.65
New_Lowland_628_2018DS	R2	R2-1328	7B	NA	NA	7B	NA	parent_CMS	NA	85	63	70	12	15.84	197.4	0.62	21.8
New_Lowland_628_2018DS	R2	R2-133	8205	NA	NA	wtr_343	Khazar_DP8_BC1F5	parent_BC1F5	NA	85	63	95	10	22.25	213.33	0.83	25.99
New_Lowland_628_2018DS	R2	R2-1330	8285	NA	NA	wtr_423	OM_997_DP10_BC1F5	parent_BC1F5	NA	85	63	90	14	46.29	230.73	0.69	60.55
New_Lowland_628_2018DS	R2	R2-1331	A07-8061	A07	8061	NA	Feng_Ai_Zan_DP5_BC1F5	F1	0.2426	81	59	106.67	14.67	64.01	253.55	0.79	77.42
New_Lowland_628_2018DS	R2	R2-1332	8075	NA	NA	wtr_213	Feng_Ai_Zan_DP5_BC1F5	parent_BC1F5	NA	89	67	103.33	6.33	19	234	0.74	23.97
New_Lowland_628_2018DS	R2	R2-1333	10A-8244	10A	8244	NA	BG_300_DP9_BC1F5	F1	0.26195	77	55	75	17.33	23.27	218	0.48	35.48
New_Lowland_628_2018DS	R2	R2-1335	4A-8091	4A	8091	NA	Y_134_DP6_BC1F5	F1	0.235075	85	63	101.67	18	79.64	247.91	0.88	89.15
New_Lowland_628_2018DS	R2	R2-1336	2A-8122	2A	8122	NA	Y_134_DP6_BC1F5	F1	0.243588	70	48	70	15	45.67	205.78	0.86	52.08
New_Lowland_628_2018DS	R2	R2-1337	8074	NA	NA	wtr_212	Feng_Ai_Zan_DP5_BC1F5	parent_BC1F5	NA	92	70	93.33	9.33	34.53	199.78	0.87	39.05
New_Lowland_628_2018DS	R2	R2-1339	A07-8247	A07	8247	NA	BG_300_DP9_BC1F5	F1	0.250975	85	63	112.5	22	85.8	254.89	0.69	112.27
New_Lowland_628_2018DS	R2	R2-134	A07-8022	A07	8022	NA	Cheng_Hui_448_DP4_BC1F5	F1	0.24335	92	70	105	12	47.07	240.56	0.73	59.7
New_Lowland_628_2018DS	R2	R2-1341	2A-7995	2A	7995	NA	Cheng_Hui_448_DP4_BC1F5	F1	0.252362	73	51	80	11.67	35.97	232.5	0.81	42.83
New_Lowland_628_2018DS	R2	R2-1342	4A-8293	4A	8293	NA	OM_997_DP10_BC1F5	F1	0.24	95	73	105	18	72.5	261.5	0.83	85.08
New_Lowland_628_2018DS	R2	R2-1343	7A-8435	7A	8435	NA	M_401_DP17	F1	NA	73	51	80	18.5	40.91	233.11	0.69	53.43
New_Lowland_628_2018DS	R2	R2-1344	4A-8026	4A	8026	NA	Cheng_Hui_448_DP4_BC1F5	F1	0.243737	89	67	95	13.67	53.11	242	0.87	59.8
New_Lowland_628_2018DS	R2	R2-1346	2A-7897	2A	7897	NA	Haoannong_DP1_BC1F5	F1	0.2476	73	51	76.67	17.33	35.05	219	0.72	45
New_Lowland_628_2018DS	R2	R2-1347	7A-8214	7A	8214	NA	BG_300_DP9_BC1F5	F1	0.273625	70	48	71.67	18.33	45.58	198.5	0.92	49.23
New_Lowland_628_2018DS	R2	R2-1349	10A-7949	10A	7949	NA	Haoannong_DP1_BC1F5	F1	0.263713	73	51	80	13.67	29.12	215	0.67	38.65
New_Lowland_628_2018DS	R2	R2-135	8333	NA	NA	wtr_471	Basmati_DP12_BC1F5	parent_BC1F5	NA	92	70	98.33	14	48.84	220.56	0.83	56.92
New_Lowland_628_2018DS	R2	R2-1350	2A-8088	2A	8088	NA	Feng_Ai_Zan_DP5_BC1F5	F1	0.26105	70	48	78.33	20	56.67	232.6	0.79	68.48
New_Lowland_628_2018DS	R2	R2-1351	10A-8386	10A	8386	NA	M_401_DP17_BC1F5	F1	0.231325	77	55	83.33	12.33	26.45	215.11	0.9	29.15
New_Lowland_628_2018DS	R2	R2-1352	4A-8409	4A	8409	NA	X_21_DP19_BC1F5	F1	0.240375	85	63	100	14.5	72.66	258.11	0.94	77.37
New_Lowland_628_2018DS	R2	R2-1353	2A-8255	2A	8255	NA	BG_300_DP9_BC1F5	F1	0.253787	70	48	80	13	35.17	219.8	0.81	41.89
New_Lowland_628_2018DS	R2	R2-1354	10A-8239	10A	8239	NA	BG_300_DP9_BC1F5	F1	0.262325	70	48	80	17.33	56.43	229.89	0.87	64.01
New_Lowland_628_2018DS	R2	R2-1355	2A-7878	2A	7878	NA	Haoannong_DP1_BC1F5	F1	0.251462	73	51	73.33	11.33	20.97	216.6	0.5	31.45
New_Lowland_628_2018DS	R2	R2-1356	A07-8043	A07	8043	NA	Cheng_Hui_448_DP4_BC1F5	F1	0.24805	85	63	103.33	11	39.72	245.11	0.79	47.97
New_Lowland_628_2018DS	R2	R2-1357	4A-8399	4A	8399	NA	X_21_DP19_BC1F5	F1	0.2116	89	67	105	17.67	53	260.89	0.59	74.94
New_Lowland_628_2018DS	R2	R2-1360	A07-8012	A07	8012	NA	Cheng_Hui_448_DP4_BC1F5	F1	0.254175	89	67	105	21.67	101.41	266	0.86	116.09
New_Lowland_628_2018DS	R2	R2-1361	A07-8351	A07	8351	NA	Basmati_DP12_BC1F5	F1	0.256075	85	63	105	14.33	74.85	267	0.91	81.4
New_Lowland_628_2018DS	R2	R2-1364	10A-8020	10A	8020	NA	Cheng_Hui_448_DP4_BC1F5	F1	0.249425	73	51	83.33	23.67	67.98	221.5	0.85	78.22
New_Lowland_628_2018DS	R2	R2-1366	4A-7903	4A	7903	NA	Haoannong_DP1_BC1F5	F1	0.236813	85	63	95	20	84.33	242.33	0.86	95.97
New_Lowland_628_2018DS	R2	R2-1367	7890	NA	NA	wtr_28	Haoannong_DP1_BC1F5	parent_BC1F5	NA	89	67	100	15.5	42.02	235.5	0.79	50.97
New_Lowland_628_2018DS	R2	R2-1369	8207	NA	NA	wtr_345	Khazar_DP8_BC1F5	parent_BC1F5	NA	85	63	95	12.67	44.11	243.73	0.9	48.47
New_Lowland_628_2018DS	R2	R2-1370	10A-7906	10A	7906	NA	Haoannong_DP1_BC1F5	F1	0.2484	70	48	71.67	18.33	40.5	202.45	0.79	49.07
New_Lowland_628_2018DS	R2	R2-1371	8294	NA	NA	wtr_432	OM_997_DP10_BC1F5	parent_BC1F5	NA	95	73	98.33	12.33	37.69	253	0.74	47.43
New_Lowland_628_2018DS	R2	R2-1372	A07-7863	A07	7863	NA	Haoannong_DP1_BC1F5	F1	0.252825	77	55	90	10	26.25	217.5	0.92	28.26
New_Lowland_628_2018DS	R2	R2-1373	8206	NA	NA	wtr_344	Khazar_DP8_BC1F5	parent_BC1F5	NA	92	70	96.67	11.67	25.63	209.5	0.8	30.73
New_Lowland_628_2018DS	R2	R2-1374	7979	NA	NA	wtr_117	Haoannong_DP1_BC1F5	parent_BC1F5	NA	85	63	101.67	12.67	35.15	215.1	0.93	37.68
New_Lowland_628_2018DS	R2	R2-1376	4A-8437	4A	8437	NA	Weed_Tolerant_Rice_1_RP	F1	NA	85	63	92.5	23	102.73	240	0.9	113.28
New_Lowland_628_2018DS	R2	R2-1377	2A-7914	2A	7914	NA	Haoannong_DP1_BC1F5	F1	0.258738	73	51	75	12	23.35	200.43	0.9	25.65
New_Lowland_628_2018DS	R2	R2-1378	10A-7895	10A	7895	NA	Haoannong_DP1_BC1F5	F1	0.252688	77	55	76.67	20.33	48.8	208.5	0.85	56.12
New_Lowland_628_2018DS	R2	R2-138	A07-7991	A07	7991	NA	Cheng_Hui_448_DP4_BC1F5	F1	0.244688	85	63	110	17	75.58	263.71	0.73	95.63
New_Lowland_628_2018DS	R2	R2-1380	A07-8112	A07	8112	NA	Y_134_DP6_BC1F5	F1	0.253713	85	63	101.67	11.33	52.76	231.11	0.81	62.66
New_Lowland_628_2018DS	R2	R2-1381	10A-8079	10A	8079	NA	Feng_Ai_Zan_DP5_BC1F5	F1	0.264825	73	51	76.67	12	27.7	199.9	0.86	31.59
New_Lowland_628_2018DS	R2	R2-1382	8149	NA	NA	wtr_287	Zhong_413_DP7_BC1F5	parent_BC1F5	NA	89	67	90	13.33	40.44	214.44	0.89	44.86
New_Lowland_628_2018DS	R2	R2-1383	7A-7918	7A	7918	NA	Haoannong_DP1_BC1F5	F1	0.272413	70	48	78.33	16	36.44	206.44	0.93	38.97
New_Lowland_628_2018DS	R2	R2-1384	6A-7866	6A	7866	NA	Haoannong_DP1_BC1F5	F1	0.254763	77	55	66.67	17.67	9.5	208.13	0.16	17.51
New_Lowland_628_2018DS	R2	R2-1386	7A-7945	7A	7945	NA	Haoannong_DP1_BC1F5	F1	0.271437	73	51	73.33	22	54.02	210.56	0.86	61.5
New_Lowland_628_2018DS	R2	R2-1387	4A-7884	4A	7884	NA	Haoannong_DP1_BC1F5	F1	0.247125	85	63	91.67	12	42.13	237.11	0.78	51.29
New_Lowland_628_2018DS	R2	R2-1388	4A-8412	4A	8412	NA	X_21_DP19_BC1F5	F1	0.245812	89	67	96.67	19	63.12	237.78	0.79	76.16
New_Lowland_628_2018DS	R2	R2-139	8384	NA	NA	wtr_522	M_401_DP17_BC1F5	parent_BC1F5	NA	89	67	95	13.5	29.36	217.5	0.61	40.89
New_Lowland_628_2018DS	R2	R2-1390	4A-7895	4A	7895	NA	Haoannong_DP1_BC1F5	F1	0.2304	89	67	91.67	13	42.76	243.89	0.82	50.34
New_Lowland_628_2018DS	R2	R2-1391	6A-8117	6A	8117	NA	Y_134_DP6_BC1F5	F1	0.2523	73	51	78.33	15.33	37.99	222.22	0.75	47.58
New_Lowland_628_2018DS	R2	R2-1393	6A-8177	6A	8177	NA	Zhong_413_DP7_BC1F5	F1	0.262313	85	63	96.67	19.33	69.6	235	0.75	87.26
New_Lowland_628_2018DS	R2	R2-1394	6A-8240	6A	8240	NA	BG_300_DP9_BC1F5	F1	0.264462	77	55	77.5	13.5	38.4	221.11	0.81	45.66
New_Lowland_628_2018DS	R2	R2-1396	A07-8232	A07	8232	NA	BG_300_DP9_BC1F5	F1	0.2545	89	67	110	14	46.67	245	0.65	63.07
New_Lowland_628_2018DS	R2	R2-1397	4A-8033	4A	8033	NA	Cheng_Hui_448_DP4_BC1F5	F1	0.232625	95	73	105	20	74.22	262.22	0.71	95.45
New_Lowland_628_2018DS	R2	R2-1399	7A-7975	7A	7975	NA	Haoannong_DP1_BC1F5	F1	0.263437	70	48	73.33	17.67	39.26	208.33	0.76	48.81
New_Lowland_628_2018DS	R2	R2-140	2A-8259	2A	8259	NA	BG_300_DP9_BC1F5	F1	0.2599	73	51	85	16	44.85	226.25	0.79	54.24
New_Lowland_628_2018DS	R2	R2-1400	A07-7868	A07	7868	NA	Haoannong_DP1_BC1F5	F1	0.260688	77	55	98.33	11	35.81	224.89	0.9	39.52
New_Lowland_628_2018DS	R2	R2-1401	8317	NA	NA	wtr_455	OM_997_DP10_BC1F5	parent_BC1F5	NA	81	59	83.33	18.33	37.69	207.67	0.86	42.93
New_Lowland_628_2018DS	R2	R2-1403	A07-8115	A07	8115	NA	Y_134_DP6_BC1F5	F1	0.252387	81	59	106.67	17.33	82.81	247	0.81	98.46
New_Lowland_628_2018DS	R2	R2-1406	8244	NA	NA	wtr_382	BG_300_DP9_BC1F5	parent_BC1F5	NA	85	63	95	9.67	34.91	242.11	0.88	39.2
New_Lowland_628_2018DS	R2	R2-1407	4A-8205	4A	8205	NA	Khazar_DP8_BC1F5	F1	0.233625	85	63	98.33	17.33	67.21	247.22	0.88	75.02
New_Lowland_628_2018DS	R2	R2-1409	2A-8068	2A	8068	NA	Feng_Ai_Zan_DP5_BC1F5	F1	0.256563	89	67	86.67	15.67	33.99	246.5	0.47	51.99
New_Lowland_628_2018DS	R2	R2-1410	8358	NA	NA	wtr_496	M_401_DP17_BC1F5	parent_BC1F5	NA	89	67	101.67	14	47.76	240.44	0.88	53.58
New_Lowland_628_2018DS	R2	R2-1411	4A-8259	4A	8259	NA	BG_300_DP9_BC1F5	F1	0.239237	95	73	90	11.5	30.82	232.11	0.76	38.13
New_Lowland_628_2018DS	R2	R2-1412	4A-8251	4A	8251	NA	BG_300_DP9_BC1F5	F1	0.240413	95	73	101.67	15.33	63.55	258.22	0.79	76.87
New_Lowland_628_2018DS	R2	R2-1413	7914	NA	NA	wtr_52	Haoannong_DP1_BC1F5	parent_BC1F5	NA	81	59	98.33	11	36.42	235.56	0.92	39.17
New_Lowland_628_2018DS	R2	R2-1414	2A-8214	2A	8214	NA	BG_300_DP9_BC1F5	F1	0.2536	70	48	70	9	23.94	209.6	0.89	26.48
New_Lowland_628_2018DS	R2	R2-1418	8350	NA	NA	wtr_488	Basmati_DP12_BC1F5	parent_BC1F5	NA	89	67	95	20.33	60.77	218.22	0.87	68.81
New_Lowland_628_2018DS	R2	R2-1419	A07-8207	A07	8207	NA	Khazar_DP8_BC1F5	F1	0.252613	81	59	100	13	46.51	234.22	0.89	51.77
New_Lowland_628_2018DS	R2	R2-142	2A-8413	2A	8413	NA	X_21_DP19_BC1F5	F1	0.260025	73	51	71.67	15.33	32.06	201.67	0.78	39.23
New_Lowland_628_2018DS	R2	R2-1420	7937	NA	NA	wtr_75	Haoannong_DP1_BC1F5	parent_BC1F5	NA	89	67	100	10.33	31.11	213.11	0.86	35.36
New_Lowland_628_2018DS	R2	R2-1421	10A-7972	10A	7972	NA	Haoannong_DP1_BC1F5	F1	0.249625	70	48	68.33	18	25.2	184	0.68	33.34
New_Lowland_628_2018DS	R2	R2-1422	A07-8063	A07	8063	NA	Feng_Ai_Zan_DP5_BC1F5	F1	0.248963	89	67	100	14	55.53	237.5	0.78	67.78
New_Lowland_628_2018DS	R2	R2-1424	10A-7893	10A	7893	NA	Haoannong_DP1_BC1F5	F1	0.262587	70	48	70	25	50.75	191.5	0.89	56.26
New_Lowland_628_2018DS	R2	R2-1425	2A-8059	2A	8059	NA	Feng_Ai_Zan_DP5_BC1F5	F1	0.260862	70	48	70	17.67	36.81	195.91	0.75	45.88
New_Lowland_628_2018DS	R2	R2-1428	A07-8214	A07	8214	NA	BG_300_DP9_BC1F5	F1	0.248825	77	55	85	19.5	49.34	209.5	0.92	53.12
New_Lowland_628_2018DS	R2	R2-1429	A07-7970	A07	7970	NA	Haoannong_DP1_BC1F5	F1	0.254075	89	67	95	12	46	238.89	0.88	51.31
New_Lowland_628_2018DS	R2	R2-143	8276	NA	NA	wtr_414	OM_997_DP10_BC1F5	parent_BC1F5	NA	81	59	95	14	54.09	240.3	0.89	60.11
New_Lowland_628_2018DS	R2	R2-1430	4A-8082	4A	8082	NA	Feng_Ai_Zan_DP5_BC1F5	F1	0.24115	95	73	88.33	11	27.74	234.44	0.6	38.77
New_Lowland_628_2018DS	R2	R2-1431	2A-7903	2A	7903	NA	Haoannong_DP1_BC1F5	F1	0.2543	73	51	72.5	18.5	37.93	201.4	0.74	47.78
New_Lowland_628_2018DS	R2	R2-1433	A07-7888	A07	7888	NA	Haoannong_DP1_BC1F5	F1	0.257063	85	63	95	10.33	41.16	237.5	0.91	44.81
New_Lowland_628_2018DS	R2	R2-1434	10A-8438	10A	8438	NA	Khazar_DP8_BC1F5	F1	0.260537	73	51	75	17.67	29.64	200.89	0.76	36.9
New_Lowland_628_2018DS	R2	R2-1435	10A-7875	10A	7875	NA	Haoannong_DP1_BC1F5	F1	0.255975	73	51	77.5	20	43	213	0.79	51.85
New_Lowland_628_2018DS	R2	R2-1437	8195	NA	NA	wtr_333	Khazar_DP8_BC1F5	parent_BC1F5	NA	95	73	91.67	11	46.44	234.44	0.87	52.4
New_Lowland_628_2018DS	R2	R2-1438	10A-8026	10A	8026	NA	Cheng_Hui_448_DP4_BC1F5	F1	0.26955	70	48	75	15.33	29.13	190.56	0.85	33.6
New_Lowland_628_2018DS	R2	R2-1439	7991	NA	NA	wtr_129	Cheng_Hui_448_DP4_BC1F5	parent_BC1F5	NA	95	73	90	14.33	45.55	230.33	0.82	53.71
New_Lowland_628_2018DS	R2	R2-144	10A-8365	10A	8365	NA	M_401_DP17_BC1F5	F1	0.246675	81	59	85	10.5	23.07	210.54	0.91	25.23
New_Lowland_628_2018DS	R2	R2-1442	8059	NA	NA	wtr_197	Feng_Ai_Zan_DP5_BC1F5	parent_BC1F5	NA	85	63	90	21.33	71.35	227.22	0.8	85.54
New_Lowland_628_2018DS	R2	R2-1449	8124	NA	NA	wtr_262	Y_134_DP6_BC1F5	parent_BC1F5	NA	89	67	96.67	14.33	52.08	242.78	0.89	57.9
New_Lowland_628_2018DS	R2	R2-145	10A-8207	10A	8207	NA	Khazar_DP8_BC1F5	F1	0.267462	73	51	78.33	14	27.07	215.8	0.69	35.47
New_Lowland_628_2018DS	R2	R2-1451	A07-7921	A07	7921	NA	Haoannong_DP1_BC1F5	F1	0.2489	77	55	100	17	51	229.67	0.86	57.93
New_Lowland_628_2018DS	R2	R2-1453	6A-8044	6A	8044	NA	Cheng_Hui_448_DP4_BC1F5	F1	0.242525	70	48	76.67	18.33	50.11	221.67	0.86	57.07
New_Lowland_628_2018DS	R2	R2-1454	8318	NA	NA	wtr_456	OM_997_DP10_BC1F5	parent_BC1F5	NA	89	67	91.67	9.67	31.04	241.67	0.96	32.38
New_Lowland_628_2018DS	R2	R2-1455	10A-7989	10A	7989	NA	Cheng_Hui_448_DP4_BC1F5	F1	0.270975	73	51	81.67	11	25.18	202.78	0.87	28.36
New_Lowland_628_2018DS	R2	R2-1456	8A-7873	8A	7873	NA	Haoannong_DP1_BC1F5	F1	0.268625	77	55	80	13	10.27	228.2	0.33	17.15
New_Lowland_628_2018DS	R2	R2-1457	4A-8003	4A	8003	NA	Cheng_Hui_448_DP4_BC1F5	F1	0.241113	89	67	103.33	17.33	67.6	267.11	0.78	82.28
New_Lowland_628_2018DS	R2	R2-1458	A07-8321	A07	8321	NA	OM_997_DP10_BC1F5	F1	0.256487	89	67	113.33	10.33	45.58	262.78	0.87	51.38
New_Lowland_628_2018DS	R2	R2-1459	A07-8032	A07	8032	NA	Cheng_Hui_448_DP4_BC1F5	F1	0.251937	85	63	111.67	10	44.22	261.11	0.81	52.58
New_Lowland_628_2018DS	R2	R2-146	7969	NA	NA	wtr_107	Haoannong_DP1_BC1F5	parent_BC1F5	NA	89	67	100	7.33	24.44	218.78	0.83	28.65
New_Lowland_628_2018DS	R2	R2-1466	8067	NA	NA	wtr_205	Feng_Ai_Zan_DP5_BC1F5	parent_BC1F5	NA	89	67	101.67	16.33	74.41	241.67	0.84	86.33
New_Lowland_628_2018DS	R2	R2-1467	6A-8343	6A	8343	NA	Basmati_DP12_BC1F5	F1	0.240775	77	55	82.5	25.5	61.46	237	0.62	84.69
New_Lowland_628_2018DS	R2	R2-147	4A-8000	4A	8000	NA	Cheng_Hui_448_DP4_BC1F5	F1	0.22445	85	63	100	22	69.42	257.78	0.78	84.76
New_Lowland_628_2018DS	R2	R2-1470	7928	NA	NA	wtr_66	Haoannong_DP1_BC1F5	parent_BC1F5	NA	89	67	92.5	22	80.96	223.2	0.83	95.09
New_Lowland_628_2018DS	R2	R2-1477	2A-8104	2A	8104	NA	Y_134_DP6_BC1F5	F1	0.258663	73	51	80	25	78.61	218.22	0.81	93.29
New_Lowland_628_2018DS	R2	R2-148	7955	NA	NA	wtr_93	Haoannong_DP1_BC1F5	parent_BC1F5	NA	85	63	91.67	10	29.67	218.89	0.88	33.18
New_Lowland_628_2018DS	R2	R2-1480	10A-7993	10A	7993	NA	Cheng_Hui_448_DP4_BC1F5	F1	0.263587	70	48	85	22.33	57.32	226.44	0.86	65.07
New_Lowland_628_2018DS	R2	R2-1481	A07-8062	A07	8062	NA	Feng_Ai_Zan_DP5_BC1F5	F1	0.255063	89	67	110	13.67	55.43	248.33	0.81	65.72
New_Lowland_628_2018DS	R2	R2-1483	8004	NA	NA	wtr_142	Cheng_Hui_448_DP4_BC1F5	parent_BC1F5	NA	85	63	98.33	15.67	60.84	255.83	0.72	77.64
New_Lowland_628_2018DS	R2	R2-1485	8058	NA	NA	wtr_196	Feng_Ai_Zan_DP5_BC1F5	parent_BC1F5	NA	81	59	98.33	17.33	61.63	228.89	0.87	69.38
New_Lowland_628_2018DS	R2	R2-1486	10A-7863	10A	7863	NA	Haoannong_DP1_BC1F5	F1	0.2577	73	51	81.67	17.33	38.9	222.22	0.73	49.29
New_Lowland_628_2018DS	R2	R2-1488	6A-8116	6A	8116	NA	Y_134_DP6_BC1F5	F1	0.256625	73	51	78.33	10	24	203.11	0.73	30.59
New_Lowland_628_2018DS	R2	R2-1489	A07-8010	A07	8010	NA	Cheng_Hui_448_DP4_BC1F5	F1	0.248262	89	67	105	17.5	68.21	248	0.82	80.51
New_Lowland_628_2018DS	R2	R2-149	4A-8379	4A	8379	NA	M_401_DP17_BC1F5	F1	0.226738	89	67	97.5	10.5	45.85	247.89	0.88	51.56
New_Lowland_628_2018DS	R2	R2-1491	10A-8118	10A	8118	NA	Y_134_DP6_BC1F5	F1	0.261638	73	51	80	29	74.82	225	0.91	81.84
New_Lowland_628_2018DS	R2	R2-1494	8065	NA	NA	wtr_203	Feng_Ai_Zan_DP5_BC1F5	parent_BC1F5	NA	95	73	110	12.33	47	235	0.87	52.97
New_Lowland_628_2018DS	R2	R2-1495	4A-8348	4A	8348	NA	Basmati_DP12_BC1F5	F1	0.24025	89	67	100	14.67	45.47	248.89	0.7	59.33
New_Lowland_628_2018DS	R2	R2-1496	4A-8350	4A	8350	NA	Basmati_DP12_BC1F5	F1	0.237412	89	67	100	12.33	34.26	220.44	0.75	42.87
New_Lowland_628_2018DS	R2	R2-1497	A07-8199	A07	8199	NA	Khazar_DP8_BC1F5	F1	0.249238	89	67	108.33	18.33	78.43	255.78	0.73	99.68
New_Lowland_628_2018DS	R2	R2-1499	7985	NA	NA	wtr_123	Cheng_Hui_448_DP4_BC1F5	parent_BC1F5	NA	89	67	93.33	10.33	39.27	239.33	0.75	49.23
New_Lowland_628_2018DS	R2	R2-150	10A-8005	10A	8005	NA	Cheng_Hui_448_DP4_BC1F5	F1	0.261487	73	51	81.67	20.67	61.79	223.46	0.89	68.53
New_Lowland_628_2018DS	R2	R2-1500	6A-8249	6A	8249	NA	BG_300_DP9_BC1F5	F1	0.25565	73	51	75	15.33	24.7	204.44	0.54	36.17
New_Lowland_628_2018DS	R2	R2-1501	10A-8070	10A	8070	NA	Feng_Ai_Zan_DP5_BC1F5	F1	0.270413	73	51	70	19.67	18.57	203.33	0.33	30.96
New_Lowland_628_2018DS	R2	R2-1506	A07-8020	A07	8020	NA	Cheng_Hui_448_DP4_BC1F5	F1	0.24195	81	59	100	15	59	234.44	0.85	68.06
New_Lowland_628_2018DS	R2	R2-1508	10A-8331	10A	8331	NA	Basmati_DP12_BC1F5	F1	0.264525	85	63	90	14	37.33	223.44	0.88	41.83
New_Lowland_628_2018DS	R2	R2-1509	2A-8208	2A	8208	NA	Khazar_DP8_BC1F5	F1	0.25565	70	48	73.33	19	30.19	209.33	0.46	46.34
New_Lowland_628_2018DS	R2	R2-1511	A07-8364	A07	8364	NA	M_401_DP17_BC1F5	F1	0.2529	85	63	105	13	68.76	266.33	0.86	78.36
New_Lowland_628_2018DS	R2	R2-1513	8098	NA	NA	wtr_236	Y_134_DP6_BC1F5	parent_BC1F5	NA	85	63	98.33	10	28.67	224.78	0.71	36.9
New_Lowland_628_2018DS	R2	R2-1514	8291	NA	NA	wtr_429	OM_997_DP10_BC1F5	parent_BC1F5	NA	95	73	101.67	15	53.83	238.89	0.87	60.61
New_Lowland_628_2018DS	R2	R2-1515	7B	NA	NA	7B	NA	parent_CMS	NA	85	63	78.33	17	43.26	223.75	0.7	56.04
New_Lowland_628_2018DS	R2	R2-155	10A-7870	10A	7870	NA	Haoannong_DP1_BC1F5	F1	0.256462	73	51	71.67	17.33	29.47	197	0.66	39.44
New_Lowland_628_2018DS	R2	R2-156	7875	NA	NA	wtr_13	Haoannong_DP1_BC1F5	parent_BC1F5	NA	85	63	93.33	9	27.53	229.27	0.93	29.33
New_Lowland_628_2018DS	R2	R2-157	2A-7870	2A	7870	NA	Haoannong_DP1_BC1F5	F1	0.256238	73	51	75	22.67	34.76	214	0.44	54.27
New_Lowland_628_2018DS	R2	R2-159	2A-8195	2A	8195	NA	Khazar_DP8_BC1F5	F1	0.255188	70	48	73.33	16.33	27.88	195.67	0.64	37.84
New_Lowland_628_2018DS	R2	R2-160	10A-8036	10A	8036	NA	Cheng_Hui_448_DP4_BC1F5	F1	0.259113	70	48	75	18.33	52.68	217.5	0.91	57.63
New_Lowland_628_2018DS	R2	R2-164	10A-8392	10A	8392	NA	X_21_DP19_BC1F5	F1	0.271462	73	51	76.67	21.33	47.36	219.33	0.7	61.54
New_Lowland_628_2018DS	R2	R2-165	7B	NA	NA	7B	NA	parent_CMS	NA	77	55	80	11	36.54	235.22	0.87	41.43
New_Lowland_628_2018DS	R2	R2-166	2A-8222	2A	8222	NA	BG_300_DP9_BC1F5	F1	0.253912	70	48	81.67	15.67	42.17	206.58	0.88	47.06
New_Lowland_628_2018DS	R2	R2-167	10A-7976	10A	7976	NA	Haoannong_DP1_BC1F5	F1	0.2653	70	48	73.33	12.33	28.64	218.79	0.85	32.96
New_Lowland_628_2018DS	R2	R2-168	2A-8139	2A	8139	NA	Zhong_413_DP7_BC1F5	F1	0.268087	73	51	73.33	14	34.22	193.1	0.86	39.14
New_Lowland_628_2018DS	R2	R2-169	A07-7897	A07	7897	NA	Haoannong_DP1_BC1F5	F1	0.2462	73	51	96.67	8.67	33.41	246.11	0.89	37.19
New_Lowland_628_2018DS	R2	R2-171	4A-8414	4A	8414	NA	X_21_DP19_BC1F5	F1	0.256713	85	63	90	12.33	43.44	238.5	0.81	51.76
New_Lowland_628_2018DS	R2	R2-172	A07-8382	A07	8382	NA	M_401_DP17_BC1F5	F1	0.2526	81	59	103.33	8.67	37.46	252.78	0.85	43.18
New_Lowland_628_2018DS	R2	R2-173	6A-8022	6A	8022	NA	Cheng_Hui_448_DP4_BC1F5	F1	0.244962	70	48	85	15	43.5	199.4	0.87	48.95
New_Lowland_628_2018DS	R2	R2-174	2A-8228	2A	8228	NA	BG_300_DP9_BC1F5	F1	0.251575	73	51	75	6	16.8	202.5	0.92	18.07
New_Lowland_628_2018DS	R2	R2-176	6A-7935	6A	7935	NA	Haoannong_DP1_BC1F5	F1	0.255812	70	48	90	18	39.45	232.92	0.72	50.33
New_Lowland_628_2018DS	R2	R2-177	8155	NA	NA	wtr_293	Zhong_413_DP7_BC1F5	parent_BC1F5	NA	89	67	98.33	6.33	30.26	242.89	0.79	36.52
New_Lowland_628_2018DS	R2	R2-179	8A-7891	8A	7891	NA	Haoannong_DP1_BC1F5	F1	0.258188	73	51	85	19	61.43	245.75	0.87	69.51
New_Lowland_628_2018DS	R2	R2-181	8050	NA	NA	wtr_188	Feng_Ai_Zan_DP5_BC1F5	parent_BC1F5	NA	89	67	96.67	11.67	43.3	226.11	0.79	52.56
New_Lowland_628_2018DS	R2	R2-182	6A-7997	6A	7997	NA	Cheng_Hui_448_DP4_BC1F5	F1	0.255688	70	48	78.33	17.67	46.4	213	0.83	54.33
New_Lowland_628_2018DS	R2	R2-183	4B	NA	NA	4B	NA	parent_CMS	NA	89	67	90	7	14.91	235	0.79	17.99
New_Lowland_628_2018DS	R2	R2-184	4A-8166	4A	8166	NA	Zhong_413_DP7_BC1F5	F1	0.233625	89	67	95	21	66.27	247.22	0.82	77.93
New_Lowland_628_2018DS	R2	R2-187	8343	NA	NA	wtr_481	Basmati_DP12_BC1F5	parent_BC1F5	NA	95	73	90	15	37.25	230.5	0.72	47.67
New_Lowland_628_2018DS	R2	R2-188	8B	NA	NA	8B	NA	parent_CMS	NA	77	55	68.33	16.33	40.64	229.23	0.85	46.91
New_Lowland_628_2018DS	R2	R2-190	8313	NA	NA	wtr_451	OM_997_DP10_BC1F5	parent_BC1F5	NA	92	70	95	20	58.89	247	0.81	70.1
New_Lowland_628_2018DS	R2	R2-192	4A-7911	4A	7911	NA	Haoannong_DP1_BC1F5	F1	0.233425	92	70	90	16.33	53.17	242.22	0.73	67.65
New_Lowland_628_2018DS	R2	R2-193	8086	NA	NA	wtr_224	Feng_Ai_Zan_DP5_BC1F5	parent_BC1F5	NA	92	70	93.33	7.33	22.08	213.89	0.84	25.63
New_Lowland_628_2018DS	R2	R2-194	4A-8422	4A	8422	NA	X_21_DP19_BC1F5	F1	0.244212	81	59	96.67	14.33	50.33	244	0.75	62.86
New_Lowland_628_2018DS	R2	R2-195	10A-8313	10A	8313	NA	OM_997_DP10_BC1F5	F1	0.265937	89	67	101.67	8.67	25.52	211.22	0.89	28.4
New_Lowland_628_2018DS	R2	R2-196	8312	NA	NA	wtr_450	OM_997_DP10_BC1F5	parent_BC1F5	NA	92	70	96.67	10.33	31.11	206.89	0.93	33.36
New_Lowland_628_2018DS	R2	R2-197	7A-7863	7A	7863	NA	Haoannong_DP1_BC1F5	F1	0.2683	73	51	75	24.33	8.11	185	0.2	14.59
New_Lowland_628_2018DS	R2	R2-200	10A-8119	10A	8119	NA	Y_134_DP6_BC1F5	F1	0.259625	77	55	80	16	46.97	226.55	0.87	53.24
New_Lowland_628_2018DS	R2	R2-202	7A-8275	7A	8275	NA	OM_997_DP10_BC1F5	F1	0.268512	73	51	83.33	15.67	42.3	206.56	0.94	45.04
New_Lowland_628_2018DS	R2	R2-203	4A-7963	4A	7963	NA	Haoannong_DP1_BC1F5	F1	0.227687	89	67	90	14.5	47.31	233.5	0.87	53.55
New_Lowland_628_2018DS	R2	R2-204	7A-8397	7A	8397	NA	X_21_DP19_BC1F5	F1	0.280062	73	51	76.67	18.67	23.64	207.78	0.53	34.78
New_Lowland_628_2018DS	R2	R2-205	2A-8263	2A	8263	NA	BG_300_DP9_BC1F5	F1	0.252975	70	48	75	15	22.5	237.22	0.46	34.66
New_Lowland_628_2018DS	R2	R2-206	A07-8121	A07	8121	NA	Y_134_DP6_BC1F5	F1	0.2585	81	59	105	11.5	54.56	266.33	0.83	64.07
New_Lowland_628_2018DS	R2	R2-208	A07-8181	A07	8181	NA	Khazar_DP8_BC1F5	F1	0.250675	89	67	123.33	12.67	51.09	239	0.89	56.64
New_Lowland_628_2018DS	R2	R2-209	A07-8271	A07	8271	NA	OM_997_DP10_BC1F5	F1	0.23755	77	55	96.67	8.33	31.94	244.44	0.87	35.99
New_Lowland_628_2018DS	R2	R2-210	4A-8104	4A	8104	NA	Y_134_DP6_BC1F5	F1	0.234875	89	67	108.33	10	36	244.44	0.78	43.88
New_Lowland_628_2018DS	R2	R2-211	4A-8319	4A	8319	NA	OM_997_DP10_BC1F5	F1	0.231725	89	67	105	17.67	64.78	260.89	0.72	83.12
New_Lowland_628_2018DS	R2	R2-213	7967	NA	NA	wtr_105	Haoannong_DP1_BC1F5	parent_BC1F5	NA	81	59	95	12	33.8	224.57	0.83	39.49
New_Lowland_628_2018DS	R2	R2-214	8437	NA	NA	wtr_575	Weed_Tolerant_Rice_1_RP	parent_recurrent	NA	89	67	100	11.67	48.48	229.67	0.83	56.51
New_Lowland_628_2018DS	R2	R2-215	10A-8394	10A	8394	NA	X_21_DP19_BC1F5	F1	0.265863	73	51	78.33	16	25.07	218.33	0.65	33.93
New_Lowland_628_2018DS	R2	R2-218	10A-7979	10A	7979	NA	Haoannong_DP1_BC1F5	F1	0.2558	73	51	80	26	51.42	234.44	0.62	71.07
New_Lowland_628_2018DS	R2	R2-220	8419	NA	NA	wtr_557	X_21_DP19_BC1F5	parent_BC1F5	NA	89	67	96.67	16.67	51.3	245	0.74	64.54
New_Lowland_628_2018DS	R2	R2-223	2A-8092	2A	8092	NA	Y_134_DP6_BC1F5	F1	0.25295	65	43	75	13.33	29.19	200.22	0.76	36.13
New_Lowland_628_2018DS	R2	R2-224	6A-8102	6A	8102	NA	Y_134_DP6_BC1F5	F1	0.257275	70	48	78.33	14.33	29.94	198.11	0.75	37.56
New_Lowland_628_2018DS	R2	R2-225	8077	NA	NA	wtr_215	Feng_Ai_Zan_DP5_BC1F5	parent_BC1F5	NA	85	63	93.33	9.67	33.67	233	0.89	37.49
New_Lowland_628_2018DS	R2	R2-226	4A-8092	4A	8092	NA	Y_134_DP6_BC1F5	F1	0.233937	85	63	105	18.67	52.68	234.78	0.8	63.08
New_Lowland_628_2018DS	R2	R2-227	6A-8416	6A	8416	NA	X_21_DP19_BC1F5	F1	0.253437	73	51	76.67	19	34.41	207.89	0.66	46.07
New_Lowland_628_2018DS	R2	R2-232	7906	NA	NA	wtr_44	Haoannong_DP1_BC1F5	parent_BC1F5	NA	95	73	83.33	7.33	18.82	205	0.63	25.71
New_Lowland_628_2018DS	R2	R2-233	4A-8299	4A	8299	NA	OM_997_DP10_BC1F5	F1	0.234125	92	70	97.5	13.5	10.2	252.11	0.2	18.39
New_Lowland_628_2018DS	R2	R2-239	2A-8055	2A	8055	NA	Feng_Ai_Zan_DP5_BC1F5	F1	0.254663	73	51	75	18.67	61.6	221.56	0.9	67.55
New_Lowland_628_2018DS	R2	R2-240	8388	NA	NA	wtr_526	M_401_DP17_BC1F5	parent_BC1F5	NA	92	70	97.5	11.5	25.68	211.11	0.7	33.32
New_Lowland_628_2018DS	R2	R2-241	10B	NA	NA	10B	NA	parent_CMS	NA	77	55	73.33	17.33	31.78	202.22	0.69	41.49
New_Lowland_628_2018DS	R2	R2-242	10A-8234	10A	8234	NA	BG_300_DP9_BC1F5	F1	0.262912	73	51	80	15	36.98	209.11	0.97	37.95
New_Lowland_628_2018DS	R2	R2-243	8198	NA	NA	wtr_336	Khazar_DP8_BC1F5	parent_BC1F5	NA	89	67	90	11	32.39	229.22	0.79	39.09
New_Lowland_628_2018DS	R2	R2-245	2A-8061	2A	8061	NA	Feng_Ai_Zan_DP5_BC1F5	F1	0.24825	73	51	76.67	16.33	47.55	218.78	0.84	55.07
New_Lowland_628_2018DS	R2	R2-248	10A-8194	10A	8194	NA	Khazar_DP8_BC1F5	F1	0.263525	73	51	81.67	20.33	50.38	219.44	0.84	58.3
New_Lowland_628_2018DS	R2	R2-250	4A-7928	4A	7928	NA	Haoannong_DP1_BC1F5	F1	0.246312	85	63	100	16.67	58.89	248.33	0.82	69.28
New_Lowland_628_2018DS	R2	R2-251	A07-8209	A07	8209	NA	BG_300_DP9_BC1F5	F1	0.248075	85	63	105	9	29.9	250.56	0.81	35.46
New_Lowland_628_2018DS	R2	R2-252	2A-8233	2A	8233	NA	BG_300_DP9_BC1F5	F1	0.259387	73	51	75	13	17.83	186.57	0.66	23.94
New_Lowland_628_2018DS	R2	R2-253	A07-8308	A07	8308	NA	OM_997_DP10_BC1F5	F1	0.246113	85	63	110	12	28.4	237.22	0.55	41.28
New_Lowland_628_2018DS	R2	R2-254	A07-8120	A07	8120	NA	Y_134_DP6_BC1F5	F1	0.241075	95	73	96.67	10.67	35.08	256.78	0.87	39.81
New_Lowland_628_2018DS	R2	R2-257	8165	NA	NA	wtr_303	Zhong_413_DP7_BC1F5	parent_BC1F5	NA	95	73	97.5	11.5	46	233.89	0.67	61.08
New_Lowland_628_2018DS	R2	R2-258	8A-7910	8A	7910	NA	Haoannong_DP1_BC1F5	F1	0.248163	77	55	80	14	25.04	212.44	0.65	33.82
New_Lowland_628_2018DS	R2	R2-259	10A-8115	10A	8115	NA	Y_134_DP6_BC1F5	F1	0.266412	73	51	82.5	12.5	38.44	225.63	0.78	46.78
New_Lowland_628_2018DS	R2	R2-260	8102	NA	NA	wtr_240	Y_134_DP6_BC1F5	parent_BC1F5	NA	89	67	101.67	8.67	34.96	216.67	0.82	41.19
New_Lowland_628_2018DS	R2	R2-261	4A-8225	4A	8225	NA	BG_300_DP9_BC1F5	F1	0.23155	85	63	101.67	12	38.53	242.11	0.9	42.54
New_Lowland_628_2018DS	R2	R2-264	4B	NA	NA	4B	NA	parent_CMS	NA	92	70	100	19.33	41.89	248.56	0.69	54.72
New_Lowland_628_2018DS	R2	R2-265	4A-8253	4A	8253	NA	BG_300_DP9_BC1F5	F1	0.234187	92	70	110	13	48.75	250.75	0.77	59.89
New_Lowland_628_2018DS	R2	R2-266	2A-8123	2A	8123	NA	Y_134_DP6_BC1F5	F1	0.256487	77	55	75	10.67	26.31	228	0.81	31.19
New_Lowland_628_2018DS	R2	R2-267	8373	NA	NA	wtr_511	M_401_DP17_BC1F5	parent_BC1F5	NA	92	70	101.67	11.67	33.96	242	0.77	41.72
New_Lowland_628_2018DS	R2	R2-268	7A-7923	7A	7923	NA	Haoannong_DP1_BC1F5	F1	0.267937	73	51	80	13	28.02	206.11	0.92	30.19
New_Lowland_628_2018DS	R2	R2-269	A07-8102	A07	8102	NA	Y_134_DP6_BC1F5	F1	0.252937	89	67	110	10.5	50.63	255.78	0.86	57.83
New_Lowland_628_2018DS	R2	R2-271	A07-7992	A07	7992	NA	Cheng_Hui_448_DP4_BC1F5	F1	0.249537	85	63	103.33	11.67	37.2	237.78	0.79	44.9
New_Lowland_628_2018DS	R2	R2-272	4A-8208	4A	8208	NA	Khazar_DP8_BC1F5	F1	0.238937	89	67	90	14	15.4	245.33	0.28	26.52
New_Lowland_628_2018DS	R2	R2-273	7907	NA	NA	wtr_45	Haoannong_DP1_BC1F5	parent_BC1F5	NA	89	67	98.33	10.67	22.16	232.22	0.67	29.44
New_Lowland_628_2018DS	R2	R2-275	2A-7895	2A	7895	NA	Haoannong_DP1_BC1F5	F1	0.248012	77	55	75	15.67	29.59	229.67	0.63	40.61
New_Lowland_628_2018DS	R2	R2-278	2A-8111	2A	8111	NA	Y_134_DP6_BC1F5	F1	0.257925	73	51	80	16	44.62	205.22	0.84	51.98
New_Lowland_628_2018DS	R2	R2-280	A07-8414	A07	8414	NA	X_21_DP19_BC1F5	F1	0.26265	85	63	103.33	13	44.63	242.89	0.82	52.87
New_Lowland_628_2018DS	R2	R2-281	6A-8176	6A	8176	NA	Zhong_413_DP7_BC1F5	F1	0.250688	87	65	105	15.33	59.46	241.44	0.78	72.67
New_Lowland_628_2018DS	R2	R2-282	A07-8021	A07	8021	NA	Cheng_Hui_448_DP4_BC1F5	F1	0.24755	87	65	113.33	7.67	35.61	262.67	0.79	42.94
New_Lowland_628_2018DS	R2	R2-284	2A-8225	2A	8225	NA	BG_300_DP9_BC1F5	F1	0.257437	70	48	78.33	12	21.6	209.44	0.67	28.71
New_Lowland_628_2018DS	R2	R2-285	7A-8310	7A	8310	NA	OM_997_DP10_BC1F5	F1	0.271275	73	51	75	17.67	42.2	207.33	0.88	47.47
New_Lowland_628_2018DS	R2	R2-286	10A-8232	10A	8232	NA	BG_300_DP9_BC1F5	F1	0.266825	70	48	81.67	13.33	30.96	215	0.83	36.37
New_Lowland_628_2018DS	R2	R2-287	4A-8358	4A	8358	NA	M_401_DP17_BC1F5	F1	0.2374	92	70	101.67	11.67	46.8	259.22	0.86	53.27
New_Lowland_628_2018DS	R2	R2-288	8214	NA	NA	wtr_352	BG_300_DP9_BC1F5	parent_BC1F5	NA	85	63	97.5	10.5	36.75	225.63	0.92	39.74
New_Lowland_628_2018DS	R2	R2-290	8113	NA	NA	wtr_251	Y_134_DP6_BC1F5	parent_BC1F5	NA	89	67	90	8.67	19.36	204.67	0.52	28.66
New_Lowland_628_2018DS	R2	R2-294	4A-8320	4A	8320	NA	OM_997_DP10_BC1F5	F1	0.235387	87	65	101.67	12.33	46.18	267.67	0.8	55.35
New_Lowland_628_2018DS	R2	R2-295	2A-8063	2A	8063	NA	Feng_Ai_Zan_DP5_BC1F5	F1	0.258088	70	48	78.33	17	39.1	206.56	0.75	48.91
New_Lowland_628_2018DS	R2	R2-296	6A-8032	6A	8032	NA	Cheng_Hui_448_DP4_BC1F5	F1	0.244525	73	51	77.5	14	23.29	177.09	0.75	29.17
New_Lowland_628_2018DS	R2	R2-297	2A-7979	2A	7979	NA	Haoannong_DP1_BC1F5	F1	0.250425	70	48	75	16	7.68	184	0.21	13.76
New_Lowland_628_2018DS	R2	R2-298	10A-8198	10A	8198	NA	Khazar_DP8_BC1F5	F1	0.25945	73	51	73.33	15	32.5	193.89	0.84	37.81
New_Lowland_628_2018DS	R2	R2-299	A07-8314	A07	8314	NA	OM_997_DP10_BC1F5	F1	0.266987	92	70	108.33	13	59.22	262.67	0.85	68.13
New_Lowland_628_2018DS	R2	R2-302	4A-8289	4A	8289	NA	OM_997_DP10_BC1F5	F1	0.227013	87	65	95	15.33	50.94	236.89	0.84	59.3
New_Lowland_628_2018DS	R2	R2-303	8147	NA	NA	wtr_285	Zhong_413_DP7_BC1F5	parent_BC1F5	NA	89	67	83.33	9.67	33.62	226.78	0.86	38.33
New_Lowland_628_2018DS	R2	R2-304	4A-8186	4A	8186	NA	Khazar_DP8_BC1F5	F1	0.23945	87	65	85	4	9.7	236.25	0.73	12.31
New_Lowland_628_2018DS	R2	R2-305	10A-8249	10A	8249	NA	BG_300_DP9_BC1F5	F1	0.265012	73	51	80	23	58.25	236.44	0.74	73.35
New_Lowland_628_2018DS	R2	R2-308	2A-7985	2A	7985	NA	Cheng_Hui_448_DP4_BC1F5	F1	0.23945	70	48	77.5	18	56.34	228.5	0.92	60.95
New_Lowland_628_2018DS	R2	R2-309	2A-8391	2A	8391	NA	X_21_DP19_BC1F5	F1	0.268925	70	48	80	12.5	27.38	219.2	0.6	38.21
New_Lowland_628_2018DS	R2	R2-310	4A-8229	4A	8229	NA	BG_300_DP9_BC1F5	F1	0.23485	89	67	100	18.5	71.78	248.5	0.91	78.55
New_Lowland_628_2018DS	R2	R2-315	4A-8317	4A	8317	NA	OM_997_DP10_BC1F5	F1	0.200238	81	59	70	21	21	223.6	0.32	35.37
New_Lowland_628_2018DS	R2	R2-316	10A-8032	10A	8032	NA	Cheng_Hui_448_DP4_BC1F5	F1	0.256987	70	48	80	13.5	42.39	229.4	0.9	46.46
New_Lowland_628_2018DS	R2	R2-317	8301	NA	NA	wtr_439	OM_997_DP10_BC1F5	parent_BC1F5	NA	95	73	90	13	41.6	232.67	0.87	46.84
New_Lowland_628_2018DS	R2	R2-319	10A-8048	10A	8048	NA	Cheng_Hui_448_DP4_BC1F5	F1	0.261587	73	51	75	24.67	37	218.33	0.68	48.67
New_Lowland_628_2018DS	R2	R2-320	8153	NA	NA	wtr_291	Zhong_413_DP7_BC1F5	parent_BC1F5	NA	77	55	91.67	9.67	26.31	203	0.83	30.81
New_Lowland_628_2018DS	R2	R2-321	2A-8108	2A	8108	NA	Y_134_DP6_BC1F5	F1	0.254412	70	48	80	17	43.18	225	0.74	54.51
New_Lowland_628_2018DS	R2	R2-322	10A-7901	10A	7901	NA	Haoannong_DP1_BC1F5	F1	0.2511	77	55	85	14.5	31.32	227	0.67	41.66
New_Lowland_628_2018DS	R2	R2-323	7A-7979	7A	7979	NA	Haoannong_DP1_BC1F5	F1	0.26145	77	55	76.67	13.33	17.78	207	0.54	25.9
New_Lowland_628_2018DS	R2	R2-328	4A-8112	4A	8112	NA	Y_134_DP6_BC1F5	F1	0.24165	92	70	105	19.5	74.88	254.4	0.75	93.97
New_Lowland_628_2018DS	R2	R2-329	A07-8345	A07	8345	NA	Basmati_DP12_BC1F5	F1	0.263825	89	67	110	10.67	49.19	265.11	0.85	56.72
New_Lowland_628_2018DS	R2	R2-330	8135	NA	NA	wtr_273	Zhong_413_DP7_BC1F5	parent_BC1F5	NA	89	67	91.67	7.67	16.76	219.2	0.82	19.79
New_Lowland_628_2018DS	R2	R2-331	7966	NA	NA	wtr_104	Haoannong_DP1_BC1F5	parent_BC1F5	NA	92	70	103.33	10.67	31.17	234.67	0.72	39.83
New_Lowland_628_2018DS	R2	R2-332	4A-8135	4A	8135	NA	Zhong_413_DP7_BC1F5	F1	0.235563	89	67	103.33	20.33	57.16	256.67	0.57	81.65
New_Lowland_628_2018DS	R2	R2-334	4A-8118	4A	8118	NA	Y_134_DP6_BC1F5	F1	0.235525	89	67	106.67	19.67	65.56	265	0.77	80.43
New_Lowland_628_2018DS	R2	R2-335	4A-8405	4A	8405	NA	X_21_DP19_BC1F5	F1	0.233075	85	63	100	12.33	36.45	268.89	0.77	44.86
New_Lowland_628_2018DS	R2	R2-336	10A-8223	10A	8223	NA	BG_300_DP9_BC1F5	F1	0.26645	73	51	85	12.33	22.75	206.22	0.77	28.01
New_Lowland_628_2018DS	R2	R2-337	4A-8248	4A	8248	NA	BG_300_DP9_BC1F5	F1	0.2428	89	67	111.67	15.67	57.79	251.33	0.72	74.19
New_Lowland_628_2018DS	R2	R2-338	8064	NA	NA	wtr_202	Feng_Ai_Zan_DP5_BC1F5	parent_BC1F5	NA	89	67	110	13.33	44.74	256.11	0.77	54.93
New_Lowland_628_2018DS	R2	R2-340	A07-7903	A07	7903	NA	Haoannong_DP1_BC1F5	F1	0.250075	85	63	101.67	12.33	52.35	256.67	0.87	59.29
New_Lowland_628_2018DS	R2	R2-341	4A-8387	4A	8387	NA	M_401_DP17_BC1F5	F1	0.24755	87	65	103.33	13.67	43.05	248.75	0.82	50.61
New_Lowland_628_2018DS	R2	R2-342	8A-8276	8A	8276	NA	OM_997_DP10_BC1F5	F1	0.263475	77	55	83.33	15.33	30.5	227.78	#N/A	#N/A
New_Lowland_628_2018DS	R2	R2-343	4A-7951	4A	7951	NA	Haoannong_DP1_BC1F5	F1	0.24135	87	65	96.67	14	46.43	246.67	0.87	52.64
New_Lowland_628_2018DS	R2	R2-344	4A-8346	4A	8346	NA	Basmati_DP12_BC1F5	F1	0.239762	89	67	105	12	32.13	248.67	0.73	40.79
New_Lowland_628_2018DS	R2	R2-345	4A-8121	4A	8121	NA	Y_134_DP6_BC1F5	F1	0.242363	89	67	103.33	14.33	47.3	260.56	0.63	64.57
New_Lowland_628_2018DS	R2	R2-346	8262	NA	NA	wtr_400	BG_300_DP9_BC1F5	parent_BC1F5	NA	92	70	110	10	25.7	239.3	0.79	31.12
New_Lowland_628_2018DS	R2	R2-347	8106	NA	NA	wtr_244	Y_134_DP6_BC1F5	parent_BC1F5	NA	89	67	101.67	7.33	28.93	215.56	0.78	35.17
New_Lowland_628_2018DS	R2	R2-348	4A-8372	4A	8372	NA	M_401_DP17_BC1F5	F1	0.232612	89	67	102.5	11	43.12	258.08	0.73	54.62
New_Lowland_628_2018DS	R2	R2-349	2A-8147	2A	8147	NA	Zhong_413_DP7_BC1F5	F1	0.245388	73	51	75	15.67	31.33	206.11	0.62	43.39
New_Lowland_628_2018DS	R2	R2-350	4A-8102	4A	8102	NA	Y_134_DP6_BC1F5	F1	0.242575	89	67	101.67	11.67	43.81	239.44	0.77	54.03
New_Lowland_628_2018DS	R2	R2-351	8240	NA	NA	wtr_378	BG_300_DP9_BC1F5	parent_BC1F5	NA	77	55	90	10.5	30.1	230.17	0.8	36.23
New_Lowland_628_2018DS	R2	R2-355	2B	NA	NA	2B	NA	parent_CMS	NA	77	55	76.67	20.67	48.45	219.78	0.72	62.15
New_Lowland_628_2018DS	R2	R2-356	2A-8274	2A	8274	NA	OM_997_DP10_BC1F5	F1	0.24605	70	48	75	12.67	37.01	201.33	0.84	43.05
New_Lowland_628_2018DS	R2	R2-357	6A-8135	6A	8135	NA	Zhong_413_DP7_BC1F5	F1	0.252462	70	48	76.67	20.33	45.19	223.67	0.69	59.4
New_Lowland_628_2018DS	R2	R2-359	10A-7929	10A	7929	NA	Haoannong_DP1_BC1F5	F1	0.269688	65	43	77.5	30	79.8	216	0.88	89.77
New_Lowland_628_2018DS	R2	R2-364	7976	NA	NA	wtr_114	Haoannong_DP1_BC1F5	parent_BC1F5	NA	87	65	96.67	17.67	61.24	240.67	0.89	67.83
New_Lowland_628_2018DS	R2	R2-367	A07-7923	A07	7923	NA	Haoannong_DP1_BC1F5	F1	0.261562	89	67	106.67	18.67	69.9	260.56	0.81	83.52
New_Lowland_628_2018DS	R2	R2-369	4A-7888	4A	7888	NA	Haoannong_DP1_BC1F5	F1	0.24605	89	67	105	18.67	67.2	250.56	0.72	85.9
New_Lowland_628_2018DS	R2	R2-370	8091	NA	NA	wtr_229	Y_134_DP6_BC1F5	parent_BC1F5	NA	89	67	96.67	6.67	18.74	231.11	0.73	23.82
New_Lowland_628_2018DS	R2	R2-372	4A-7953	4A	7953	NA	Haoannong_DP1_BC1F5	F1	0.235075	81	59	95	14.33	45.23	257.78	0.78	55.15
New_Lowland_628_2018DS	R2	R2-377	7A-7971	7A	7971	NA	Haoannong_DP1_BC1F5	F1	0.263462	70	48	76.67	29.67	80.76	214.44	0.87	91.14
New_Lowland_628_2018DS	R2	R2-378	8006	NA	NA	wtr_144	Cheng_Hui_448_DP4_BC1F5	parent_BC1F5	NA	85	63	95	14	45.64	248	0.88	51.14
New_Lowland_628_2018DS	R2	R2-380	4A-8115	4A	8115	NA	Y_134_DP6_BC1F5	F1	0.23995	89	67	100	27.33	101.74	244.67	0.85	117.23
New_Lowland_628_2018DS	R2	R2-383	2A-8110	2A	8110	NA	Y_134_DP6_BC1F5	F1	0.2578	73	51	80	25	81.25	205.6	0.84	94.27
New_Lowland_628_2018DS	R2	R2-386	10A-7932	10A	7932	NA	Haoannong_DP1_BC1F5	F1	0.257125	70	48	73.33	34	59.59	211	0.52	87.92
New_Lowland_628_2018DS	R2	R2-391	6A-7992	6A	7992	NA	Cheng_Hui_448_DP4_BC1F5	F1	0.250375	73	51	76.67	22	69.18	228.56	0.9	76.19
New_Lowland_628_2018DS	R2	R2-392	8364	NA	NA	wtr_502	M_401_DP17_BC1F5	parent_BC1F5	NA	85	63	100	8.67	40.16	225.22	0.91	43.69
New_Lowland_628_2018DS	R2	R2-393	4A-7961	4A	7961	NA	Haoannong_DP1_BC1F5	F1	0.203987	89	67	100	10	34.2	234.5	0.83	39.94
New_Lowland_628_2018DS	R2	R2-394	A07-7875	A07	7875	NA	Haoannong_DP1_BC1F5	F1	0.25275	73	51	101.67	12.33	38.92	233.56	0.92	42.16
New_Lowland_628_2018DS	R2	R2-396	6A-8232	6A	8232	NA	BG_300_DP9_BC1F5	F1	0.249188	73	51	85	9	26.28	207	0.85	30.26
New_Lowland_628_2018DS	R2	R2-397	A07-8257	A07	8257	NA	BG_300_DP9_BC1F5	F1	0.251538	77	55	108.33	12	67.87	272.56	0.88	76.13
New_Lowland_628_2018DS	R2	R2-398	8161	NA	NA	wtr_299	Zhong_413_DP7_BC1F5	parent_BC1F5	NA	92	70	96.67	10	35.44	233.56	0.76	43.79
New_Lowland_628_2018DS	R2	R2-399	4A-8287	4A	8287	NA	OM_997_DP10_BC1F5	F1	0.227725	81	59	101.67	14.67	52.47	268	0.73	66.78
New_Lowland_628_2018DS	R2	R2-400	6A-8333	6A	8333	NA	Basmati_DP12_BC1F5	F1	0.252063	77	55	81.67	13.33	30.85	217.1	0.61	42.95
New_Lowland_628_2018DS	R2	R2-401	2A-8020	2A	8020	NA	Cheng_Hui_448_DP4_BC1F5	F1	0.24685	73	51	83.33	15.67	41.6	226.11	0.73	52.89
New_Lowland_628_2018DS	R2	R2-402	A07-8013	A07	8013	NA	Cheng_Hui_448_DP4_BC1F5	F1	0.249537	81	59	96.67	8.33	33.89	245.33	0.85	38.86
New_Lowland_628_2018DS	R2	R2-403	8043	NA	NA	wtr_181	Cheng_Hui_448_DP4_BC1F5	parent_BC1F5	NA	92	70	98.33	13.33	40.74	236.33	0.92	43.88
New_Lowland_628_2018DS	R2	R2-405	A07-8198	A07	8198	NA	Khazar_DP8_BC1F5	F1	0.25055	89	67	92.5	8	26.04	232.78	0.74	32.91
New_Lowland_628_2018DS	R2	R2-406	8257	NA	NA	wtr_395	BG_300_DP9_BC1F5	parent_BC1F5	NA	85	63	96.67	12.67	48.98	239.44	0.9	53.68
New_Lowland_628_2018DS	R2	R2-407	8382	NA	NA	wtr_520	M_401_DP17_BC1F5	parent_BC1F5	NA	85	63	95	9.33	33.08	235.11	0.83	38.69
New_Lowland_628_2018DS	R2	R2-408	A07-8145	A07	8145	NA	Zhong_413_DP7_BC1F5	F1	0.241425	81	59	105	10.5	43.4	250.56	0.84	50.19
New_Lowland_628_2018DS	R2	R2-409	8027	NA	NA	wtr_165	Cheng_Hui_448_DP4_BC1F5	parent_BC1F5	NA	89	67	90	13.67	37.51	210	0.87	42.44
New_Lowland_628_2018DS	R2	R2-411	4A-8199	4A	8199	NA	Khazar_DP8_BC1F5	F1	0.2384	85	63	96.67	16	#VALUE!	250.56	0.86
New_Lowland_628_2018DS	R2	R2-412	4A-8178	4A	8178	NA	Zhong_413_DP7_BC1F5	F1	0.237375	81	59	83.33	15.33	21.64	236.64	0.51	32.26
New_Lowland_628_2018DS	R2	R2-413	A07-8320	A07	8320	NA	OM_997_DP10_BC1F5	F1	0.256825	92	70	96.67	7	21.39	243.67	0.81	25.53
New_Lowland_628_2018DS	R2	R2-414	6A-7892	6A	7892	NA	Haoannong_DP1_BC1F5	F1	0.258975	73	51	73.33	23	51.21	198.36	0.78	62.42
New_Lowland_628_2018DS	R2	R2-417	4A-8312	4A	8312	NA	OM_997_DP10_BC1F5	F1	0.232313	85	63	93.33	19.67	57.47	243.33	0.64	78.31
New_Lowland_628_2018DS	R2	R2-419	10A-8197	10A	8197	NA	Khazar_DP8_BC1F5	F1	0.252875	73	51	73.33	20.33	38.35	209.1	0.74	48.41
New_Lowland_628_2018DS	R2	R2-420	4A-8110	4A	8110	NA	Y_134_DP6_BC1F5	F1	0.240187	87	65	98.33	14.33	64.66	247.44	0.91	70.43
New_Lowland_628_2018DS	R2	R2-422	10A-8133	10A	8133	NA	Zhong_413_DP7_BC1F5	F1	0.261263	70	48	80	18	42.2	223.89	0.93	45.29
New_Lowland_628_2018DS	R2	R2-423	2A-8392	2A	8392	NA	X_21_DP19_BC1F5	F1	0.265562	73	51	70	14.33	24.53	206.44	0.6	34.42
New_Lowland_628_2018DS	R2	R2-424	A07-8234	A07	8234	NA	BG_300_DP9_BC1F5	F1	0.251462	87	65	110	7.33	34.39	260.56	0.91	37.49
New_Lowland_628_2018DS	R2	R2-425	6A-7870	6A	7870	NA	Haoannong_DP1_BC1F5	F1	0.257325	77	55	65	19.67	26.75	202.2	0.45	41.42
New_Lowland_628_2018DS	R2	R2-426	A07-7866	A07	7866	NA	Haoannong_DP1_BC1F5	F1	0.257425	77	55	95	11.33	35.39	219.44	0.93	38.02
New_Lowland_628_2018DS	R2	R2-427	4A-8295	4A	8295	NA	OM_997_DP10_BC1F5	F1	0.2348	92	70	98.33	11	36.54	256.67	0.8	43.92
New_Lowland_628_2018DS	R2	R2-428	7A-8413	7A	8413	NA	X_21_DP19_BC1F5	F1	0.267725	77	55	73.33	13	28.96	206.38	0.84	33.52
New_Lowland_628_2018DS	R2	R2-429	6A-8308	6A	8308	NA	OM_997_DP10_BC1F5	F1	0.239875	73	51	90	14.67	32.59	204.33	0.77	40.22
New_Lowland_628_2018DS	R2	R2-430	7B	NA	NA	7B	NA	parent_CMS	NA	81	59	73.33	10.33	19.63	218.89	0.8	23.53
New_Lowland_628_2018DS	R2	R2-431	2A-7944	2A	7944	NA	Haoannong_DP1_BC1F5	F1	0.258225	70	48	70	20.33	50.16	209.44	0.88	56.4
New_Lowland_628_2018DS	R2	R2-432	8051	NA	NA	wtr_189	Feng_Ai_Zan_DP5_BC1F5	parent_BC1F5	NA	89	67	91.67	11.67	50.94	236.44	0.86	58.21
New_Lowland_628_2018DS	R2	R2-435	7A-8139	7A	8139	NA	Zhong_413_DP7_BC1F5	F1	0.275487	70	48	75	24.67	46.52	197.7	0.86	53.2
New_Lowland_628_2018DS	R2	R2-437	A07-8360	A07	8360	NA	M_401_DP17_BC1F5	F1	0.2551	81	59	93.33	14	54.91	249.78	0.92	59.43
New_Lowland_628_2018DS	R2	R2-438	8114	NA	NA	wtr_252	Y_134_DP6_BC1F5	parent_BC1F5	NA	89	67	105	8	35.6	236.7	0.9	39.29
New_Lowland_628_2018DS	R2	R2-440	7989	NA	NA	wtr_127	Cheng_Hui_448_DP4_BC1F5	parent_BC1F5	NA	85	63	93.33	10	26	230	0.82	30.79
New_Lowland_628_2018DS	R2	R2-441	10A-7958	10A	7958	NA	Haoannong_DP1_BC1F5	F1	0.250563	70	48	71.67	18.33	41.35	221.67	0.81	49.19
New_Lowland_628_2018DS	R2	R2-442	A07-7918	A07	7918	NA	Haoannong_DP1_BC1F5	F1	0.252887	81	59	96.67	8.33	26.02	247.56	0.9	28.5
New_Lowland_628_2018DS	R2	R2-443	7949	NA	NA	wtr_87	Haoannong_DP1_BC1F5	parent_BC1F5	NA	81	59	101.67	11.33	25.31	213.33	0.96	26.42
New_Lowland_628_2018DS	R2	R2-445	8202	NA	NA	wtr_340	Khazar_DP8_BC1F5	parent_BC1F5	NA	92	70	91.67	8.67	16.76	201.56	0.66	22.49
New_Lowland_628_2018DS	R2	R2-446	A07-8269	A07	8269	NA	OM_997_DP10_BC1F5	F1	0.249537	85	63	103.33	8.67	45.26	248.33	0.89	50.29
New_Lowland_628_2018DS	R2	R2-447	4A-8108	4A	8108	NA	Y_134_DP6_BC1F5	F1	0.239625	85	63	100	11.67	45.89	238.89	0.84	53.28
New_Lowland_628_2018DS	R2	R2-448	10A-8149	10A	8149	NA	Zhong_413_DP7_BC1F5	F1	0.268637	73	51	73.33	14.67	27.54	197.22	0.8	33.01
New_Lowland_628_2018DS	R2	R2-449	6A-8039	6A	8039	NA	Cheng_Hui_448_DP4_BC1F5	F1	0.253238	70	48	75	12	33.84	225	0.98	34.64
New_Lowland_628_2018DS	R2	R2-450	8347	NA	NA	wtr_485	Basmati_DP12_BC1F5	parent_BC1F5	NA	85	63	86.67	13	20.8	197.78	0.89	23.16
New_Lowland_628_2018DS	R2	R2-451	4A-8044	4A	8044	NA	Cheng_Hui_448_DP4_BC1F5	F1	0.22345	85	63	98.33	14.33	52.87	258.89	0.85	60.62
New_Lowland_628_2018DS	R2	R2-452	10A-8107	10A	8107	NA	Y_134_DP6_BC1F5	F1	0.265562	73	51	85	15	46.8	241	0.98	47.58
New_Lowland_628_2018DS	R2	R2-453	8B	NA	NA	8B	NA	parent_CMS	NA	77	55	80	18.33	50.31	237.22	0.88	56.59
New_Lowland_628_2018DS	R2	R2-455	4A-8111	4A	8111	NA	Y_134_DP6_BC1F5	F1	0.241338	81	59	100	15.5	76.42	247	0.91	83.36
New_Lowland_628_2018DS	R2	R2-456	4A-8397	4A	8397	NA	X_21_DP19_BC1F5	F1	0.240825	81	59	85	17	26.63	252.78	0.51	39.6
New_Lowland_628_2018DS	R2	R2-457	10A-8068	10A	8068	NA	Feng_Ai_Zan_DP5_BC1F5	F1	0.261087	70	48	76.67	17.33	51.81	219.44	0.9	57.07
New_Lowland_628_2018DS	R2	R2-458	A07-8333	A07	8333	NA	Basmati_DP12_BC1F5	F1	0.2479	92	70	98.33	6.67	21.19	227.22	0.81	25.3
New_Lowland_628_2018DS	R2	R2-459	7A-8076	7A	8076	NA	Feng_Ai_Zan_DP5_BC1F5	F1	0.279275	77	55	71.67	10.33	25.14	211.67	0.7	32.58
New_Lowland_628_2018DS	R2	R2-461	6A-8384	6A	8384	NA	M_401_DP17_BC1F5	F1	0.257812	70	48	83.33	17.33	41.21	210.33	0.85	47.5
New_Lowland_628_2018DS	R2	R2-462	10A-7872	10A	7872	NA	Haoannong_DP1_BC1F5	F1	0.25915	77	55	73.33	19	17.84	206.5	0.42	28.15
New_Lowland_628_2018DS	R2	R2-463	10A-8082	10A	8082	NA	Feng_Ai_Zan_DP5_BC1F5	F1	0.264412	70	48	75	9	22.1	204.44	0.81	26.35
New_Lowland_628_2018DS	R2	R2-464	4A-8074	4A	8074	NA	Feng_Ai_Zan_DP5_BC1F5	F1	0.244388	89	67	100	12.67	53.2	233.33	0.89	59.14
New_Lowland_628_2018DS	R2	R2-465	8306	NA	NA	wtr_444	OM_997_DP10_BC1F5	parent_BC1F5	NA	92	70	103.33	12	43.6	245.89	0.77	53.72
New_Lowland_628_2018DS	R2	R2-466	2A-8078	2A	8078	NA	Feng_Ai_Zan_DP5_BC1F5	F1	0.25765	65	43	71.67	17	36.46	202.44	0.79	44
New_Lowland_628_2018DS	R2	R2-468	7997	NA	NA	wtr_135	Cheng_Hui_448_DP4_BC1F5	parent_BC1F5	NA	89	67	95	15.5	44.78	242	0.81	53.21
New_Lowland_628_2018DS	R2	R2-469	2A-7921	2A	7921	NA	Haoannong_DP1_BC1F5	F1	0.252325	73	51	76.67	12.67	28.29	201.11	0.83	33.02
New_Lowland_628_2018DS	R2	R2-470	4A-8046	4A	8046	NA	Cheng_Hui_448_DP4_BC1F5	F1	0.228325	89	67	98.33	19.33	71.32	269	0.78	86.76
New_Lowland_628_2018DS	R2	R2-472	A07-7989	A07	7989	NA	Cheng_Hui_448_DP4_BC1F5	F1	0.259325	85	63	101.67	11	48.28	233.89	0.93	51.73
New_Lowland_628_2018DS	R2	R2-473	2A-7884	2A	7884	NA	Haoannong_DP1_BC1F5	F1	0.263937	70	48	71.67	17	37.78	212.44	0.74	47.77
New_Lowland_628_2018DS	R2	R2-474	10A-7997	10A	7997	NA	Cheng_Hui_448_DP4_BC1F5	F1	0.263675	73	51	75	14.33	27.87	205.56	0.81	33.22
New_Lowland_628_2018DS	R2	R2-475	4A-8219	4A	8219	NA	BG_300_DP9_BC1F5	F1	0.243062	81	59	90	11.33	40.2	252	0.86	45.69
New_Lowland_628_2018DS	R2	R2-476	4A-7874	4A	7874	NA	Haoannong_DP1_BC1F5	F1	0.237487	81	59	83.33	15	11	237.22	0.28	18.95
New_Lowland_628_2018DS	R2	R2-477	7A-7888	7A	7888	NA	Haoannong_DP1_BC1F5	F1	0.285463	72	50	68.33	17	30.03	202.67	0.74	37.93
New_Lowland_628_2018DS	R2	R2-478	10A-7967	10A	7967	NA	Haoannong_DP1_BC1F5	F1	0.26795	65	43	78.33	15.67	24.2	198.89	0.71	31.1
New_Lowland_628_2018DS	R2	R2-479	4A-8232	4A	8232	NA	BG_300_DP9_BC1F5	F1	0.239537	81	59	93.33	13	41.17	232	0.9	45.09
New_Lowland_628_2018DS	R2	R2-480	7892	NA	NA	wtr_30	Haoannong_DP1_BC1F5	parent_BC1F5	NA	95	73	76.67	11.67	22.43	204.56	0.74	28.25
New_Lowland_628_2018DS	R2	R2-481	10A-7980	10A	7980	NA	Haoannong_DP1_BC1F5	F1	0.247	73	51	85	19	55.1	214	0.91	59.98
New_Lowland_628_2018DS	R2	R2-483	7A-8098	7A	8098	NA	Y_134_DP6_BC1F5	F1	0.271875	73	51	81.67	21.33	51.91	210	0.8	62.23
New_Lowland_628_2018DS	R2	R2-484	7916	NA	NA	wtr_54	Haoannong_DP1_BC1F5	parent_BC1F5	NA	85	63	78.33	7.67	15.5	200	0.75	19.38
New_Lowland_628_2018DS	R2	R2-485	7981	NA	NA	wtr_119	Haoannong_DP1_BC1F5	parent_BC1F5	NA	92	70	95	12.33	38.64	235	0.89	42.98
New_Lowland_628_2018DS	R2	R2-486	7A-7872	7A	7872	NA	Haoannong_DP1_BC1F5	F1	0.26735	73	51	75	24.5	25.24	222.7	0.37	41.06
New_Lowland_628_2018DS	R2	R2-489	8310	NA	NA	wtr_448	OM_997_DP10_BC1F5	parent_BC1F5	NA	92	70	95	13.33	30.07	204.44	0.75	37.6
New_Lowland_628_2018DS	R2	R2-490	4A-8181	4A	8181	NA	Khazar_DP8_BC1F5	F1	0.238838	85	63	112.5	20	76	253	0.84	88.29
New_Lowland_628_2018DS	R2	R2-494	A07-7938	A07	7938	NA	Haoannong_DP1_BC1F5	F1	0.256638	73	51	96.67	17	39.29	220.33	0.92	42.49
New_Lowland_628_2018DS	R2	R2-495	2A-8389	2A	8389	NA	X_21_DP19_BC1F5	F1	0.261263	73	51	73.33	11.67	20.09	185.56	0.78	24.42
New_Lowland_628_2018DS	R2	R2-496	8273	NA	NA	wtr_411	OM_997_DP10_BC1F5	parent_BC1F5	NA	85	63	90	13	28.46	217.33	0.82	33.52
New_Lowland_628_2018DS	R2	R2-497	4A-8037	4A	8037	NA	Cheng_Hui_448_DP4_BC1F5	F1	0.242812	89	67	95	13.5	32.4	250.33	0.64	44.02
New_Lowland_628_2018DS	R2	R2-498	4A-7872	4A	7872	NA	Haoannong_DP1_BC1F5	F1	0.238462	85	63	90	19.67	30.81	239.33	0.48	46.91
New_Lowland_628_2018DS	R2	R2-499	4B	NA	NA	4B	NA	parent_CMS	NA	92	70	88.33	14	19.13	216	0.54	27.87
New_Lowland_628_2018DS	R2	R2-500	4A-8119	4A	8119	NA	Y_134_DP6_BC1F5	F1	0.237012	85	63	88.33	14.67	47.42	249.56	0.91	51.93
New_Lowland_628_2018DS	R2	R2-501	6A-8272	6A	8272	NA	OM_997_DP10_BC1F5	F1	0.249562	73	51	76.67	18	45.8	201.89	0.85	52.54
New_Lowland_628_2018DS	R2	R2-502	6A-8074	6A	8074	NA	Feng_Ai_Zan_DP5_BC1F5	F1	0.258663	73	51	72.5	16	31.52	186	0.79	38.27
New_Lowland_628_2018DS	R2	R2-503	7A-7962	7A	7962	NA	Haoannong_DP1_BC1F5	F1	0.249725	73	51	75	28	33.91	210.33	0.43	53.32
New_Lowland_628_2018DS	R2	R2-505	4B	NA	NA	4B	NA	parent_CMS	NA	89	67	90	13.67	29	237.22	0.75	36.36
New_Lowland_628_2018DS	R2	R2-506	6A-8156	6A	8156	NA	Zhong_413_DP7_BC1F5	F1	0.258012	70	48	80	20.67	50.98	207.33	0.87	57.35
New_Lowland_628_2018DS	R2	R2-507	8389	NA	NA	wtr_527	X_21_DP19_BC1F5	parent_BC1F5	NA	92	70	106.67	9.33	31.21	233.89	0.84	36.18
New_Lowland_628_2018DS	R2	R2-508	2A-8194	2A	8194	NA	Khazar_DP8_BC1F5	F1	0.2567	70	48	71.67	18.33	30.15	202.78	0.6	42.23
New_Lowland_628_2018DS	R2	R2-509	A07-8113	A07	8113	NA	Y_134_DP6_BC1F5	F1	0.245237	81	59	106.67	12.33	48.79	233.33	0.88	54.67
New_Lowland_628_2018DS	R2	R2-510	10A-7969	10A	7969	NA	Haoannong_DP1_BC1F5	F1	0.264825	73	51	75	19	48.26	214	0.85	55.54
New_Lowland_628_2018DS	R2	R2-511	10A-8245	10A	8245	NA	BG_300_DP9_BC1F5	F1	0.2599	73	51	75	22	51.48	212	0.8	61.74
New_Lowland_628_2018DS	R2	R2-512	2A-8429	2A	8429	NA	Y_134_DP6	F1	NA	73	51	72.5	13.5	27.14	196	0.83	31.67
New_Lowland_628_2018DS	R2	R2-513	4A-8343	4A	8343	NA	Basmati_DP12_BC1F5	F1	0.22355	89	67	101.67	13	42.76	246.33	0.8	51.31
New_Lowland_628_2018DS	R2	R2-514	A07-7985	A07	7985	NA	Cheng_Hui_448_DP4_BC1F5	F1	0.2381	81	59	106.67	15.67	55.18	250.67	0.89	61.43
New_Lowland_628_2018DS	R2	R2-515	10A-8253	10A	8253	NA	BG_300_DP9_BC1F5	F1	0.25785	73	51	70	9.33	19.08	202.22	0.86	21.67
New_Lowland_628_2018DS	R2	R2-516	4A-8197	4A	8197	NA	Khazar_DP8_BC1F5	F1	0.230362	77	55	96.67	20	59.78	255.56	0.68	78.89
New_Lowland_628_2018DS	R2	R2-520	8068	NA	NA	wtr_206	Feng_Ai_Zan_DP5_BC1F5	parent_BC1F5	NA	92	70	98.33	13.67	47.07	222.56	0.89	52.47
New_Lowland_628_2018DS	R2	R2-521	A07-8046	A07	8046	NA	Cheng_Hui_448_DP4_BC1F5	F1	0.245787	81	59	98.33	14.67	53.29	246.89	0.83	62.44
New_Lowland_628_2018DS	R2	R2-523	2A-8121	2A	8121	NA	Y_134_DP6_BC1F5	F1	0.254975	73	51	73.33	19.67	54.41	218.33	0.85	62.61
New_Lowland_628_2018DS	R2	R2-525	2A-8397	2A	8397	NA	X_21_DP19_BC1F5	F1	0.268112	77	55	80	22.67	35.51	228.33	0.56	51.29
New_Lowland_628_2018DS	R2	R2-526	A07-8147	A07	8147	NA	Zhong_413_DP7_BC1F5	F1	0.238737	85	63	96.67	10.33	35.82	235.67	0.85	41.33
New_Lowland_628_2018DS	R2	R2-527	A07-8318	A07	8318	NA	OM_997_DP10_BC1F5	F1	0.247425	81	59	101.67	13.33	48	237.33	0.89	53.41
New_Lowland_628_2018DS	R2	R2-528	7A-7954	7A	7954	NA	Haoannong_DP1_BC1F5	F1	0.260125	73	51	73.33	20.67	50.98	207.22	0.83	59.47
New_Lowland_628_2018DS	R2	R2-532	10A-8356	10A	8356	NA	M_401_DP17_BC1F5	F1	0.261087	70	48	75	12	29.76	188	0.93	31.76
New_Lowland_628_2018DS	R2	R2-533	4A-7977	4A	7977	NA	Haoannong_DP1_BC1F5	F1	0.235263	81	59	92.5	12.5	38.75	243	0.86	44.2
New_Lowland_628_2018DS	R2	R2-534	10A-8199	10A	8199	NA	Khazar_DP8_BC1F5	F1	0.264562	73	51	71.67	18.33	32.8	202.56	0.77	40.31
New_Lowland_628_2018DS	R2	R2-535	A07-8401	A07	8401	NA	X_21_DP19_BC1F5	F1	0.24255	87	65	101.67	10.33	40.19	233.78	0.86	45.82
New_Lowland_628_2018DS	R2	R2-536	2A-8241	2A	8241	NA	BG_300_DP9_BC1F5	F1	0.255738	70	48	80	19	47.29	207.11	0.78	57.5
New_Lowland_628_2018DS	R2	R2-538	10A-8146	10A	8146	NA	Zhong_413_DP7_BC1F5	F1	0.270238	70	48	78.33	16.67	41.85	218.33	0.79	50.78
New_Lowland_628_2018DS	R2	R2-539	4A-8047	4A	8047	NA	Cheng_Hui_448_DP4_BC1F5	F1	0.239437	87	65	91.67	12.67	40.67	241.11	0.8	49.01
New_Lowland_628_2018DS	R2	R2-540	6A-8025	6A	8025	NA	Cheng_Hui_448_DP4_BC1F5	F1	0.2513	73	51	75	14.67	33.41	206.78	0.79	40.4
New_Lowland_628_2018DS	R2	R2-541	A07-7911	A07	7911	NA	Haoannong_DP1_BC1F5	F1	0.252287	81	59	105	12.67	50.53	240.44	0.87	57.28
New_Lowland_628_2018DS	R2	R2-542	8026	NA	NA	wtr_164	Cheng_Hui_448_DP4_BC1F5	parent_BC1F5	NA	95	73	92.5	5.5	16.32	220.78	0.85	18.78
New_Lowland_628_2018DS	R2	R2-543	10A-7994	10A	7994	NA	Cheng_Hui_448_DP4_BC1F5	F1	0.264163	70	48	72.5	15.5	20.93	210.9	0.53	30.74
New_Lowland_628_2018DS	R2	R2-544	10A-8092	10A	8092	NA	Y_134_DP6_BC1F5	F1	0.257675	70	48	80	16	34.13	201.11	0.83	39.96
New_Lowland_628_2018DS	R2	R2-546	7923	NA	NA	wtr_61	Haoannong_DP1_BC1F5	parent_BC1F5	NA	87	65	103.33	8	24.27	238.89	0.94	25.68
New_Lowland_628_2018DS	R2	R2-547	4A-8356	4A	8356	NA	M_401_DP17_BC1F5	F1	0.227	87	65	101.67	18.67	72.8	242	0.81	86.9
New_Lowland_628_2018DS	R2	R2-548	2A-7956	2A	7956	NA	Haoannong_DP1_BC1F5	F1	0.255462	70	48	75	10	19	198.2	0.82	22.47
New_Lowland_628_2018DS	R2	R2-549	8128	NA	NA	wtr_266	Zhong_413_DP7_BC1F5	parent_BC1F5	NA	89	67	98.33	7.67	25.04	218.33	0.82	29.46
New_Lowland_628_2018DS	R2	R2-550	4A-8352	4A	8352	NA	Basmati_DP12_BC1F5	F1	0.234137	85	63	103.33	13.33	49.93	246.33	0.83	58.66
New_Lowland_628_2018DS	R2	R2-551	4A-8035	4A	8035	NA	Cheng_Hui_448_DP4_BC1F5	F1	0.222013	87	65	103.33	17.67	45.15	257.56	0.53	66.41
New_Lowland_628_2018DS	R2	R2-552	8177	NA	NA	wtr_315	Zhong_413_DP7_BC1F5	parent_BC1F5	NA	85	63	91.67	6.33	18.3	211.67	0.85	21.03
New_Lowland_628_2018DS	R2	R2-553	2A-8415	2A	8415	NA	X_21_DP19_BC1F5	F1	0.227887	70	48	75	16.67	29.81	215.56	0.61	41.43
New_Lowland_628_2018DS	R2	R2-554	8311	NA	NA	wtr_449	OM_997_DP10_BC1F5	parent_BC1F5	NA	92	70	91.67	14.33	51.28	221.67	0.95	54.07
New_Lowland_628_2018DS	R2	R2-558	10A-7883	10A	7883	NA	Haoannong_DP1_BC1F5	F1	0.269525	70	48	75	23.67	62.59	213.44	0.82	73.86
New_Lowland_628_2018DS	R2	R2-560	8035	NA	NA	wtr_173	Cheng_Hui_448_DP4_BC1F5	parent_BC1F5	NA	81	59	101.67	13.33	44.59	238.33	0.88	49.84
New_Lowland_628_2018DS	R2	R2-561	10A-8222	10A	8222	NA	BG_300_DP9_BC1F5	F1	0.263788	70	48	80	14	27.72	179	0.95	29.17
New_Lowland_628_2018DS	R2	R2-563	4A-8438	4A	8438	NA	Khazar_DP8_BC1F5	F1	0.233325	85	63	90	19	22.38	246.11	0.29	38.31
New_Lowland_628_2018DS	R2	R2-564	4A-8194	4A	8194	NA	Khazar_DP8_BC1F5	F1	0.239563	85	63	90	11.67	36.69	235.89	0.87	41.56
New_Lowland_628_2018DS	R2	R2-565	7A-8050	7A	8050	NA	Feng_Ai_Zan_DP5_BC1F5	F1	0.2843	70	48	73.33	22	40.58	196.67	0.73	51.51
New_Lowland_628_2018DS	R2	R2-566	8055	NA	NA	wtr_193	Feng_Ai_Zan_DP5_BC1F5	parent_BC1F5	NA	85	63	86.67	8.67	27.73	229.33	0.72	35.46
New_Lowland_628_2018DS	R2	R2-571	4A-8150	4A	8150	NA	Zhong_413_DP7_BC1F5	F1	0.233038	85	63	103.33	16.67	50.37	250.78	0.71	65.02
New_Lowland_628_2018DS	R2	R2-572	6A-8316	6A	8316	NA	OM_997_DP10_BC1F5	F1	0.253362	77	55	83.33	15.67	40.39	217.11	0.9	44.55
New_Lowland_628_2018DS	R2	R2-573	10A-7956	10A	7956	NA	Haoannong_DP1_BC1F5	F1	0.257312	70	48	80	14.5	38.72	210.1	0.91	42.12
New_Lowland_628_2018DS	R2	R2-574	8308	NA	NA	wtr_446	OM_997_DP10_BC1F5	parent_BC1F5	NA	92	70	91.67	12.67	32.51	237.22	0.69	42.47
New_Lowland_628_2018DS	R2	R2-575	7888	NA	NA	wtr_26	Haoannong_DP1_BC1F5	parent_BC1F5	NA	92	70	100	11	39.84	196.11	0.9	44.01
New_Lowland_628_2018DS	R2	R2-576	6A-8234	6A	8234	NA	BG_300_DP9_BC1F5	F1	0.254075	73	51	76.67	10.67	25.48	212.44	0.79	30.72
New_Lowland_628_2018DS	R2	R2-577	10A-8189	10A	8189	NA	Khazar_DP8_BC1F5	F1	0.265213	77	55	75	22	6.6	198	0.09	12.64
New_Lowland_628_2018DS	R2	R2-578	10A-8364	10A	8364	NA	M_401_DP17_BC1F5	F1	0.2695	73	51	83.33	16.33	42.65	219	0.77	52.64
New_Lowland_628_2018DS	R2	R2-581	A07-7941	A07	7941	NA	Haoannong_DP1_BC1F5	F1	0.250663	81	59	100	8.33	24.26	237.56	0.83	28.43
New_Lowland_628_2018DS	R2	R2-582	8204	NA	NA	wtr_342	Khazar_DP8_BC1F5	parent_BC1F5	NA	92	70	90	13	34.23	226.44	0.67	45.5
New_Lowland_628_2018DS	R2	R2-583	6A-7921	6A	7921	NA	Haoannong_DP1_BC1F5	F1	0.248988	73	51	85	14	36.12	214	0.83	42.4
New_Lowland_628_2018DS	R2	R2-584	A07-8215	A07	8215	NA	BG_300_DP9_BC1F5	F1	0.24935	81	59	98.33	17	61.58	255.78	0.88	69.16
New_Lowland_628_2018DS	R2	R2-591	10A-7955	10A	7955	NA	Haoannong_DP1_BC1F5	F1	0.256238	65	43	73.33	20.33	38.41	190.56	0.9	42.24
New_Lowland_628_2018DS	R2	R2-592	10A-7977	10A	7977	NA	Haoannong_DP1_BC1F5	F1	0.2672	70	48	78.33	14.33	35.36	197.78	0.86	40.42
New_Lowland_628_2018DS	R2	R2-593	8299	NA	NA	wtr_437	OM_997_DP10_BC1F5	parent_BC1F5	NA	89	67	95	14	28.93	213.89	0.78	35.32
New_Lowland_628_2018DS	R2	R2-594	6A-8004	6A	8004	NA	Cheng_Hui_448_DP4_BC1F5	F1	0.256937	77	55	76.67	16.33	32.85	210.89	0.72	41.88
New_Lowland_628_2018DS	R2	R2-595	7A-7949	7A	7949	NA	Haoannong_DP1_BC1F5	F1	0.279587	77	55	75	18.33	23.43	212	0.48	35.53
New_Lowland_628_2018DS	R2	R2-598	4A-8435	4A	8435	NA	M_401_DP17	F1	NA	81	59	90	18.33	21.59	235.89	0.38	34.98
New_Lowland_628_2018DS	R2	R2-599	7A-7921	7A	7921	NA	Haoannong_DP1_BC1F5	F1	0.269475	70	48	80	21	44.57	202.78	0.83	52.24
New_Lowland_628_2018DS	R2	R2-600	8275	NA	NA	wtr_413	OM_997_DP10_BC1F5	parent_BC1F5	NA	85	63	96.67	14.67	57.36	239.44	0.84	66.74
New_Lowland_628_2018DS	R2	R2-602	7889	NA	NA	wtr_27	Haoannong_DP1_BC1F5	parent_BC1F5	NA	95	73	100	10.33	24.91	236.33	0.88	27.98
New_Lowland_628_2018DS	R2	R2-605	7A-8014	7A	8014	NA	Cheng_Hui_448_DP4_BC1F5	F1	0.266562	77	55	80	13	29.12	225.4	0.71	37.69
New_Lowland_628_2018DS	R2	R2-607	8115	NA	NA	wtr_253	Y_134_DP6_BC1F5	parent_BC1F5	NA	89	67	105	8.67	41.5	246.67	0.91	45.31
New_Lowland_628_2018DS	R2	R2-608	4A-8315	4A	8315	NA	OM_997_DP10_BC1F5	F1	0.2398	81	59	100	19	56.79	259.44	0.73	71.86
New_Lowland_628_2018DS	R2	R2-609	8218	NA	NA	wtr_356	BG_300_DP9_BC1F5	parent_BC1F5	NA	85	63	95	12	56.7	211	0.83	66.26
New_Lowland_628_2018DS	R2	R2-610	A07-8222	A07	8222	NA	BG_300_DP9_BC1F5	F1	0.250688	85	63	105	10	35.6	232	0.91	38.64
New_Lowland_628_2018DS	R2	R2-613	2A-7929	2A	7929	NA	Haoannong_DP1_BC1F5	F1	0.262912	65	43	78.33	21.67	46.7	205.44	0.75	58.53
New_Lowland_628_2018DS	R2	R2-614	7868	NA	NA	wtr_6	Haoannong_DP1_BC1F5	parent_BC1F5	NA	89	67	81.67	7	12.44	206.67	0.61	17.27
New_Lowland_628_2018DS	R2	R2-615	4A-8013	4A	8013	NA	Cheng_Hui_448_DP4_BC1F5	F1	0.23035	87	65	95	16.67	57.96	250.33	0.76	72.01
New_Lowland_628_2018DS	R2	R2-617	4A-8333	4A	8333	NA	Basmati_DP12_BC1F5	F1	0.235788	89	67	101.67	28.67	80.59	248.33	0.58	114.11
New_Lowland_628_2018DS	R2	R2-619	10A-8135	10A	8135	NA	Zhong_413_DP7_BC1F5	F1	0.264875	89	67	105	9	41.4	264	0.86	47.25
New_Lowland_628_2018DS	R2	R2-621	A07-7977	A07	7977	NA	Haoannong_DP1_BC1F5	F1	0.258425	81	59	106.67	12	45.47	247	0.91	49.65
New_Lowland_628_2018DS	R2	R2-622	A07-8203	A07	8203	NA	Khazar_DP8_BC1F5	F1	0.251613	89	67	101.67	18	79	253.44	0.89	87.88
New_Lowland_628_2018DS	R2	R2-624	7921	NA	NA	wtr_59	Haoannong_DP1_BC1F5	parent_BC1F5	NA	81	59	88.33	10	25	220.56	0.84	28.97
New_Lowland_628_2018DS	R2	R2-625	4A-7870	4A	7870	NA	Haoannong_DP1_BC1F5	F1	0.236775	85	63	90	19.33	34.8	237.22	0.44	54.25
New_Lowland_628_2018DS	R2	R2-626	4A-8327	4A	8327	NA	Basmati_DP12_BC1F5	F1	0.23805	85	63	103.33	18.67	57.04	256	0.86	65.01
New_Lowland_628_2018DS	R2	R2-627	7869	NA	NA	wtr_7	Haoannong_DP1_BC1F5	parent_BC1F5	NA	89	67	90	14	0	203
New_Lowland_628_2018DS	R2	R2-629	8037	NA	NA	wtr_175	Cheng_Hui_448_DP4_BC1F5	parent_BC1F5	NA	92	70	90	8.67	26.1	246.67	0.57	37.34
New_Lowland_628_2018DS	R2	R2-630	4A-8204	4A	8204	NA	Khazar_DP8_BC1F5	F1	0.237675	85	63	88.33	17	45.52	233.33	0.76	56.52
New_Lowland_628_2018DS	R2	R2-631	7A-8418	7A	8418	NA	X_21_DP19_BC1F5	F1	0.268912	77	55	78.33	12.33	23.02	207.89	0.73	29.27
New_Lowland_628_2018DS	R2	R2-632	4A-8301	4A	8301	NA	OM_997_DP10_BC1F5	F1	0.243312	87	65	98.33	15.67	45.61	247.78	0.84	53.09
New_Lowland_628_2018DS	R2	R2-633	A07-8423	A07	8423	NA	X_21_DP19_BC1F5	F1	0.251987	85	63	103.33	10.33	30.66	232	0.86	35
New_Lowland_628_2018DS	R2	R2-634	10A-7867	10A	7867	NA	Haoannong_DP1_BC1F5	F1	0.260337	77	55	75	22.67	11.33	209.33	0.24	19.93
New_Lowland_628_2018DS	R2	R2-636	8A-7941	8A	7941	NA	Haoannong_DP1_BC1F5	F1	0.26325	77	55	71.67	15.67	9.57	224.56	0.23	16.92
New_Lowland_628_2018DS	R2	R2-637	10A-7905	10A	7905	NA	Haoannong_DP1_BC1F5	F1	0.2383	70	48	73.33	20	27.78	194.67	0.7	36.07
New_Lowland_628_2018DS	R2	R2-639	2A-8198	2A	8198	NA	Khazar_DP8_BC1F5	F1	0.2561	70	48	77.5	22.5	48.15	220.8	0.69	63.03
New_Lowland_628_2018DS	R2	R2-641	A07-7895	A07	7895	NA	Haoannong_DP1_BC1F5	F1	0.247012	77	55	93.33	17.33	64.13	244.44	0.94	68.04
New_Lowland_628_2018DS	R2	R2-644	A07-8051	A07	8051	NA	Feng_Ai_Zan_DP5_BC1F5	F1	0.249362	77	55	93.33	13.67	48.14	244	0.85	55.38
New_Lowland_628_2018DS	R2	R2-645	7996	NA	NA	wtr_134	Cheng_Hui_448_DP4_BC1F5	parent_BC1F5	NA	89	67	90	12	34.93	233.89	0.86	39.99
New_Lowland_628_2018DS	R2	R2-646	6A-8309	6A	8309	NA	OM_997_DP10_BC1F5	F1	0.244688	77	55	75	19	44.46	200.4	0.94	47.2
New_Lowland_628_2018DS	R2	R2-647	8327	NA	NA	wtr_465	Basmati_DP12_BC1F5	parent_BC1F5	NA	92	70	85	9.33	15.56	209.11	0.79	18.83
New_Lowland_628_2018DS	R2	R2-648	A07-8202	A07	8202	NA	Khazar_DP8_BC1F5	F1	0.2507	92	70	93.33	9.67	41.57	260.67	0.86	47.3
New_Lowland_628_2018DS	R2	R2-650	7A-8067	7A	8067	NA	Feng_Ai_Zan_DP5_BC1F5	F1	0.275975	73	51	72.5	12.5	34	205.9	0.94	35.89
New_Lowland_628_2018DS	R2	R2-654	4A-8275	4A	8275	NA	OM_997_DP10_BC1F5	F1	0.234075	85	63	90	14	46.36	257.22	0.85	53.39
New_Lowland_628_2018DS	R2	R2-655	7956	NA	NA	wtr_94	Haoannong_DP1_BC1F5	parent_BC1F5	NA	95	73	96.67	8	21.42	226.11	0.82	25.29
New_Lowland_628_2018DS	R2	R2-656	6A-8104	6A	8104	NA	Y_134_DP6_BC1F5	F1	0.252075	73	51	78.33	15.33	42.25	215.44	0.77	51.95
New_Lowland_628_2018DS	R2	R2-657	8104	NA	NA	wtr_242	Y_134_DP6_BC1F5	parent_BC1F5	NA	95	73	92.5	6	18.8	227.33	0.77	23.07
New_Lowland_628_2018DS	R2	R2-659	10A-8124	10A	8124	NA	Y_134_DP6_BC1F5	F1	0.256738	89	67	91.67	13.67	38.72	237.78	0.78	47.25
New_Lowland_628_2018DS	R2	R2-660	10A-7897	10A	7897	NA	Haoannong_DP1_BC1F5	F1	0.253125	73	51	81.67	21.33	48.36	231.11	0.79	58.55
New_Lowland_628_2018DS	R2	R2-662	2A-7866	2A	7866	NA	Haoannong_DP1_BC1F5	F1	0.25775	77	55	71.67	31.67	21.81	212.67	0.23	38.59
New_Lowland_628_2018DS	R2	R2-663	7895	NA	NA	wtr_33	Haoannong_DP1_BC1F5	parent_BC1F5	NA	89	67	88.33	7.33	15.24	216.11	0.86	17.31
New_Lowland_628_2018DS	R2	R2-664	8130	NA	NA	wtr_268	Zhong_413_DP7_BC1F5	parent_BC1F5	NA	89	67	88.33	6.33	17.59	218.33	0.82	20.76
New_Lowland_628_2018DS	R2	R2-665	4A-8391	4A	8391	NA	X_21_DP19_BC1F5	F1	0.247562	85	63	100	20.33	60.1	256.11	0.75	74.89
New_Lowland_628_2018DS	R2	R2-666	4A-8051	4A	8051	NA	Feng_Ai_Zan_DP5_BC1F5	F1	0.2336	85	63	96.67	13	42.32	241.44	0.79	51.41
New_Lowland_628_2018DS	R2	R2-667	10A-8259	10A	8259	NA	BG_300_DP9_BC1F5	F1	0.26685	70	48	76.67	16.33	43.74	215.56	0.78	53.54
New_Lowland_628_2018DS	R2	R2-668	7897	NA	NA	wtr_35	Haoannong_DP1_BC1F5	parent_BC1F5	NA	92	70	90	9.33	24.58	220.11	0.89	27.31
New_Lowland_628_2018DS	R2	R2-669	A07-7957	A07	7957	NA	Haoannong_DP1_BC1F5	F1	0.241187	92	70	100	17	62.9	246.8	0.92	67.92
New_Lowland_628_2018DS	R2	R2-671	4A-8169	4A	8169	NA	Zhong_413_DP7_BC1F5	F1	0.2426	89	67	98.33	17.67	63.8	252.44	0.78	78.06
New_Lowland_628_2018DS	R2	R2-673	4A-8123	4A	8123	NA	Y_134_DP6_BC1F5	F1	0.241875	87	65	96.67	20.33	63.94	246.11	0.86	72.99
New_Lowland_628_2018DS	R2	R2-674	10A-7945	10A	7945	NA	Haoannong_DP1_BC1F5	F1	0.259138	70	48	73.33	14	28.16	197.11	0.82	33.09
New_Lowland_628_2018DS	R2	R2-675	6A-8348	6A	8348	NA	Basmati_DP12_BC1F5	F1	0.253975	77	55	70	16.33	28.86	202.22	0.69	37.83
New_Lowland_628_2018DS	R2	R2-678	8241	NA	NA	wtr_379	BG_300_DP9_BC1F5	parent_BC1F5	NA	92	70	92.5	9	33.12	232	0.81	39.43
New_Lowland_628_2018DS	R2	R2-679	A07-8206	A07	8206	NA	Khazar_DP8_BC1F5	F1	0.24995	95	73	102.5	10.5	31.27	236.11	0.8	37.65
New_Lowland_628_2018DS	R2	R2-681	8215	NA	NA	wtr_353	BG_300_DP9_BC1F5	parent_BC1F5	NA	89	67	91.67	21	46.43	227.78	0.72	59.52
New_Lowland_628_2018DS	R2	R2-682	2A-8203	2A	8203	NA	Khazar_DP8_BC1F5	F1	0.255563	73	51	72.5	19.5	37.44	216	0.56	53.94
New_Lowland_628_2018DS	R2	R2-684	4A-8254	4A	8254	NA	BG_300_DP9_BC1F5	F1	0.2461	89	67	101.67	16.33	63.16	260.22	0.88	70.6
New_Lowland_628_2018DS	R2	R2-685	4A-8117	4A	8117	NA	Y_134_DP6_BC1F5	F1	0.2357	89	67	92.5	10.5	33.83	250	0.79	40.9
New_Lowland_628_2018DS	R2	R2-686	2A-8091	2A	8091	NA	Y_134_DP6_BC1F5	F1	0.251638	70	48	78.33	20	0	214.44	0.54	0
New_Lowland_628_2018DS	R2	R2-688	4A-8292	4A	8292	NA	OM_997_DP10_BC1F5	F1	0.2422	85	63	101.67	16.33	68.42	251.67	0.87	77.55
New_Lowland_628_2018DS	R2	R2-689	2A-8067	2A	8067	NA	Feng_Ai_Zan_DP5_BC1F5	F1	0.256075	70	48	75	10	19.89	210.33	0.73	25.3
New_Lowland_628_2018DS	R2	R2-690	4A-8360	4A	8360	NA	M_401_DP17_BC1F5	F1	0.245913	89	67	96.67	17.33	56.04	253.11	0.78	68.39
New_Lowland_628_2018DS	R2	R2-692	4A-8249	4A	8249	NA	BG_300_DP9_BC1F5	F1	0.238325	89	67	101.67	20.67	73.94	250.89	0.82	87.39
New_Lowland_628_2018DS	R2	R2-693	8392	NA	NA	wtr_530	X_21_DP19_BC1F5	parent_BC1F5	NA	89	67	96.67	7.67	24.7	229.44	0.92	26.6
New_Lowland_628_2018DS	R2	R2-694	10A-8022	10A	8022	NA	Cheng_Hui_448_DP4_BC1F5	F1	0.251425	70	48	80	14	35.93	208.89	0.88	40.14
New_Lowland_628_2018DS	R2	R2-695	10A-8108	10A	8108	NA	Y_134_DP6_BC1F5	F1	0.261437	70	48	81.67	16.33	38.29	202.11	0.91	41.8
New_Lowland_628_2018DS	R2	R2-696	10A-7882	10A	7882	NA	Haoannong_DP1_BC1F5	F1	0.253012	70	48	78.33	15	36.33	214.22	0.88	40.74
New_Lowland_628_2018DS	R2	R2-697	7A-8303	7A	8303	NA	OM_997_DP10_BC1F5	F1	0.264338	77	55	83.33	12.67	36.31	231.78	0.86	41.22
New_Lowland_628_2018DS	R2	R2-698	4A-8065	4A	8065	NA	Feng_Ai_Zan_DP5_BC1F5	F1	0.233437	85	63	96.67	13.33	43.7	235.44	0.82	51.36
New_Lowland_628_2018DS	R2	R2-699	8387	NA	NA	wtr_525	M_401_DP17_BC1F5	parent_BC1F5	NA	92	70	95	8	20.09	231.11	0.72	25.62
New_Lowland_628_2018DS	R2	R2-700	4A-8323	4A	8323	NA	OM_997_DP10_BC1F5	F1	0.24465	85	63	95	17	55.91	256.22	0.84	64.92
New_Lowland_628_2018DS	R2	R2-701	4A-8269	4A	8269	NA	OM_997_DP10_BC1F5	F1	0.241575	87	65	98.33	11.67	39.67	232.22	0.89	43.97
New_Lowland_628_2018DS	R2	R2-702	7935	NA	NA	wtr_73	Haoannong_DP1_BC1F5	parent_BC1F5	NA	95	73	92.5	10	24.33	228.44	0.88	27.18
New_Lowland_628_2018DS	R2	R2-703	6A-7893	6A	7893	NA	Haoannong_DP1_BC1F5	F1	0.2582	70	48	76.67	18	37	218.89	0.75	46.28
New_Lowland_628_2018DS	R2	R2-705	4A-8124	4A	8124	NA	Y_134_DP6_BC1F5	F1	0.235775	89	67	93.33	14	37.18	234.67	0.78	45.24
New_Lowland_628_2018DS	R2	R2-706	A07-8305	A07	8305	NA	OM_997_DP10_BC1F5	F1	0.259588	85	63	105	9	33.6	247.22	0.88	37.56
New_Lowland_628_2018DS	R2	R2-708	2A-8390	2A	8390	NA	X_21_DP19_BC1F5	F1	0.26545	73	51	78.33	19.67	44.36	216.67	0.66	59.26
New_Lowland_628_2018DS	R2	R2-709	A07-7965	A07	7965	NA	Haoannong_DP1_BC1F5	F1	0.2543	81	59	106.67	16.67	71.48	257.22	0.92	77.17
New_Lowland_628_2018DS	R2	R2-712	6A-8033	6A	8033	NA	Cheng_Hui_448_DP4_BC1F5	F1	0.25225	77	55	81.67	16	39.82	215.56	0.84	46.16
New_Lowland_628_2018DS	R2	R2-713	A07-8197	A07	8197	NA	Khazar_DP8_BC1F5	F1	0.2412	87	65	103.33	8	32.53	269.56	0.9	35.7
New_Lowland_628_2018DS	R2	R2-714	4A-8414	4A	8414	NA	X_21_DP19_BC1F5	F1	0.256713	87	65	101.67	14.67	51.66	239.56	0.78	63.27
New_Lowland_628_2018DS	R2	R2-715	10A-7952	10A	7952	NA	Haoannong_DP1_BC1F5	F1	0.258138	73	51	88.33	15	38	227	0.82	44.83
New_Lowland_628_2018DS	R2	R2-716	A07-8228	A07	8228	NA	BG_300_DP9_BC1F5	F1	0.245225	85	63	111.67	10	39.67	243.78	0.84	45.99
New_Lowland_628_2018DS	R2	R2-717	8088	NA	NA	wtr_226	Feng_Ai_Zan_DP5_BC1F5	parent_BC1F5	NA	81	59	106.67	16	34.84	228.78	0.75	43.54
New_Lowland_628_2018DS	R2	R2-719	8176	NA	NA	wtr_314	Zhong_413_DP7_BC1F5	parent_BC1F5	NA	85	63	102.5	11	39.48	238.89	0.91	43.04
New_Lowland_628_2018DS	R2	R2-720	10A-7971	10A	7971	NA	Haoannong_DP1_BC1F5	F1	0.249012	70	48	68.33	22	30.8	194.44	0.55	44.53
New_Lowland_628_2018DS	R2	R2-721	10A-8416	10A	8416	NA	X_21_DP19_BC1F5	F1	0.2718	73	51	81.67	21	59.73	222.44	0.85	68.46
New_Lowland_628_2018DS	R2	R2-724	4A-8151	4A	8151	NA	Zhong_413_DP7_BC1F5	F1	0.232937	81	59	103.33	23.33	96.96	273.78	0.82	114.33
New_Lowland_628_2018DS	R2	R2-727	6A-7869	6A	7869	NA	Haoannong_DP1_BC1F5	F1	0.259012	77	55	70	22	11.73	228.33	0.2	21.14
New_Lowland_628_2018DS	R2	R2-728	7A-8413	7A	8413	NA	X_21_DP19_BC1F5	F1	0.267725	77	55	77.5	17.5	39.03	216.9	0.79	47.32
New_Lowland_628_2018DS	R2	R2-730	8269	NA	NA	wtr_407	OM_997_DP10_BC1F5	parent_BC1F5	NA	89	67	95	9	37	224.78	0.83	43.16
New_Lowland_628_2018DS	R2	R2-731	6A-8355	6A	8355	NA	M_401_DP17_BC1F5	F1	0.243212	73	51	75	13.33	24.44	194.78	0.83	28.57
New_Lowland_628_2018DS	R2	R2-732	A07-8353	A07	8353	NA	Basmati_DP12_BC1F5	F1	0.252588	89	67	103.33	9.33	26.44	236.11	0.76	32.79
New_Lowland_628_2018DS	R2	R2-733	8145	NA	NA	wtr_283	Zhong_413_DP7_BC1F5	parent_BC1F5	NA	92	70	98.33	5	17.44	226.67	0.84	20.2
New_Lowland_628_2018DS	R2	R2-734	10A-7914	10A	7914	NA	Haoannong_DP1_BC1F5	F1	0.259238	70	48	80	22	51.09	215.67	0.86	58.25
New_Lowland_628_2018DS	R2	R2-735	8123	NA	NA	wtr_261	Y_134_DP6_BC1F5	parent_BC1F5	NA	92	70	85	4.67	11.36	213.89	0.85	13.08
New_Lowland_628_2018DS	R2	R2-737	4B	NA	NA	4B	NA	parent_CMS	NA	92	70	90	14.33	24.53	235.89	0.72	31.5
New_Lowland_628_2018DS	R2	R2-738	6A-7957	6A	7957	NA	Haoannong_DP1_BC1F5	F1	0.245375	73	51	75	29	62.06	191	0.83	72.62
New_Lowland_628_2018DS	R2	R2-741	4A-8402	4A	8402	NA	X_21_DP19_BC1F5	F1	0.245388	89	67	101.67	23.33	85.04	257.56	0.67	113.49
New_Lowland_628_2018DS	R2	R2-742	8385	NA	NA	wtr_523	M_401_DP17_BC1F5	parent_BC1F5	NA	81	59	83.33	12	24.93	219.22	0.83	29.17
New_Lowland_628_2018DS	R2	R2-743	A07-8230	A07	8230	NA	BG_300_DP9_BC1F5	F1	0.256962	81	59	110	10.33	48.57	250.89	0.89	53.83
New_Lowland_628_2018DS	R2	R2-744	10A-8269	10A	8269	NA	OM_997_DP10_BC1F5	F1	0.266537	73	51	76.67	14.67	26.89	181.22	0.84	31.11
New_Lowland_628_2018DS	R2	R2-745	7A-8273	7A	8273	NA	OM_997_DP10_BC1F5	F1	0.26475	73	51	78.33	16.33	35.03	203	0.92	37.94
New_Lowland_628_2018DS	R2	R2-746	10A-7888	10A	7888	NA	Haoannong_DP1_BC1F5	F1	0.271062	73	51	75	21.33	45.75	198.56	0.86	52.33
New_Lowland_628_2018DS	R2	R2-747	7910	NA	NA	wtr_48	Haoannong_DP1_BC1F5	parent_BC1F5	NA	95	73	96.67	11.33	30.85	200.33	0.87	34.73
New_Lowland_628_2018DS	R2	R2-749	10A-8044	10A	8044	NA	Cheng_Hui_448_DP4_BC1F5	F1	0.256088	70	48	78.33	24	49.87	207.78	0.88	56
New_Lowland_628_2018DS	R2	R2-750	7A-8045	7A	8045	NA	Cheng_Hui_448_DP4_BC1F5	F1	0.248413	73	51	76.67	15.33	21.81	198	0.65	29.52
New_Lowland_628_2018DS	R2	R2-751	10A-8301	10A	8301	NA	OM_997_DP10_BC1F5	F1	0.26335	73	51	80	14	26.6	200.6	0.87	30.14
New_Lowland_628_2018DS	R2	R2-752	A07-7876	A07	7876	NA	Haoannong_DP1_BC1F5	F1	0.253437	77	55	91.67	6	17.33	222.22	0.91	18.89
New_Lowland_628_2018DS	R2	R2-753	4A-8209	4A	8209	NA	BG_300_DP9_BC1F5	F1	0.237588	81	59	96.67	18	58.2	280.67	0.78	71.05
New_Lowland_628_2018DS	R2	R2-754	4A-8184	4A	8184	NA	Khazar_DP8_BC1F5	F1	0.243863	85	63	81.67	21.67	13.96	247.11	0.15	25.87
New_Lowland_628_2018DS	R2	R2-755	10A-8254	10A	8254	NA	BG_300_DP9_BC1F5	F1	0.267087	73	51	75	19	49.02	226.8	0.86	56.02
New_Lowland_628_2018DS	R2	R2-759	2A-8205	2A	8205	NA	Khazar_DP8_BC1F5	F1	0.248188	73	51	73.33	20	22.83	202.3	0.66	30.59
New_Lowland_628_2018DS	R2	R2-760	4A-8353	4A	8353	NA	Basmati_DP12_BC1F5	F1	0.2399	89	67	98.33	14.67	51.5	257.22	0.79	62.4
New_Lowland_628_2018DS	R2	R2-761	10A-8008	10A	8008	NA	Cheng_Hui_448_DP4_BC1F5	F1	0.2586	70	48	75	4	8.93	215.67	0.85	10.27
New_Lowland_628_2018DS	R2	R2-762	2A-7949	2A	7949	NA	Haoannong_DP1_BC1F5	F1	0.263387	70	48	76.67	24.33	31.5	211	0.49	47.42
New_Lowland_628_2018DS	R2	R2-763	7A-8327	7A	8327	NA	Basmati_DP12_BC1F5	F1	0.270062	73	51	70	12.67	23.5	199	0.81	27.92
New_Lowland_628_2018DS	R2	R2-764	A07-7997	A07	7997	NA	Cheng_Hui_448_DP4_BC1F5	F1	0.251625	85	63	101.67	14.67	72.07	261.9	0.91	78.5
New_Lowland_628_2018DS	R2	R2-766	7901	NA	NA	wtr_39	Haoannong_DP1_BC1F5	parent_BC1F5	NA	95	73	102.5	13.5	40.05	246.11	0.8	47.96
New_Lowland_628_2018DS	R2	R2-767	2A-8303	2A	8303	NA	OM_997_DP10_BC1F5	F1	0.248812	77	55	85	21	58.8	242.5	0.66	78.87
New_Lowland_628_2018DS	R2	R2-770	2A-7932	2A	7932	NA	Haoannong_DP1_BC1F5	F1	0.2547	70	48	76.67	23	30.99	228.3	0.39	49.86
New_Lowland_628_2018DS	R2	R2-772	10A-8389	10A	8389	NA	X_21_DP19_BC1F5	F1	0.267663	73	51	86.67	14.33	46.19	244.33	0.86	52.43
New_Lowland_628_2018DS	R2	R2-773	A07-8005	A07	8005	NA	Cheng_Hui_448_DP4_BC1F5	F1	0.251312	81	59	105	12	43.2	245	0.84	50.01
New_Lowland_628_2018DS	R2	R2-774	2A-7976	2A	7976	NA	Haoannong_DP1_BC1F5	F1	0.25845	70	48	72.5	14.5	41.69	224.5	0.92	45.03
New_Lowland_628_2018DS	R2	R2-775	A07-8315	A07	8315	NA	OM_997_DP10_BC1F5	F1	0.258037	77	55	103.33	11	38.26	266.78	0.87	43.08
New_Lowland_628_2018DS	R2	R2-776	A07-8350	A07	8350	NA	Basmati_DP12_BC1F5	F1	0.255675	85	63	103.33	11	33.34	236	0.82	39.46
New_Lowland_628_2018DS	R2	R2-777	8271	NA	NA	wtr_409	OM_997_DP10_BC1F5	parent_BC1F5	NA	85	63	96.67	12.33	39.57	228.3	0.88	44.21
[truncated: 1,248 more rows]

## Sheet: BLUP_GCA_mod.GCA
genotype	GCA.height	GCA.tiller_number	GCA.panicle_length	GCA.yield_per_plant	GCA.potential_yield	GCA.proportion_spikelets_filled
10A	-6.54981	0.94121	-12.0163	-2.35086	-4.75453	0.0216363
2A	-9.26006	0.425608	-14.2284	-4.34063	-5.71604	-0.0565592
4A	9.82136	0.301338	23.9176	6.48401	12.7683	-0.021134
6A	-5.17018	0.39434	-10.3245	-1.31459	-1.75586	-0.0238318
7A	-5.74615	0.717387	-9.86055	-1.66141	-4.03035	0.0143418
A07	16.9048	-2.77988	22.5121	3.18348	3.48851	0.0655468
7863	0.310026	1.04531	-0.570637	-4.43639	-3.87303	-0.0809465
7872	-3.51492	1.4898	0.405633	-6.72332	-3.51476	-0.22337
7962	-1.33499	2.17058	-1.76192	0.0218668	0.0815061	-0.218337
7963	-3.06294	-0.287881	-2.84526	-0.907593	-0.737691	0.0102534
7964	-0.104328	2.1352	0.182685	5.86054	3.9637	0.0815509
7965	-0.689284	0.819703	-3.014	4.58144	4.20194	0.0253199
7966	0.42159	0.284226	-1.81743	-0.692407	-0.139997	-0.00433489
7967	-2.64188	-0.120376	-6.10039	-3.92872	-2.21758	-0.109837
7969	0.816158	-0.0202678	0.366642	1.13202	0.580612	0.029105
7970	-2.95268	0.380143	-2.13993	2.03058	1.27817	0.0575006
7971	-4.04385	2.18746	-6.51038	4.40132	4.97946	-0.0461206
7873	1.33239	-0.0846914	-2.49875	-1.17176	-0.985647	0.0105096
7972	-4.98134	0.531382	-7.94474	-2.53014	-0.0151768	-0.100569
7973	2.04625	-1.42876	0.380767	-1.2869	-1.36819	0.0626251
7974	-9.73072	0.430815	-8.10183	-1.35419	-1.02687	0.00791842
7975	-2.76604	-0.485949	0.86778	-2.01075	-1.1307	-0.00405209
7976	0.651511	-0.76881	3.01003	1.32428	0.0884246	0.101363
7977	-0.805361	-0.956942	-3.02818	-1.05463	-1.72392	0.0701094
7979	0.885993	0.917244	-2.73007	-4.73247	-2.8249	-0.171419
7980	2.18705	0.260536	0.0899404	2.10517	1.15727	0.0582039
7981	-2.07045	0.578972	-2.07735	-0.487509	0.120966	-0.079545
7874	-5.90037	0.150554	-2.20438	-12.1872	-8.35841	-0.359754
7982	-1.19041	0.327726	-3.80489	-0.127643	-0.941967	0.0795801
7985	0.0531009	-0.732726	3.41707	0.861935	0.770064	0.0967044
7989	-0.521608	-0.35212	-1.31977	-0.39706	-1.42863	0.0540778
7991	0.138736	0.0383471	-4.34471	1.36558	0.205086	0.0397397
7875	-0.293052	0.620203	1.85635	0.905225	0.337719	0.0494751
7992	1.8069	0.8589	0.987814	1.02743	0.918075	-0.00221228
7993	1.86972	-0.115057	5.22032	0.261213	0.521388	-0.0130308
7994	-1.78029	-0.533967	-1.41982	-2.4472	-2.63645	-0.0154937
7995	1.4705	0.289667	4.82306	3.41293	1.93564	0.0659702
7996	-1.31392	-0.932165	-2.38315	-3.11759	-2.24173	-0.00387427
7997	-1.23507	1.26612	-1.83641	3.73667	4.08162	0.0204106
7998	-1.14213	-0.841939	1.12604	-2.51326	-2.39062	0.0450298
8000	0.749456	0.69474	-0.623586	0.435919	0.480457	-0.0125746
8001	2.37977	1.65001	4.56496	4.39637	2.285	0.0142671
7876	-4.83781	-1.91787	-4.64118	-8.67271	-6.74373	-0.116644
8003	1.04944	-0.436282	4.86211	1.99674	1.46297	0.0551714
8004	-1.08137	0.0739339	-1.1048	-1.23905	0.0458099	-0.0389183
8005	-0.475891	0.992953	0.706289	3.37141	2.59652	0.0369094
8006	2.56768	-0.930687	-4.11444	-2.45432	-2.65265	0.0679797
8008	-2.37092	-0.737806	0.912969	-2.11735	-2.22611	0.063649
8010	-0.0528894	1.4199	-0.481075	4.62858	4.57427	-0.0131621
8012	-0.674795	-0.228125	1.56173	-1.2358	0.665255	0.0714714
8013	-3.03021	-0.957675	-1.34816	-1.74651	-2.05266	0.0288718
8014	0.883314	-0.478673	1.87887	-2.06211	-1.19048	-0.0566908
8019	-7.2224	0.508189	-3.61228	0.833996	0.877785	0.0048136
8020	2.06701	1.11423	2.54622	6.68021	5.62404	0.0581004
8021	4.4715	-0.400852	3.75429	-2.4174	-2.13538	-0.0316647
7878	-3.67431	-0.864405	0.619113	-6.45717	-4.79468	-0.106734
8022	2.79281	0.00137627	0.469576	2.72789	3.19258	0.0170974
8025	2.2866	-0.7232	3.07454	-0.732587	-1.50602	0.0419898
8026	-2.36679	-0.107451	-6.40828	0.452615	-0.635731	0.0804005
8027	0.746908	0.771839	-2.56938	4.42101	1.94755	0.0692232
8032	3.55052	-0.892673	-3.1766	-1.05997	-1.25413	0.0373354
8033	2.05996	-0.141789	2.35005	2.51569	3.11687	0.0320329
8035	3.50374	1.3413	6.62725	3.24015	7.19754	-0.119222
8036	1.99967	0.230647	-0.517483	1.59314	1.16592	0.017642
8037	-2.4877	-1.19423	1.66699	-5.15415	-3.29516	-0.0876239
8039	0.378021	-1.14535	3.03076	-1.60321	-1.70218	0.0796172
7880	-4.35635	0.000903167	1.33071	-6.44167	-4.02431	-0.184711
8043	-0.333507	-0.204985	2.31588	1.74675	1.78766	0.0413549
8044	-2.39052	0.865927	1.8256	2.86788	2.10837	0.0818691
8045	1.6581	1.59122	-3.04251	-0.92108	0.793373	-0.101375
8046	-0.103474	0.68433	4.49408	3.34536	1.93053	0.0354336
8047	-2.88414	0.0974113	2.15829	0.79885	1.57721	0.0298203
8048	-2.95861	0.783922	-0.605645	-0.526453	0.135733	-0.0567763
8050	1.72267	0.165344	-1.97379	-0.204342	-0.112579	-0.016146
8051	-1.56626	-0.637899	-0.426523	-0.537938	-1.04836	0.0219974
8055	1.92496	-0.992843	2.10743	2.75185	1.40759	0.0900484
8058	-2.86314	-0.450525	0.2714	-2.23103	-1.5222	-0.0526513
8059	-1.90563	-0.1865	-3.29981	-0.900079	-1.90666	0.0400247
8061	-4.29721	0.622935	-1.20572	0.262539	0.697317	-0.0164965
7882	1.41557	-0.689774	3.69219	2.16819	-0.0735457	0.0764529
8062	-0.00823583	-0.309324	1.2729	1.90432	1.88357	-0.0179882
8063	-1.47579	-0.330046	-4.90253	0.237581	0.244429	0.0205319
8064	1.50174	1.65919	0.224866	-3.9499	-1.93618	-0.286233
8065	-2.28781	-1.01528	-9.31253	-4.16006	-3.01767	0.0191333
8067	-1.99464	-2.78521	-3.01455	-5.70207	-5.187	0.0597625
8068	0.758842	-0.838362	2.81198	2.41713	0.355072	0.0503796
8069	0.424425	-0.618044	-2.24924	-1.01932	-1.34168	0.0268383
8070	-2.55579	0.947491	3.08657	-2.95111	-0.778231	-0.249184
7883	-1.53227	-0.102265	-0.845177	3.97401	3.2302	0.076418
8072	3.62394	-0.118605	1.52443	0.959305	0.533355	0.0091572
8074	-1.3631	-1.04134	-4.44123	4.74302	3.37665	0.0609126
8075	1.71114	-0.0661849	5.2389	3.30802	1.90606	0.0746328
8076	-2.21819	-0.164774	-0.415449	-1.94155	-0.38825	-0.0876286
8077	-2.8867	-0.241725	0.15755	0.471932	1.31255	-0.0381713
8078	-2.80188	1.0688	-1.67173	1.44833	1.33771	0.0509616
8079	-0.133956	-0.590321	1.33335	-0.592204	-0.363172	-0.0024601
8080	0.357877	-0.419603	1.07963	-0.0162145	-0.141321	0.0363426
7884	-2.49821	-0.268522	-5.37343	-0.00242405	-0.117943	0.0169299
8082	-2.59583	-0.622301	-4.99003	-1.01761	0.3994	-0.0376176
8084	-0.196176	-0.412139	0.0464375	-0.350586	-0.244382	0.0137769
8085	-4.63563	-0.200261	-3.6803	-8.65655	-6.759	-0.163739
8086	-1.94107	-0.085111	-6.20733	-1.02982	-0.832031	0.0670037
8088	-1.28286	0.741166	-3.3074	1.81853	0.858409	0.0729522
8091	2.00693	1.00217	-1.2216	-0.52225	-0.47081	-0.0531949
8092	1.55526	0.313688	-1.1349	0.760975	1.77428	-0.00841939
8093	0.902462	-0.30176	2.14426	0.284518	0	0
8094	1.01146	-0.171991	0.258183	3.91409	3.395	0.00468435
8097	-1.07965	-0.065155	1.05886	0.941819	0.492939	0.0560108
8098	-1.63616	0.47585	-5.23824	4.37651	3.29021	0.0871316
8100	0.7977	-0.152427	1.71038	2.36179	1.42679	0.0529256
8101	1.65657	-0.334068	3.15687	2.64676	0.747236	0.0428649
8102	2.15049	-1.90938	1.23716	-2.05343	-2.17096	0.044368
8104	2.17051	-0.201465	5.07397	4.88713	5.87508	0.0511116
8105	0.853784	-0.867506	3.70358	-0.900623	-0.994194	0.0508414
8106	-0.550411	0.635916	0.550461	-3.13708	-0.436564	-0.273036
8107	4.78974	-1.16189	8.991	2.71885	0.957051	0.105006
8108	2.6082	-0.103335	-0.786854	1.57987	1.65487	0.0355747
8109	1.75415	-0.577694	-1.10729	0.272012	0.47148	-0.013478
8110	-0.142106	0.583763	1.07904	7.85433	6.09917	0.0460504
8111	3.01349	-0.819575	-1.91976	1.42972	-0.532308	0.0566092
8112	0.715473	0.1714	-2.89385	4.47376	3.61644	0.040125
8113	0.224406	-0.970523	-3.85351	-0.128395	-0.363214	0.051738
8114	0.218429	-0.896379	-2.33466	-3.68152	-3.09094	-0.0948506
8115	5.27077	0.825407	1.01494	5.8552	6.25322	0.0427715
8116	0.0880433	-1.49414	-4.0621	-1.67701	-2.37319	0.0875775
8117	-0.861513	-1.93226	1.73302	-4.14814	-4.56489	0.0456195
8118	0.114475	0.889249	3.13635	1.41273	1.25338	0.0245899
8119	-1.00421	-1.09318	4.85006	0.903094	-0.0667777	0.109558
8120	-2.23052	0.446336	1.18828	1.00909	-0.208294	0.0644951
8121	0.915155	0.139336	6.86934	4.04111	3.75915	0.00660943
7888	-3.84214	-0.658329	-5.51126	-1.03468	-1.82745	0.0352042
8122	-1.03596	-1.11194	0.305875	-0.508114	-1.66479	0.0627711
8123	-3.40313	0.305396	-1.62473	1.08882	0.298149	0.0791963
8124	0.833222	-0.0721895	1.6808	1.5477	0.909908	0.0228046
8128	-0.40795	0.112453	-2.80627	0.972911	0.957565	-0.0152933
8129	-1.14838	-0.286122	-4.39681	-2.51507	-1.7768	-0.0652765
8130	1.59458	1.03322	3.83903	2.54773	2.62928	0.04416
7889	3.54748	0.237669	4.01866	1.70876	1.57796	-0.0152933
8133	-0.0445092	0.256824	3.449	0.606854	0.604464	0.00570966
8135	2.11744	0.156343	5.07555	2.45806	2.88125	0.0144588
8137	-2.37102	-1.45372	-2.18954	-3.69839	-3.05229	0.00876152
8139	-1.15387	0.599908	-3.11897	2.06413	0.29893	0.0912446
7890	-0.777087	0.836823	-2.19096	1.27161	1.32452	-0.0299765
8145	2.15382	-0.167163	-0.681003	3.2506	3.05362	0.0618403
8146	0.962174	0.382449	-1.44151	-0.938052	-0.354067	-0.102432
8147	-2.07157	0.303893	-4.31023	-1.15128	-0.950176	-0.0187922
8148	0.647087	0.13906	3.38346	1.09538	1.06972	-0.0307961
8149	-0.196142	-0.19042	-3.22077	-1.03305	-1.50406	0.0310559
8150	2.51064	-0.906125	-0.626881	-0.939486	-1.01654	0.0608474
8151	1.71613	0.316833	1.46081	-1.27195	2.24275	0.0559094
7891	4.27936	-0.115584	9.07304	0.629194	0.901093	-0.0745363
8153	-3.12711	1.11374	-3.88003	2.75063	3.28979	0.0395973
8155	0.249	-1.00678	1.728	1.84107	1.02781	0.0566901
8156	3.66732	-0.064414	-0.467422	0.840204	-0.281093	0.0553891
8157	2.55714	-0.806637	0.788908	-1.33292	-1.33265	0.0476177
8161	-2.35786	0.172905	-3.86284	0.251127	0.102355	0.015428
7865	-1.57605	-0.381353	4.11884	-2.63302	-2.28777	-0.189045
7892	-4.21019	-0.2222	-5.43322	-1.70801	-2.03577	0.0430834
8165	-0.29492	-0.297631	-2.28436	1.07622	0.419762	0.0428649
8166	-1.13724	1.55154	-3.53677	1.33138	1.18971	0.0396037
8167	0.0872191	-0.221875	0.303746	-0.0295184	0.0326688	-0.000775362
8168	0.444939	0.813231	-1.0534	4.65049	3.56391	0.0252797
8169	-0.507807	0.0527196	-7.18141	2.15519	2.80349	0.0543669
7893	-2.45978	0.970525	-4.09239	1.12064	-0.132678	0.051559
8175	1.05634	0.89052	-1.95476	2.55506	2.77995	-0.047236
8176	8.08181	-0.392329	5.58151	5.49558	4.61591	0.0399528
8177	3.79053	0.204153	3.19378	0.301966	1.67227	-0.113939
8178	-6.02415	0.915713	-6.97254	-5.61395	-4.16841	-0.0712751
8179	-5.0288	1.05815	-3.58447	-3.22907	-2.18826	-0.132904
8181	8.18296	2.18348	0.742765	5.86173	4.49064	-0.0134954
7894	-3.37682	-2.59344	-2.69159	-7.61442	-6.80758	0.0486401
8184	-7.7734	1.33008	-4.20566	-9.27551	-6.45374	-0.389053
8186	-0.397903	-0.641308	2.27218	1.16134	2.16123	-0.039838
8189	1.06503	0.819622	-0.556455	-2.97776	-1.50785	-0.204516
8190	5.9542	0.521205	6.28517	3.46005	3.18575	-0.00929399
7895	-1.62623	0.616742	2.45992	1.32924	2.3255	0.0684265
8194	-1.94055	1.26366	1.78644	5.45395	4.42165	0.0211753
8195	0.50853	0.50541	0.645078	-3.47514	-1.72321	-0.117201
8197	-1.10786	-0.497463	2.93424	-0.973601	-0.0322231	0.0231227
8198	-1.36937	1.09972	-2.20668	2.20887	2.983	-0.00470026
8199	-0.0746331	1.00362	2.697	5.53547	5.04166	-0.0247054
8201	-1.0159	1.16436	-2.92828	0.244483	0.104913	0.00870234
8202	-0.629907	0.11497	2.69598	1.05548	1.18854	0.0155491
8203	-1.05817	1.05618	1.31525	5.36896	4.56252	-0.0237976
8204	-4.84327	-0.205217	-5.60823	-1.55	-0.907073	-0.0181039
8205	0.943646	0.433299	-3.09326	0.302636	-1.48552	0.0467916
8206	-0.201413	-0.277463	-5.47794	-1.11499	-1.7747	0.0531976
8207	0.627517	0.0171928	0.549062	-1.54896	-1.05097	0.00378625
8208	-2.71973	1.09448	-4.7864	-5.69844	-4.09418	-0.22195
8209	-0.26513	-0.74049	1.67083	-2.99011	-3.0533	0.000848683
7897	-2.02779	-0.516834	2.37398	-2.73289	-2.28181	0.0165905
8212	-2.14194	-0.843428	-0.608845	-3.52712	-2.48961	-0.0751715
8214	-3.90805	0.459254	-9.63456	-0.0310235	-0.707453	0.078636
8215	-3.16813	0.104246	1.4286	2.22726	1.44541	0.0826763
8218	0.735304	-0.741608	-0.15579	-0.266996	-1.04144	0.0389762
8219	0.235085	-0.22617	1.00355	0.712007	-0.435779	0.0323173
8222	4.65955	-0.311398	-3.6402	-0.00505747	-0.991984	0.0971175
8223	2.3904	-1.2633	-0.197253	-1.97428	-1.68589	0.0350035
8225	1.21472	-0.596251	0.862922	-0.174816	-0.486702	-5.18639e-05
8227	1.59329	-0.417183	3.12673	1.46237	0.41341	0.0526483
8228	0.774488	-0.397093	-2.38786	1.67541	0.410088	0.0856688
8229	2.84316	1.10259	3.02729	3.93521	2.12605	0.0886834
8230	4.21653	-0.364128	3.75856	2.25995	1.03063	0.0468476
7899	-2.59512	0.505831	-3.8558	-1.59481	-1.26352	-0.0234542
8232	1.61547	-1.0137	-0.326978	-0.428833	-1.65269	0.0596502
8233	3.47534	-0.699382	1.29406	-1.04631	-2.06845	0.0104151
8234	2.47549	-1.06896	3.20707	-0.499737	-1.08549	0.0667924
8235	0.10082	1.33891	1.69836	5.07869	2.99751	0.0876378
8239	0.471859	-0.107449	4.02761	2.88703	1.55361	0.0769306
8240	-3.5253	-1.5377	2.36301	-3.9365	-3.55785	0.0286034
8241	3.98156	-0.994737	-1.29933	1.3712	0.39997	0.0367419
7900	-0.794168	1.17434	2.2632	-4.56402	-1.86844	-0.278625
8244	-4.58019	1.50353	-0.307336	-5.96572	-3.26287	-0.203363
8245	1.45401	0.444675	4.11679	3.48909	2.26302	0.021187
8247	2.94956	0.0689241	3.8773	3.99069	3.75822	-0.0108471
8248	4.85527	-0.0245603	1.44897	3.73775	2.08042	0.0298203
8249	-0.66732	0.97092	0.722534	1.76187	4.65554	-0.041863
8251	6.90167	-0.0635955	7.69964	0.536481	1.12441	-0.0190495
7901	3.03909	0.202071	7.86938	-2.10759	0.59421	-0.158381
8253	-3.6332	-1.38763	-2.96035	-2.26202	-2.18746	0.0409248
8254	2.58693	0.33619	2.87273	2.61841	3.44048	0.0152881
8255	0.238649	-1.14876	0.425626	-1.91938	-1.76897	0.0321388
8257	3.54983	-0.251554	5.71293	3.52292	3.32172	-0.022515
8259	-1.86801	-1.37769	-3.33328	-2.87326	-2.69408	0.0175234
8260	2.08571	-0.354822	2.2917	1.26678	-0.193791	0.0694134
8261	15.0041	0.0145799	20.5105	5.24566	4.79749	-0.00429268
7866	-5.44433	0.253818	-5.98949	-7.80808	-5.98207	-0.309232
7902	-3.98416	0.278548	-5.88234	0.949655	0.0951103	0.0754763
8262	5.15631	-0.493619	9.14784	0.684189	0.0297078	0.0284186
8263	-5.49149	-0.486273	2.65456	-1.7683	-1.34475	-0.0253418
8265	-0.0961945	0.882019	-3.53128	3.46279	2.53283	0.0731033
8267	0.463015	-0.418692	2.38913	1.37424	-0.831557	0.0950431
8269	-0.528026	-1.60284	-4.57155	-1.30035	-2.87965	0.0641934
8270	0.531779	-0.253396	2.5393	2.45593	1.47934	0.074647
8271	-0.915002	0.963434	-0.504643	3.38628	2.89988	0.0304853
7903	-1.0755	-0.18871	-3.99204	1.3235	0.0240077	0.0637202
8272	-0.73261	0.225494	-2.85813	2.89029	1.05717	0.0628212
8273	-1.09232	-0.222839	-2.24539	-1.11862	-0.90527	0.0632435
8274	0.0861318	0.123258	1.84491	1.45553	-0.030374	-0.0103484
8275	-1.84618	-0.47715	-4.21598	-0.694871	-1.80843	0.0736181
8276	-0.00601316	-1.097	-1.01711	-3.35055	-1.47693	0.0137426
8277	2.72543	-0.242711	-1.67816	-1.56625	-1.69259	-0.0201326
8278	-1.15491	-0.355098	1.55959	-2.78378	-2.56066	0.0291834
8283	-4.48084	-0.409634	-0.75229	-1.16145	-0.839832	-0.0346505
8285	-2.33142	-0.0417755	0.719156	0.611867	-0.665793	0.0472763
8286	-1.98427	-1.13565	-8.65865	-2.18063	-1.76842	0.0247523
8287	-1.68129	-1.09222	2.31891	-2.78175	-3.13022	-0.0213559
8289	-2.21699	-1.00593	-4.52844	-4.4837	-3.69447	-0.0079289
8291	-0.931101	-0.704046	3.23448	-0.625728	-0.27965	0.0396037
7905	-4.04645	-0.940346	-2.68929	-5.10128	-4.50434	-0.00905379
8292	1.02574	-0.894444	0.0740976	0.686591	0.0299432	0.0828883
8293	2.68784	-0.410899	6.70986	2.57056	1.4917	0.0278276
8294	3.39513	-0.527846	3.97877	-1.79596	-1.60561	0.0203274
8295	0.671387	-0.206706	5.64041	2.71158	1.76293	0.0498073
8296	-1.05599	-0.357707	-1.46173	-0.596993	-1.39052	0.0787374
8297	-0.996513	-0.0233901	1.22477	2.88657	1.5691	0.10606
8298	3.62909	-0.13626	8.31477	-5.08717	-1.72153	-0.22781
8299	0.436338	0.567093	4.79827	-5.39851	-2.30943	-0.234332
8300	1.718	-0.351091	2.22225	-1.47642	-0.707343	0.0102534
8301	1.78477	-0.37411	-0.333863	-0.272749	-0.91912	0.03485
7906	-4.47081	0.00108761	-5.86018	0.421859	0.392085	0.0484448
8302	0.591121	-0.460341	-0.338839	-0.862181	-0.730503	0.00567024
8303	4.17023	-0.341779	6.87322	2.83815	2.67371	0.0345611
8304	1.53127	-0.313625	6.22376	-0.0877943	-0.496855	0.0436792
8305	-1.18377	-0.100913	-0.89656	0.962304	0.165294	0.0409397
8306	1.56976	0.654641	4.50227	0.854978	1.67971	-0.102401
8308	11.4087	0.125143	1.87035	3.16983	1.5313	-0.0143979
8309	0.928799	-0.638657	2.28218	-0.239186	-0.532719	0.0681639
8310	-1.6891	0.399668	-1.42343	1.05007	0.00104906	0.075166
8311	3.77846	-0.693934	1.44183	-0.923581	-0.953689	0.0138888
7907	0.71145	0.771583	3.35826	3.01959	-0.999146	0.0354336
8312	-1.84046	1.49433	-2.20955	2.86036	3.28917	-0.00540408
8313	3.98325	-0.738204	2.20824	-5.18917	-2.93045	-0.0856494
8314	2.47076	-0.368716	4.08954	-0.58384	-0.213583	0.00583002
8315	2.3404	0.578917	8.95589	2.14663	1.2632	0.0117482
8316	1.88479	-0.518362	-0.743266	-1.16634	-1.03706	0.0413633
8317	-0.527934	2.38559	0.754051	-3.54805	-0.811186	-0.19012
8318	0.780792	-0.123759	-3.98364	0.170226	-0.738327	0.077962
8319	1.9826	-0.625058	5.97675	-0.255797	-0.0487231	0.00329604
8320	0.595065	-1.38698	3.46923	-1.63644	-0.808079	-0.0147994
8321	1.33506	-0.951035	5.81712	-0.711048	-1.80535	0.0696157
8323	-0.927271	0.25557	-1.87172	0.0904243	0.0458276	0.0312226
8324	2.812	-0.707593	7.09537	-2.80283	-0.282227	-0.132189
8325	-0.77804	0.802723	-1.26136	1.38774	1.27573	-0.0192251
8326	-3.21189	1.69691	2.56796	0.438592	1.08994	-0.08259
8327	-1.76984	-0.168188	-3.74086	-1.50275	-1.48948	0.00589377
8331	3.20871	1.36463	6.54794	7.7209	6.7018	0.0393668
8332	-0.406048	1.63337	0.0214755	4.60183	3.1963	0.00929663
8333	-0.490071	-1.02997	-2.91053	-6.42918	-3.77672	-0.109027
8334	-1.30336	0.0469932	0.21601	0.0823431	0.495984	-0.0158357
7910	3.95156	-0.517321	-1.07967	-0.626339	0.0322974	-0.0158357
8343	1.7036	0.921973	3.18837	2.12577	3.4438	-0.0129887
8345	-1.40752	-0.959378	-0.0189412	-1.65516	-2.12638	0.0314292
8346	2.39569	-1.10526	1.57843	-1.95802	-1.18458	-0.0303253
8347	6.93244	0.110098	1.01457	1.56298	1.88076	0.00981452
8348	-5.45853	-0.349879	-4.88098	-2.52681	-2.38611	0.00908223
8350	1.58337	-0.372052	-3.41791	-0.807323	-2.22487	0.0445231
8351	0.968363	-0.185622	3.38723	3.36627	1.97803	0.0363475
7911	0.934747	0.683868	-0.39981	4.25293	0.683502	-0.0152951
8352	2.37141	-0.432399	1.11043	-1.62704	-1.94313	-0.0612031
8353	0.457985	0.00907498	2.41311	-0.206543	0.170399	-0.0300501
8354	2.37701	0.823809	4.17332	3.49657	3.79309	-0.0484068
8355	-0.375339	-0.759789	-1.19368	-2.02968	-1.56003	0.0315799
8356	-0.637721	-0.58395	-6.11664	1.58213	0.298491	0.0471459
8357	7.57709	1.63231	14.0622	-0.831702	1.43195	-0.0934515
8358	0.787344	-0.484276	-0.419855	-0.780181	-1.63048	0.0591706
8360	-3.92739	-0.470866	1.03192	-1.79091	-1.68502	0.0275384
7867	-4.79899	1.5141	-4.37936	-9.76327	-6.62804	-0.381465
7912	-0.205743	0.792247	-0.156046	2.54264	1.35536	0.0691644
8364	-0.686582	-2.0201	-2.07745	-2.86723	-4.54465	0.0715245
8365	5.73181	0.0248222	2.44317	3.18856	0.865904	0.04882
8367	0.828491	0.341599	-1.682	0.125268	0.183781	-0.00561467
8371	0.108877	1.05275	5.74232	2.42664	5.39998	0.047752
8372	0.163078	-1.16267	-2.35576	-1.79949	-1.53005	0.0267912
8373	2.42215	0.00547054	4.61473	2.60256	0.732918	0.0496414
8375	-2.49119	-0.00967604	2.36299	2.39101	1.55816	0.0265591
8376	-0.654053	0.0285578	-0.483089	1.47044	0.993255	0.0185819
8378	-2.41511	-0.432352	-3.66077	-0.340205	-0.770314	0.0828044
8379	1.11581	0.233947	-3.87087	3.93344	2.26604	0.0624317
7914	0.441719	-0.736044	-2.00518	-0.535132	-1.75086	0.118671
8382	-2.61256	-0.279542	-0.958048	-4.82334	-3.80789	-0.107647
8384	0.51939	0.00690572	2.33116	0.576531	-0.574077	0.0739747
8385	-2.2777	0.620552	-4.76372	-3.77295	-2.56936	-0.041906
8386	3.3539	-0.918492	7.79363	-0.182763	-1.56939	0.086714
8387	2.99888	-0.464204	2.05546	1.67136	1.85529	0.0298203
8388	1.2669	-0.688811	-0.83045	-0.895608	-1.55491	0.00144552
8389	1.05551	-1.58426	-0.202023	-2.11797	-2.05995	0.0553557
8390	-0.140965	0.34242	-0.812909	0.743731	0.832694	0.00665814
8391	2.8652	0.0172467	2.71911	1.58989	1.77493	-0.0221795
8392	0.201325	0.982149	-0.169085	3.03546	4.14022	-0.0542979
8393	-0.590957	-0.631208	-0.749113	-3.1918	-2.5833	-0.0201931
8394	-2.08125	0.154861	1.91184	-5.29443	-2.73137	-0.204179
8397	-2.63321	0.978845	2.76051	-3.8483	-1.81873	-0.116972
8399	-2.7163	-0.438296	-9.40479	-3.43355	-2.49165	-0.0162906
8401	0.670736	-1.28777	-1.89964	-0.0436565	-0.726907	0.0744551
7916	-2.35933	0.856783	-4.73361	1.66875	0.447083	0.111603
8402	-0.0162792	-0.400888	-2.68407	2.32108	4.09821	-0.0358941
8403	-2.87787	-0.159267	2.03292	1.26897	0.371342	0.066975
8405	1.89223	-0.844683	6.60708	1.53218	1.92906	0.0252156
8408	0.389288	-0.164662	-2.49255	-0.754932	-0.616794	0.0159907
8409	1.13138	0.0459651	0.630008	4.72465	2.32956	0.104827
8412	1.07699	-0.196739	-0.893771	-0.00160189	-0.700627	0.00129456
8413	-1.43106	-0.834854	-3.17702	-2.10743	-0.964875	0.0328555
8414	-1.7802	-0.281096	2.64113	1.43617	0.739573	0.0191889
8415	-3.04131	0.26499	-3.10294	-0.22373	0.139223	-0.0132675
8416	0.381829	-0.409146	1.82052	-0.29288	-0.501186	0.0267463
8417	3.14561	0.601226	6.16349	1.95644	3.54065	-0.129976
8418	1.30437	-0.837897	0.498767	-0.781723	-1.03462	0.0251207
8419	2.28897	-0.128659	0.0814469	-0.828908	-0.00757707	0.0185819
8420	0.950964	-0.286115	-0.415548	2.15798	1.96268	0.0301339
7918	-0.578075	-0.740599	0.268112	-1.52657	-1.91469	0.0465502
8422	-0.515567	0.299809	-0.394363	1.80753	1.04154	0.0102534
8423	0.132078	1.20874	1.45512	-0.724212	2.69545	0.0138888
8424	2.5945	0.125115	6.48674	2.64876	2.52791	0.0137426
8429	0	0	0	0	0	0
7919	0.574177	0.720077	-4.20391	0.471187	-0.141226	0.0368196
8433	0	0	0	0	0	0
8435	0	0	0	0	0	0
8436	0	0	0	0	0	0
8437	0	0	0	0	0	0
8438	-1.27735	0.17147	-3.68173	-6.86022	-5.14441	-0.118494
7920	2.46252	0.416971	7.5746	3.22663	2.28368	0.0200369
7921	-0.252327	0.0549756	-4.15526	1.52793	-0.188618	0.105631
7868	-3.47844	-0.118572	-7.86922	-4.52976	-2.79668	-0.109746
7922	1.78843	0.501456	2.20429	6.92731	3.41041	0.102201
7923	1.21558	-0.428554	-1.26978	-1.80631	-1.97587	0.0530098
7928	-1.23022	0.815379	-5.813	0.725559	-0.0532724	0.0348089
7929	0.926654	-0.33307	-5.61726	2.73763	2.22781	0.0362503
7930	-1.70865	0.408673	-1.55488	-3.2233	-1.53039	-0.144522
7869	-7.11268	1.18061	-4.79324	-8.83923	-7.07882	-0.328037
7932	-2.04475	1.94172	1.51926	-0.194273	3.40771	-0.266818
7934	-1.70382	1.52587	-4.17448	2.75965	0.248181	0.094659
7935	0.522539	0.530958	-4.45815	0.285555	0.199343	0.0153252
7936	-1.69401	-0.0203343	-6.22437	-2.10978	-2.20031	0.0562364
7937	-0.933259	0.463388	3.5679	6.74693	4.52582	0.0815939
7938	-1.07698	1.62269	-7.06587	-2.23121	-0.788094	-0.0746896
7939	11.7161	0.224832	10.6267	3.29762	1.57525	-0.0513824
7941	-1.64194	-0.654116	-2.48214	-3.90437	-3.86991	0.0287241
7870	-1.35842	0.589329	-1.59631	-4.60021	-2.07695	-0.201841
7944	-2.22848	0.0726376	-7.51383	0.894279	-0.315967	0.0913431
7945	-1.65135	1.40074	-4.03659	3.97362	2.23192	0.0762651
7949	0.870225	0.655619	-1.63418	-6.19998	-3.31639	-0.205383
7950	-0.185152	0.926686	1.31643	-3.00201	-0.994838	-0.177572
7951	1.42717	1.14952	0.929546	-0.204014	-0.730698	0.046126
7871	0.00170803	1.69252	-1.57653	-3.67303	-1.96129	-0.11467
7952	5.18518	-0.676369	6.50617	1.1682	0.295236	0.0312746
7953	-3.29144	-0.384321	-3.89265	-1.30572	-0.540099	0.0159907
7954	-1.32526	0.603557	-4.03012	1.6297	1.91191	0.0139815
7955	-0.614143	0.109307	-2.5622	0.51023	-1.80971	0.0833378
7956	0.846962	-0.0788772	3.15969	1.00965	1.83249	0.0646921
7957	-3.13299	1.57167	-6.09179	2.37666	1.40225	0.0345248
7958	-2.80443	-0.608072	1.53569	1.22077	1.47587	0.0515778
7961	1.13138	-0.343523	-2.5053	-1.41086	-1.40605	0.0428649

## Sheet: BLUP_HP_mod.GCA
genotype	BLUP.height	BLUP.tiller_number	BLUP.panicle_length	BLUP.yield_per_plant	BLUP.potential_yield	BLUP.proportion_spikelets_filled
10A-7863	70.2894	15.2573	202.778	23.1793	43.8754	0.696103
10A-7872	66.4644	15.7018	203.754	20.8924	44.2336	0.553679
10A-7962	68.6444	16.3825	201.586	27.6375	47.8299	0.558713
10A-7963	66.9164	13.9241	200.503	26.7081	47.0107	0.787303
10A-7964	69.875	16.3471	203.531	33.4762	51.7121	0.858601
10A-7965	69.2901	15.0317	200.334	32.1971	51.9503	0.80237
10A-7966	70.4009	14.4962	201.531	26.9233	47.6084	0.772715
10A-7967	67.3375	14.0916	197.248	23.687	45.5308	0.667213
10A-7969	70.7955	14.1917	203.715	28.7477	48.329	0.806155
10A-7970	67.0267	14.5921	201.208	29.6463	49.0266	0.83455
10A-7971	65.9355	16.3994	196.838	32.017	52.7279	0.730929
10A-7873	71.3117	14.1273	200.85	26.4439	46.7627	0.787559
10A-7972	64.998	14.7433	195.404	25.0855	47.7332	0.676481
10A-7973	72.0256	12.7832	203.729	26.3288	46.3802	0.839675
10A-7974	60.2486	14.6428	195.247	26.2615	46.7215	0.784968
10A-7975	67.2133	13.726	204.216	25.6049	46.6177	0.772998
10A-7976	70.6309	13.4431	206.358	28.94	47.8368	0.878413
10A-7977	69.174	13.255	200.32	26.561	46.0245	0.847159
10A-7979	70.8653	15.1292	200.618	22.8832	44.9235	0.605631
10A-7980	72.1664	14.4725	203.438	29.7208	48.9057	0.835254
10A-7981	67.9089	14.7909	201.271	27.1282	47.8694	0.697505
10A-7874	64.079	14.3625	201.144	15.4285	39.39	0.417296
10A-7982	68.7889	14.5397	199.543	27.488	46.8064	0.85663
10A-7985	70.0325	13.4792	206.765	28.4776	48.5185	0.873754
10A-7989	69.4577	13.8598	202.029	27.2186	46.3198	0.831127
10A-7991	70.1181	14.2503	199.004	28.9813	47.9535	0.816789
10A-7875	69.6863	14.8322	205.205	28.5209	48.0861	0.826525
10A-7992	71.7863	15.0708	204.336	28.6431	48.6665	0.774837
10A-7993	71.8491	14.0969	208.569	27.8769	48.2698	0.764019
10A-7994	68.1991	13.678	201.929	25.1685	45.1119	0.761556
10A-7995	71.4499	14.5016	208.171	31.0286	49.684	0.84302
10A-7996	68.6654	13.2798	200.965	24.4981	45.5067	0.773175
10A-7997	68.7443	15.4781	201.512	31.3524	51.83	0.79746
10A-7998	68.8372	13.37	204.474	25.1024	45.3578	0.822079
10A-8000	70.7288	14.9067	202.725	28.0516	48.2289	0.764475
10A-8001	72.3591	15.862	207.913	32.012	50.0334	0.791317
10A-7876	65.1415	12.2941	198.707	18.943	41.0047	0.660406
10A-8003	71.0288	13.7757	208.21	29.6124	49.2114	0.832221
10A-8004	68.898	14.2859	202.244	26.3766	47.7942	0.738131
10A-8005	69.5035	15.2049	204.055	30.9871	50.3449	0.813959
10A-8006	72.547	13.2813	199.234	25.1614	45.0957	0.845029
10A-8008	67.6084	13.4741	204.261	25.4983	45.5223	0.840699
10A-8010	69.9265	15.6318	202.867	32.2443	52.3227	0.763888
10A-8012	69.3046	13.9838	204.91	26.3799	48.4136	0.848521
10A-8013	66.9491	13.2543	202	25.8692	45.6957	0.805922
10A-8014	70.8627	13.7333	205.227	25.5536	46.5579	0.720359
10A-8019	62.757	14.7201	199.736	28.4497	48.6262	0.781863
10A-8020	72.0464	15.3262	205.895	34.2959	53.3724	0.83515
10A-8021	74.4509	13.8111	207.103	25.1983	45.613	0.745385
10A-7878	66.305	13.3475	203.968	21.1585	42.9537	0.670315
10A-8022	72.7722	14.2133	203.818	30.3436	50.941	0.794147
10A-8025	72.266	13.4887	206.423	26.8831	46.2424	0.819039
10A-8026	67.6126	14.1045	196.94	28.0683	47.1127	0.85745
10A-8027	70.7263	14.9838	200.779	32.0367	49.6959	0.846273
10A-8032	73.5299	13.3193	200.172	26.5557	46.4943	0.814385
10A-8033	72.0393	14.0702	205.698	30.1314	50.8653	0.809083
10A-8035	73.4831	15.5533	209.976	30.8558	54.9459	0.657828
10A-8036	71.979	14.4426	202.831	29.2088	48.9143	0.794692
10A-8037	67.4917	13.0177	205.015	22.4615	44.4532	0.689426
10A-8039	70.3574	13.0666	206.379	26.0125	46.0462	0.856667
10A-7880	65.623	14.2129	204.679	21.174	43.7241	0.592338
10A-8043	69.6458	14.007	205.664	29.3624	49.5361	0.818405
10A-8044	67.5888	15.0779	205.174	30.4836	49.8568	0.858919
10A-8045	71.6375	15.8032	200.306	26.6946	48.5418	0.675674
10A-8046	69.8759	14.8963	207.842	30.961	49.6789	0.812483
10A-8047	67.0952	14.3094	205.507	28.4145	49.3256	0.80687
10A-8048	67.0207	14.9959	202.743	27.0892	47.8841	0.720273
10A-8050	71.702	14.3773	201.375	27.4113	47.6358	0.760904
10A-8051	68.4131	13.574	202.922	27.0777	46.7	0.799047
10A-8055	71.9043	13.2191	205.456	30.3675	49.156	0.867098
10A-8058	67.1162	13.7614	203.62	25.3847	46.2262	0.724398
10A-8059	68.0737	14.0254	200.049	26.7156	45.8417	0.817074
10A-8061	65.6821	14.8349	202.143	27.8782	48.4457	0.760553
10A-7882	71.3949	13.5222	207.041	29.7839	47.6748	0.853503
10A-8062	69.9711	13.9026	204.621	29.52	49.632	0.759061
10A-8063	68.5036	13.8819	198.446	27.8533	47.9928	0.797582
10A-8064	71.4811	15.8711	203.573	23.6658	45.8122	0.490816
10A-8065	67.6915	13.1967	194.036	23.4556	44.7307	0.796183
10A-8067	67.9847	11.4267	200.334	21.9136	42.5614	0.836812
10A-8068	70.7382	13.3736	206.16	30.0328	48.1035	0.827429
10A-8069	70.4038	13.5939	201.099	26.5964	46.4067	0.803888
10A-8070	67.4236	15.1594	206.435	24.6646	46.9702	0.527866
10A-7883	68.4471	14.1097	202.503	31.5897	50.9786	0.853468
10A-8072	73.6033	14.0933	204.873	28.575	48.2817	0.786207
10A-8074	68.6163	13.1706	198.907	32.3587	51.125	0.837962
10A-8075	71.6905	14.1458	208.587	30.9237	49.6545	0.851682
10A-8076	67.7612	14.0472	202.933	25.6741	47.3601	0.689421
10A-8077	67.0927	13.9702	203.506	28.0876	49.0609	0.738878
10A-8078	67.1775	15.2807	201.677	29.064	49.0861	0.828011
10A-8079	69.8454	13.6216	204.682	27.0235	47.3852	0.77459
10A-8080	70.3372	13.7923	204.428	27.5995	47.6071	0.813392
10A-7884	67.4811	13.9434	197.975	27.6133	47.6304	0.79398
10A-8082	67.3835	13.5896	198.358	26.5981	48.1478	0.739432
10A-8084	69.7832	13.7998	203.395	27.2651	47.504	0.790827
10A-8085	65.3437	14.0117	199.668	18.9591	40.9894	0.613311
10A-8086	68.0383	14.1268	197.141	26.5859	46.9164	0.844053
10A-8088	68.6965	14.9531	200.041	29.4342	48.6068	0.850002
10A-8091	71.9863	15.2141	202.127	27.0934	47.2776	0.723855
10A-8092	71.5346	14.5256	202.213	28.3767	49.5227	0.76863
10A-8093	70.8818	13.9102	205.493	27.9002	47.7484	0.77705
10A-8094	70.9908	14.04	203.607	31.5298	51.1434	0.781734
10A-8097	68.8997	14.1468	204.407	28.5575	48.2413	0.83306
10A-8098	68.3432	14.6878	198.11	31.9922	51.0386	0.864181
10A-8100	70.7771	14.0595	205.059	29.9775	49.1752	0.829975
10A-8101	71.6359	13.8779	206.505	30.2624	48.4956	0.819915
10A-8102	72.1298	12.3026	204.586	25.5622	45.5774	0.821418
10A-8104	72.1499	14.0105	208.422	32.5028	53.6235	0.828161
10A-8105	70.8331	13.3444	207.052	26.7151	46.7542	0.827891
10A-8106	69.4289	14.8479	203.899	24.4786	47.3118	0.504014
10A-8107	74.7691	13.0501	212.339	30.3345	48.7054	0.882055
10A-8108	72.5876	14.1086	202.562	29.1956	49.4033	0.812624
10A-8109	71.7335	13.6343	202.241	27.8877	48.2199	0.763572
10A-8110	69.8372	14.7957	204.427	35.47	53.8476	0.8231
10A-8111	72.9928	13.3924	201.429	29.0454	47.2161	0.833659
10A-8112	70.6948	14.3833	200.455	32.0894	51.3648	0.817175
10A-8113	70.2038	13.2414	199.495	27.4873	47.3852	0.828788
10A-8114	70.1978	13.3156	201.014	23.9342	44.6575	0.682199
10A-8115	75.2501	15.0374	204.363	33.4709	54.0016	0.819821
10A-8116	70.0674	12.7178	199.286	25.9387	45.3752	0.864627
10A-8117	69.1178	12.2797	205.081	23.4675	43.1835	0.822669
10A-8118	70.0938	15.1012	206.485	29.0284	49.0018	0.80164
10A-8119	68.9751	13.1188	208.198	28.5188	47.6816	0.886607
10A-8120	67.7488	14.6583	204.537	28.6248	47.5401	0.841545
10A-8121	70.8945	14.3513	210.218	31.6568	51.5075	0.783659
10A-7888	66.1372	13.5536	197.837	26.581	45.9209	0.812254
10A-8122	68.9434	13.1	203.654	27.1076	46.0836	0.839821
10A-8123	66.5762	14.5173	201.724	28.7045	48.0465	0.856246
10A-8124	70.8126	14.1398	205.029	29.1634	48.6583	0.799854
10A-8128	69.5714	14.3244	200.542	28.5886	48.706	0.761756
10A-8129	68.831	13.9258	198.952	25.1006	45.9716	0.711773
10A-8130	71.5739	15.2452	207.187	30.1634	50.3777	0.82121
10A-7889	73.5268	14.4496	207.367	29.3244	49.3264	0.761756
10A-8133	69.9348	14.4688	206.797	28.2225	48.3529	0.782759
10A-8135	72.0968	14.3683	208.424	30.0737	50.6296	0.791509
10A-8137	67.6083	12.7582	201.159	23.9173	44.6961	0.785811
10A-8139	68.8255	14.8119	200.229	29.6798	48.0473	0.868294
10A-7890	69.2023	15.0488	201.157	28.8873	49.0729	0.747073
10A-8145	72.1332	14.0448	202.667	30.8663	50.802	0.83889
10A-8146	70.9415	14.5944	201.907	26.6776	47.3943	0.674617
10A-8147	67.9078	14.5158	199.038	26.4644	46.7982	0.758257
10A-8148	70.6264	14.351	206.732	28.7111	48.8181	0.746254
10A-8149	69.7832	14.0215	200.128	26.5826	46.2443	0.808106
10A-8150	72.49	13.3058	202.722	26.6762	46.7319	0.837897
10A-8151	71.6955	14.5288	204.809	26.3437	49.9911	0.832959
10A-7891	74.2587	14.0964	212.421	28.2449	48.6495	0.702513
10A-8153	66.8522	15.3257	199.468	30.3663	51.0382	0.816647
10A-8155	70.2284	13.2052	205.076	29.4568	48.7762	0.83374
10A-8156	73.6467	14.1475	202.881	28.4559	47.4673	0.832439
10A-8157	72.5365	13.4053	204.137	26.2828	46.4157	0.824667
10A-8161	67.6215	14.3849	199.486	27.8668	47.8507	0.792478
10A-7865	68.4033	13.8306	207.467	24.9827	45.4606	0.588004
10A-7892	65.7692	13.9897	197.915	25.9077	45.7126	0.820133
10A-8165	69.6844	13.9143	201.064	28.6919	48.1682	0.819915
10A-8166	68.8421	15.7635	199.812	28.9471	48.9381	0.816653
10A-8167	70.0666	13.9901	203.652	27.5862	47.7811	0.776274
10A-8168	70.4243	15.0252	202.295	32.2662	51.3123	0.802329
10A-8169	69.4715	14.2647	196.167	29.7709	50.5519	0.831417
10A-7893	67.5196	15.1825	199.256	28.7363	47.6157	0.828609
10A-8175	71.0357	15.1025	201.394	30.1707	50.5283	0.729814
10A-8176	78.0612	13.8196	208.93	33.1113	52.3643	0.817002
10A-8177	73.7699	14.4161	206.542	27.9176	49.4207	0.663111
10A-8178	63.9552	15.1277	196.376	22.0017	43.58	0.705775
10A-8179	64.9506	15.2701	199.764	24.3866	45.5601	0.644146
10A-8181	78.1623	16.3954	204.091	33.4774	52.239	0.763554
10A-7894	66.6025	11.6185	200.657	20.0013	40.9408	0.82569
10A-8184	62.206	15.542	199.143	18.3402	41.2947	0.387997
10A-8186	69.5815	13.5706	205.621	28.777	49.9096	0.737212
10A-8189	71.0444	15.0316	202.792	24.6379	46.2405	0.572533
10A-8190	75.9336	14.7332	209.634	31.0757	50.9341	0.767756
10A-7895	68.3531	14.8287	205.808	28.9449	50.0739	0.845476
10A-8194	68.0388	15.4756	205.135	33.0696	52.17	0.798225
10A-8195	70.4879	14.7174	203.993	24.1405	46.0252	0.659849
10A-8197	68.8715	13.7145	206.283	26.6421	47.7162	0.800172
10A-8198	68.61	15.3117	201.142	29.8245	50.7314	0.772349
10A-8199	69.9047	15.2156	206.045	33.1512	52.7901	0.752344
10A-8201	68.9635	15.3763	200.42	27.8602	47.8533	0.785752
10A-8202	69.3494	14.3269	206.044	28.6712	48.9369	0.792599
10A-8203	68.9212	15.2681	204.664	32.9846	52.3109	0.753252
10A-8204	65.1361	14.0067	197.74	26.0657	46.8413	0.758946
10A-8205	70.923	14.6452	200.255	27.9183	46.2629	0.823841
10A-8206	69.7779	13.9345	197.87	26.5007	45.9737	0.830247
10A-8207	70.6069	14.2291	203.897	26.0667	46.6974	0.780836
10A-8208	67.2596	15.3064	198.562	21.9172	43.6542	0.5551
10A-8209	69.7142	13.4715	205.019	24.6256	44.6951	0.777898
10A-7897	67.9516	13.6951	205.722	24.8828	45.4666	0.79364
10A-8212	67.8374	13.3685	202.74	24.0886	45.2588	0.701878
10A-8214	66.0713	14.6712	193.714	27.5847	47.0409	0.855686
10A-8215	66.8112	14.3162	204.777	29.8429	49.1938	0.859726
10A-8218	70.7147	13.4703	203.193	27.3487	46.7069	0.816026
10A-8219	70.2144	13.9858	204.352	28.3277	47.3126	0.809367
10A-8222	74.6389	13.9005	199.708	27.6106	46.7564	0.874167
10A-8223	72.3698	12.9487	203.151	25.6414	46.0625	0.812053
10A-8225	71.1941	13.6157	204.211	27.4409	47.2617	0.776998
10A-8227	71.5726	13.7948	206.475	29.078	48.1618	0.829698
10A-8228	70.7538	13.8149	200.961	29.2911	48.1585	0.862719
10A-8229	72.8225	15.3145	206.376	31.5509	49.8744	0.865733
10A-8230	74.1959	13.8478	207.107	29.8756	48.779	0.823897
10A-7899	67.3842	14.7178	199.493	26.0209	46.4849	0.753595
10A-8232	71.5948	13.1982	203.021	27.1868	46.0957	0.8367
10A-8233	73.4547	13.5126	204.642	26.5694	45.6799	0.787465
10A-8234	72.4548	13.143	206.555	27.1159	46.6629	0.843842
10A-8235	70.0802	15.5509	205.047	32.6944	50.7459	0.864687
10A-8239	70.4512	14.1045	207.376	30.5027	49.302	0.85398
10A-8240	66.4541	12.6742	205.711	23.6792	44.1905	0.805653
10A-8241	73.9609	13.2172	202.049	28.9869	48.1484	0.813792
10A-7900	69.1852	15.3863	205.612	23.0517	45.88	0.498425
10A-8244	65.3992	15.7155	203.041	21.65	44.4855	0.573687
10A-8245	71.4334	14.6566	207.465	31.1048	50.0114	0.798237
10A-8247	72.9289	14.2809	207.226	31.6064	51.5066	0.766203
10A-8248	74.8346	14.1874	204.797	31.3534	49.8288	0.80687
10A-8249	69.312	15.1829	204.071	29.3776	52.4039	0.735187
10A-8251	76.881	14.1484	211.048	28.1522	48.8728	0.758
10A-7901	73.0184	14.414	211.218	25.5081	48.3426	0.618669
10A-8253	66.3462	12.8243	200.388	25.3537	45.5609	0.817974
10A-8254	72.5663	14.5481	206.221	30.2341	51.1889	0.792338
10A-8255	70.218	13.0632	203.774	25.6963	45.9794	0.809188
10A-8257	73.5292	13.9604	209.061	31.1386	51.0701	0.754535
10A-8259	68.1113	12.8343	200.015	24.7424	45.0543	0.794573
10A-8260	72.0651	13.8571	205.64	28.8825	47.5546	0.846463
10A-8261	84.9834	14.2265	223.859	32.8613	52.5459	0.772757
10A-7866	64.535	14.4658	197.359	19.8076	41.7663	0.467817
10A-7902	65.9952	14.4905	197.466	28.5653	47.8435	0.852526
10A-8262	75.1357	13.7183	212.496	28.2999	47.7781	0.805468
10A-8263	64.4879	13.7257	206.003	25.8474	46.4036	0.751708
10A-8265	69.8832	15.094	199.817	31.0785	50.2812	0.850153
10A-8267	70.4424	13.7933	205.738	28.9899	46.9168	0.872093
10A-8269	69.4513	12.6091	198.777	26.3153	44.8687	0.841243
10A-8270	70.5111	13.9586	205.888	30.0716	49.2277	0.851697
10A-8271	69.0644	15.1754	202.844	31.002	50.6483	0.807535
10A-7903	68.9039	14.0232	199.356	28.9392	47.7724	0.84077
10A-8272	69.2467	14.4374	200.49	30.506	48.8056	0.839871
10A-8273	68.887	13.9891	201.103	26.4971	46.8431	0.840293
10A-8274	70.0655	14.3352	205.193	29.0712	47.718	0.766701
10A-8275	68.1332	13.7348	199.132	26.9208	45.94	0.850668
10A-8276	69.9733	13.1149	202.331	24.2651	46.2715	0.790792
10A-8277	72.7048	13.9692	201.67	26.0494	46.0558	0.756917
10A-8278	68.8244	13.8568	204.908	24.8319	45.1877	0.806233
10A-8283	65.4985	13.8023	202.596	26.4542	46.9086	0.742399
10A-8285	67.6479	14.1702	204.068	28.2275	47.0826	0.824326
10A-8286	67.9951	13.0763	194.69	25.4351	45.98	0.801802
10A-8287	68.2981	13.1197	205.667	24.8339	44.6182	0.755694
10A-8289	67.7624	13.206	198.82	23.132	44.0539	0.769121
10A-8291	69.0483	13.5079	206.583	26.9899	47.4687	0.816653
10A-7905	65.9329	13.2716	200.659	22.5144	43.244	0.767996
10A-8292	71.0051	13.3175	203.422	28.3023	47.7783	0.859938
10A-8293	72.6672	13.801	210.058	30.1862	49.2401	0.804877
10A-8294	73.3745	13.6841	207.327	25.8197	46.1428	0.797377
10A-8295	70.6507	14.0052	208.989	30.3273	49.5113	0.826857
10A-8296	68.9234	13.8542	201.887	27.0187	46.3579	0.855787
10A-8297	68.9828	14.1886	204.573	30.5022	49.3175	0.883109
10A-8298	73.6084	14.0757	211.663	22.5285	46.0269	0.54924
10A-8299	70.4157	14.779	208.147	22.2172	45.439	0.542717
10A-8300	71.6974	13.8609	205.571	26.1393	47.0411	0.787303
10A-8301	71.7641	13.8378	203.015	27.3429	46.8293	0.8119
10A-7906	65.5085	14.213	197.488	28.0375	48.1405	0.825494
10A-8302	70.5705	13.7516	203.01	26.7535	47.0179	0.78272
10A-8303	74.1496	13.8702	210.222	30.4538	50.4221	0.811611
10A-8304	71.5106	13.8983	209.572	27.5279	47.2515	0.820729
10A-8305	68.7956	14.111	202.452	28.578	47.9137	0.817989
10A-8306	71.5491	14.8666	207.851	28.4707	49.4281	0.674649
10A-8308	81.3881	14.3371	205.219	30.7855	49.2797	0.762652
10A-8309	70.9082	13.5733	205.631	27.3765	47.2157	0.845214
10A-8310	68.2903	14.6116	201.925	28.6657	47.7494	0.852216
10A-8311	73.7578	13.518	204.79	26.6921	46.7947	0.790938
10A-7907	70.6908	14.9835	206.707	30.6353	46.7492	0.812483
10A-8312	68.1389	15.7063	201.139	30.476	51.0376	0.771646
10A-8313	73.9626	13.4737	205.557	22.4265	44.8179	0.6914
10A-8314	72.4501	13.8432	207.438	27.0318	47.5348	0.78288
10A-8315	72.3198	14.7909	212.304	29.7623	49.0116	0.788798
10A-8316	71.8641	13.6936	202.605	26.4493	46.7113	0.818413
10A-8317	69.4514	16.5975	204.102	24.0676	46.9372	0.58693
10A-8318	70.7601	14.0882	199.365	27.7859	47.0101	0.855012
10A-8319	71.962	13.5869	209.325	27.3599	47.6997	0.780346
10A-8320	70.5744	12.825	206.818	25.9792	46.9403	0.76225
10A-8321	71.3144	13.2609	209.166	26.9046	45.943	0.846665
10A-8323	69.0521	14.4675	201.477	27.7061	47.7942	0.808272
10A-8324	72.7914	13.5044	210.444	24.8129	47.4662	0.64486
10A-8325	69.2013	15.0147	202.087	29.0034	49.0241	0.757825
10A-8326	66.7675	15.9089	205.916	28.0543	48.8383	0.69446
10A-8327	68.2095	14.0438	199.608	26.1129	46.2589	0.782943
10A-8331	73.1881	15.5766	209.896	35.3366	54.4502	0.816416
10A-8332	69.5733	15.8453	203.37	32.2175	50.9447	0.786346
10A-8333	69.4893	13.182	200.438	21.1865	43.9717	0.668022
10A-8334	68.676	14.2589	203.564	27.698	48.2444	0.761214
10A-7910	73.9309	13.6946	202.269	26.9893	47.7807	0.761214
10A-8343	71.683	15.1339	206.537	29.7415	51.1922	0.764061
10A-8345	68.5718	13.2526	203.329	25.9605	45.622	0.808479
10A-8346	72.375	13.1067	204.927	25.6577	46.5638	0.746724
10A-8347	76.9118	14.322	204.363	29.1787	49.6292	0.786864
10A-8348	64.5208	13.8621	198.467	25.0889	45.3623	0.786132
10A-8350	71.5627	13.8399	199.93	26.8084	45.5235	0.821573
10A-8351	70.9477	14.0263	206.736	30.9819	49.7264	0.813397
10A-7911	70.9141	14.8958	202.949	31.8686	48.4319	0.761755
10A-8352	72.3508	13.7795	204.459	25.9886	45.8053	0.715847
10A-8353	70.4373	14.221	205.761	27.4091	47.9188	0.747
10A-8354	72.3564	15.0358	207.522	31.1123	51.5415	0.728643
10A-8355	69.604	13.4522	202.155	25.586	46.1884	0.80863
10A-8356	69.3416	13.628	197.232	29.1978	48.0469	0.824196
10A-8357	77.5564	15.8443	217.411	26.784	49.1803	0.683598
10A-8358	70.7667	13.7277	202.929	26.8355	46.1179	0.83622
10A-8360	66.052	13.7411	204.38	25.8248	46.0634	0.804588
10A-7867	65.1804	15.726	198.969	17.8524	41.1203	0.395585
10A-7912	69.7736	15.0042	203.192	30.1583	49.1038	0.846214
10A-8364	69.2928	12.1918	201.271	24.7484	43.2037	0.848574
10A-8365	75.7112	14.2368	205.792	30.8042	48.6143	0.82587
10A-8367	70.8078	14.5535	201.666	27.7409	47.9322	0.771435
10A-8371	70.0882	15.2647	209.091	30.0423	53.1484	0.824802
10A-8372	70.1424	13.0493	200.993	25.8162	46.2183	0.803841
10A-8373	72.4015	14.2174	207.963	30.2182	48.4813	0.826691
10A-8375	67.4882	14.2023	205.711	30.0067	49.3066	0.803609
10A-8376	69.3253	14.2405	202.865	29.0861	48.7416	0.795632
10A-8378	67.5642	13.7796	199.688	27.2755	46.9781	0.859854
10A-8379	71.0952	14.4459	199.478	31.5491	50.0144	0.839481
10A-7914	70.4211	13.4759	201.343	27.0805	45.9975	0.895721
10A-8382	67.3668	13.9324	202.39	22.7923	43.9405	0.669402
10A-8384	70.4987	14.2189	205.68	28.1922	47.1743	0.851024
10A-8385	67.7017	14.8325	198.585	23.8427	45.179	0.735144
10A-8386	73.3333	13.2935	211.142	27.4329	46.179	0.863764
10A-8387	72.9782	13.7477	205.404	29.287	49.6037	0.80687
10A-8388	71.2463	13.5231	202.518	26.7201	46.1935	0.778495
10A-8389	71.0349	12.6277	203.146	25.4977	45.6884	0.832405
10A-8390	69.8384	14.5544	202.535	28.3594	48.5811	0.783708
10A-8391	72.8446	14.2292	206.067	29.2056	49.5233	0.75487
10A-8392	70.1807	15.1941	203.179	30.6511	51.8886	0.722752
10A-8393	69.3884	13.5807	202.599	24.4239	45.1651	0.756857
10A-8394	67.8981	14.3668	205.26	22.3212	45.017	0.57287
10A-8397	67.3461	15.1908	206.109	23.7674	45.9297	0.660078
10A-8399	67.2631	13.7737	193.944	24.1821	45.2567	0.760759
10A-8401	70.6501	12.9242	201.449	27.572	47.0215	0.851505
10A-7916	67.62	15.0687	198.615	29.2844	48.1955	0.888653
10A-8402	69.9631	13.8111	200.664	29.9368	51.8466	0.741156
10A-8403	67.1015	14.0527	205.381	28.8846	48.1197	0.844025
10A-8405	71.8716	13.3673	209.955	29.1479	49.6775	0.802265
10A-8408	70.3686	14.0473	200.856	26.8607	47.1316	0.79304
10A-8409	71.1107	14.2579	203.978	32.3403	50.078	0.881876
10A-8412	71.0563	14.0152	202.455	27.6141	47.0478	0.778344
10A-8413	68.5483	13.3771	200.171	25.5082	46.7835	0.809905
10A-8414	68.1992	13.9309	205.99	29.0518	48.488	0.796239
10A-8415	66.938	14.4769	200.245	27.3919	47.8876	0.763782
10A-8416	70.3612	13.8028	205.169	27.3228	47.2472	0.803796
10A-8417	73.125	14.8132	209.512	29.5721	51.289	0.647074
10A-8418	71.2837	13.374	203.847	26.834	46.7138	0.80217
10A-8419	72.2683	14.0833	203.43	26.7868	47.7408	0.795632
10A-8420	70.9303	13.9258	202.933	29.7737	49.7111	0.807184
10A-7918	69.4013	13.4713	203.617	26.0891	45.8337	0.8236
10A-8422	69.4638	14.5118	202.954	29.4232	48.7899	0.787303
10A-8423	70.1114	15.4207	204.804	26.8915	50.4438	0.790938
10A-8424	72.5739	14.3371	209.835	30.2644	50.2763	0.790792
10A-8429	69.9794	14.2119	203.348	27.6157	47.7484	0.77705
10A-7919	70.5535	14.932	199.144	28.0869	47.6072	0.813869
10A-8433	69.9794	14.2119	203.348	27.6157	47.7484	0.77705
10A-8435	69.9794	14.2119	203.348	27.6157	47.7484	0.77705
10A-8436	69.9794	14.2119	203.348	27.6157	47.7484	0.77705
10A-8437	69.9794	14.2119	203.348	27.6157	47.7484	0.77705
10A-8438	68.702	14.3834	199.667	20.7555	42.604	0.658555
10A-7920	72.4419	14.6289	210.923	30.8423	50.0321	0.797087
10A-7921	69.727	14.2669	199.193	29.1436	47.5598	0.882681
10A-7868	66.5009	14.0934	195.479	23.0859	44.9517	0.667303
10A-7922	71.7678	14.7134	205.553	34.543	51.1588	0.879251
10A-7923	71.1949	13.7834	202.079	25.8094	45.7725	0.830059
10A-7928	68.7491	15.0273	197.535	28.3412	47.6951	0.811859
10A-7929	70.906	13.8789	197.731	30.3533	49.9762	0.8133
10A-7930	68.2707	14.6206	201.794	24.3924	46.218	0.632528
10A-7869	62.8667	15.3926	198.555	18.7764	40.6696	0.449013
10A-7932	67.9346	16.1537	204.868	27.4214	51.1561	0.510232
10A-7934	68.2755	15.7378	199.174	30.3753	47.9966	0.871709
10A-7935	70.5019	14.7429	198.89	27.9012	47.9477	0.792375
10A-7936	68.2853	14.1916	197.124	25.5059	45.5481	0.833286
10A-7937	69.0461	14.6753	206.916	34.3626	52.2742	0.858644
10A-7938	68.9024	15.8346	196.283	25.3845	46.9603	0.70236
10A-7939	81.6955	14.4368	213.975	30.9133	49.3236	0.725667
10A-7941	68.3374	13.5578	200.866	23.7113	43.8785	0.805774
10A-7870	68.6209	14.8013	201.752	23.0155	45.6714	0.575209
10A-7944	67.7509	14.2846	195.835	28.51	47.4324	0.868393
10A-7945	68.328	15.6127	199.312	31.5893	49.9803	0.853315
10A-7949	70.8496	14.8676	201.714	21.4157	44.432	0.571667
10A-7950	69.7942	15.1386	204.665	24.6137	46.7536	0.599478
10A-7951	71.4065	15.3615	204.278	27.4117	47.0177	0.823176
10A-7871	69.9811	15.9045	201.772	23.9426	45.7871	0.662379
10A-7952	75.1645	13.5356	209.855	28.7839	48.0436	0.808324
10A-7953	66.6879	13.8276	199.456	26.31	47.2083	0.79304
10A-7954	68.6541	14.8155	199.318	29.2454	49.6603	0.791031
10A-7955	69.3652	14.3213	200.786	28.1259	45.9387	0.860387
10A-7956	70.8263	14.1331	206.508	28.6253	49.5809	0.841742
10A-7957	66.8464	15.7836	197.257	29.9923	49.1506	0.811574
10A-7958	67.1749	13.6039	204.884	28.8365	49.2243	0.828628
10A-7961	71.1107	13.8684	200.843	26.2048	46.3423	0.819915
2A-7863	67.5791	14.7417	200.566	21.1895	42.9138	0.617908
2A-7872	63.7542	15.1861	201.542	18.9026	43.2721	0.475484
2A-7962	65.9341	15.8669	199.374	25.6478	46.8684	0.480517
2A-7963	64.2062	13.4085	198.291	24.7183	46.0492	0.709108
2A-7964	67.1648	15.8315	201.319	31.4864	50.7506	0.780405
2A-7965	66.5798	14.516	198.122	30.2073	50.9888	0.724174
2A-7966	67.6907	13.9806	199.319	24.9335	46.6469	0.694519
2A-7967	64.6272	13.576	195.036	21.6972	44.5693	0.589017
2A-7969	68.0853	13.6761	201.503	26.7579	47.3675	0.727959
2A-7970	64.3164	14.0765	198.996	27.6565	48.0651	0.756355
2A-7971	63.2253	15.8838	194.626	30.0272	51.7663	0.652734
2A-7873	68.6015	13.6117	198.638	24.4542	45.8012	0.709364
2A-7972	62.2878	14.2277	193.192	23.0958	46.7717	0.598286
2A-7973	69.3154	12.2676	201.517	24.339	45.4187	0.761479
2A-7974	57.5384	14.1272	193.034	24.2717	45.76	0.706773
2A-7975	64.5031	13.2104	202.004	23.6152	45.6562	0.694802
2A-7976	67.9206	12.9275	204.146	26.9502	46.8753	0.800217
2A-7977	66.4637	12.7394	198.108	24.5713	45.063	0.768964
2A-7979	68.1551	14.6136	198.406	20.8934	43.962	0.527435
2A-7980	69.4562	13.9569	201.226	27.7311	47.9442	0.757058
2A-7981	65.1987	14.2753	199.059	25.1384	46.9078	0.619309
2A-7874	61.3687	13.8469	198.932	13.4387	38.4285	0.3391
2A-7982	66.0787	14.0241	197.331	25.4983	45.8449	0.778434
2A-7985	67.3222	12.9636	204.553	26.4878	47.5569	0.795559
2A-7989	66.7475	13.3442	199.817	25.2288	45.3582	0.752932
2A-7991	67.4078	13.7347	196.792	26.9915	46.992	0.738594
2A-7875	66.9761	14.3165	202.993	26.5311	47.1246	0.748329
2A-7992	69.076	14.5552	202.124	26.6533	47.705	0.696642
2A-7993	69.1388	13.5813	206.357	25.8871	47.3083	0.685823
2A-7994	65.4888	13.1624	199.716	23.1787	44.1504	0.68336
2A-7995	68.7396	13.986	205.959	29.0388	48.7225	0.764824
2A-7996	65.9552	12.7642	198.753	22.5083	44.5451	0.69498
2A-7997	66.034	14.9625	199.3	29.3626	50.8685	0.719265
2A-7998	66.127	12.8544	202.262	23.1127	44.3963	0.743884
2A-8000	68.0186	14.3911	200.513	26.0618	47.2673	0.68628
2A-8001	69.6489	15.3464	205.701	30.0223	49.0719	0.713121
2A-7876	62.4313	11.7785	196.495	16.9532	40.0431	0.582211
2A-8003	68.3186	13.2601	205.998	27.6226	48.2498	0.754026
2A-8004	66.1877	13.7703	200.031	24.3869	46.8327	0.659936
2A-8005	66.7932	14.6893	201.843	28.9973	49.3834	0.735764
2A-8006	69.8368	12.7657	197.022	23.1716	44.1342	0.766834
2A-8008	64.8982	12.9585	202.049	23.5086	44.5608	0.762503
2A-8010	67.2162	15.1162	200.655	30.2545	51.3612	0.685692
2A-8012	66.5943	13.4682	202.698	24.3901	47.4521	0.770326
2A-8013	64.2389	12.7387	199.788	23.8794	44.7342	0.727726
2A-8014	68.1524	13.2177	203.015	23.5638	45.5964	0.642163
2A-8019	60.0467	14.2045	197.524	26.4599	47.6647	0.703668
2A-8020	69.3361	14.8106	203.683	32.3061	52.4109	0.756955
2A-8021	71.7406	13.2955	204.891	23.2085	44.6515	0.667189
2A-7878	63.5948	12.8319	201.755	19.1687	41.9922	0.59212
2A-8022	70.0619	13.6977	201.606	28.3538	49.9795	0.715952
2A-8025	69.5557	12.9731	204.211	24.8933	45.2809	0.740844
2A-8026	64.9023	13.5889	194.728	26.0785	46.1511	0.779255
2A-8027	68.016	14.4682	198.567	30.0469	48.7344	0.768077
2A-8032	70.8196	12.8037	197.96	24.5659	45.5327	0.73619
2A-8033	69.3291	13.5546	203.486	28.1416	49.9038	0.730887
2A-8035	70.7729	15.0376	207.764	28.8661	53.9844	0.579632
2A-8036	69.2688	13.927	200.619	27.2191	47.9528	0.716496
2A-8037	64.7814	12.5021	202.803	20.4718	43.4917	0.61123
2A-8039	67.6471	12.551	204.167	24.0227	45.0847	0.778471
2A-7880	62.9128	13.6972	202.467	19.1842	42.7626	0.514143
2A-8043	66.9356	13.4914	203.452	27.3727	48.5745	0.740209
2A-8044	64.8786	14.5623	202.962	28.4938	48.8952	0.780723
2A-8045	68.9272	15.2876	198.094	24.7048	47.5803	0.597479
2A-8046	67.1656	14.3807	205.63	28.9713	48.7174	0.734288
2A-8047	64.385	13.7938	203.295	26.4248	48.3641	0.728674
2A-8048	64.3105	14.4803	200.531	25.0995	46.9226	0.642078
2A-8050	68.9918	13.8617	199.162	25.4216	46.6743	0.682708
2A-8051	65.7028	13.0584	200.71	25.088	45.7385	0.720852
2A-8055	69.1941	12.7035	203.244	28.3778	48.1945	0.788903
2A-8058	64.406	13.2458	201.408	23.3949	45.2647	0.646203
2A-8059	65.3635	13.5098	197.836	24.7258	44.8802	0.738879
2A-8061	62.9719	14.3193	199.931	25.8884	47.4842	0.682358
2A-7882	68.6847	13.0066	204.828	27.7941	46.7133	0.775307
2A-8062	67.2609	13.387	202.409	27.5302	48.6705	0.680866
2A-8063	65.7933	13.3663	196.234	25.8635	47.0313	0.719386
2A-8064	68.7708	15.3555	201.361	21.676	44.8507	0.412621
2A-8065	64.9813	12.6811	191.824	21.4659	43.7692	0.717988
2A-8067	65.2745	10.9111	198.122	19.9238	41.5999	0.758617
2A-8068	68.0279	12.858	203.948	28.043	47.1419	0.749234
2A-8069	67.6935	13.0783	198.887	24.6066	45.4452	0.725692
2A-8070	64.7133	14.6438	204.223	22.6748	46.0086	0.449671
2A-7883	65.7368	13.5941	200.291	29.5999	50.0171	0.775272
2A-8072	70.893	13.5777	202.661	26.5852	47.3202	0.708011
2A-8074	65.906	12.655	196.695	30.3689	50.1635	0.759767
2A-8075	68.9803	13.6302	206.375	28.9339	48.6929	0.773487
2A-8076	65.0509	13.5316	200.721	23.6844	46.3986	0.611226
2A-8077	64.3824	13.4546	201.294	26.0978	48.0994	0.660683
2A-8078	64.4672	14.7651	199.465	27.0742	48.1246	0.749816
2A-8079	67.1352	13.106	202.47	25.0337	46.4237	0.696394
2A-8080	67.627	13.2767	202.216	25.6097	46.6456	0.735197
2A-7884	64.7709	13.4278	195.763	25.6235	46.6689	0.715784
2A-8082	64.6733	13.074	196.146	24.6083	47.1863	0.661237
2A-8084	67.0729	13.2842	201.183	25.2753	46.5425	0.712631
2A-8085	62.6335	13.4961	197.456	16.9694	40.0279	0.535115
2A-8086	65.328	13.6112	194.929	24.5961	45.9548	0.765858
2A-8088	65.9862	14.4375	197.829	27.4444	47.6453	0.771806
2A-8091	69.276	14.6985	199.915	25.1037	46.3161	0.645659
2A-8092	68.8244	14.01	200.001	26.3869	48.5612	0.690435
2A-8093	68.1716	13.3946	203.281	25.9104	46.7869	0.698854
2A-8094	68.2806	13.5244	201.394	29.54	50.1819	0.703539
2A-8097	66.1895	13.6312	202.195	26.5677	47.2798	0.754865
2A-8098	65.6329	14.1722	195.898	30.0024	50.0771	0.785986
2A-8100	68.0668	13.5439	202.847	27.9877	48.2137	0.75178
2A-8101	68.9257	13.3623	204.293	28.2727	47.5341	0.741719
2A-8102	69.4196	11.787	202.373	23.5725	44.6159	0.743222
2A-8104	69.4396	13.4949	206.21	30.513	52.662	0.749966
2A-8105	68.1229	12.8288	204.84	24.7253	45.7927	0.749696
2A-8106	66.7187	14.3323	201.687	22.4888	46.3503	0.425818
2A-8107	72.0588	12.5345	210.127	28.3448	47.7439	0.80386
2A-8108	69.8773	13.593	200.349	27.2058	48.4417	0.734429
2A-8109	69.0233	13.1187	200.029	25.8979	47.2584	0.685376
2A-8110	67.127	14.2801	202.215	33.4802	52.886	0.744905
2A-8111	70.2826	12.8768	199.217	27.0556	46.2546	0.755463
2A-8112	67.9846	13.8677	198.242	30.0997	50.4033	0.738979
2A-8113	67.4935	12.7258	197.283	25.4975	46.4237	0.750592
2A-8114	67.4875	12.8	198.802	21.9444	43.6959	0.604004
2A-8115	72.5399	14.5218	202.151	31.4811	53.0401	0.741626
2A-8116	67.3572	12.2022	197.074	23.9489	44.4137	0.786432
2A-8117	66.4076	11.7641	202.869	21.4778	42.222	0.744474
2A-8118	67.3836	14.5856	204.273	27.0386	48.0403	0.723444
2A-8119	66.2649	12.6032	205.986	26.529	46.7201	0.808412
2A-8120	65.0386	14.1427	202.325	26.635	46.5786	0.763349
2A-8121	68.1843	13.8357	208.006	29.667	50.546	0.705464
2A-7888	63.427	13.038	195.625	24.5912	44.9594	0.734058
2A-8122	66.2331	12.5844	201.442	25.1178	45.1221	0.761625
2A-8123	63.866	14.0017	199.512	26.7147	47.085	0.77805
2A-8124	68.1023	13.6242	202.817	27.1736	47.6968	0.721659
2A-8128	66.8612	13.8088	198.33	26.5988	47.7444	0.683561
2A-8129	66.1207	13.4102	196.739	23.1108	45.0101	0.633578
2A-8130	68.8637	14.7296	204.975	28.1736	49.4162	0.743014
2A-7889	70.8166	13.934	205.155	27.3347	48.3648	0.683561
2A-8133	67.2246	13.9532	204.585	26.2328	47.3913	0.704564
2A-8135	69.3865	13.8527	206.212	28.084	49.6681	0.713313
2A-8137	64.8981	12.2426	198.947	21.9275	43.7346	0.707616
2A-8139	66.1152	14.2963	198.017	27.69	47.0858	0.790099
2A-7890	66.492	14.5332	198.945	26.8975	48.1114	0.668878
2A-8145	69.4229	13.5292	200.455	28.8765	49.8405	0.760694
2A-8146	68.2313	14.0788	199.695	24.6879	46.4328	0.596422
2A-8147	65.1975	14.0002	196.826	24.4746	45.8367	0.680062
2A-8148	67.9162	13.8354	204.52	26.7213	47.8566	0.668058
2A-8149	67.073	13.5059	197.916	24.5929	45.2828	0.72991
2A-8150	69.7797	12.7902	200.509	24.6864	45.7703	0.759702
2A-8151	68.9852	14.0132	202.597	24.354	49.0296	0.754764
2A-7891	71.5485	13.5808	210.209	26.2551	47.688	0.624318
2A-8153	64.142	14.8101	197.256	28.3765	50.0767	0.738451
2A-8155	67.5181	12.6896	202.864	27.467	47.8147	0.755544
2A-8156	70.9364	13.6319	200.669	26.4661	46.5058	0.754243
2A-8157	69.8262	12.8897	201.925	24.293	45.4542	0.746472
2A-8161	64.9112	13.8693	197.273	25.877	46.8892	0.714282
2A-7865	65.6931	13.315	205.255	22.9929	44.4991	0.509809
2A-7892	63.0589	13.4741	195.703	23.9179	44.7511	0.741938
2A-8165	66.9742	13.3987	198.852	26.7021	47.2066	0.741719
2A-8166	66.1319	15.2479	197.6	26.9573	47.9766	0.738458
2A-8167	67.3563	13.4745	201.44	25.5964	46.8195	0.698079
2A-8168	67.714	14.5096	200.083	30.2764	50.3508	0.724134
2A-8169	66.7613	13.7491	193.955	27.7811	49.5904	0.753221
2A-7893	64.8093	14.6669	197.044	26.7466	46.6542	0.750413
2A-8175	68.3254	14.5869	199.182	28.181	49.5668	0.651618
2A-8176	75.3509	13.304	206.718	31.1215	51.4028	0.738807
2A-8177	71.0596	13.9005	204.33	25.9279	48.4592	0.584915
2A-8178	61.245	14.6121	194.164	20.012	42.6185	0.627579
2A-8179	62.2403	14.7545	197.552	22.3968	44.5986	0.56595
2A-8181	75.4521	15.8798	201.879	31.4876	51.2775	0.685359
2A-7894	63.8923	11.1029	198.445	18.0115	39.9793	0.747494
2A-8184	59.4957	15.0264	196.931	16.3504	40.3331	0.309801
2A-8186	66.8712	13.055	203.408	26.7873	48.9481	0.659016
2A-8189	68.3341	14.516	200.58	22.6481	45.279	0.494338
2A-8190	73.2233	14.2176	207.421	29.086	49.9726	0.68956
2A-7895	65.6429	14.3131	203.596	26.9551	49.1124	0.767281
2A-8194	65.3286	14.96	202.923	31.0799	51.2085	0.72003
2A-8195	67.7776	14.2018	201.781	22.1508	45.0637	0.581654
2A-8197	66.1612	13.1989	204.071	24.6523	46.7547	0.721977
2A-8198	65.8997	14.7961	198.93	27.8348	49.7699	0.694154
2A-8199	67.1945	14.7	203.833	31.1614	51.8285	0.674149
2A-8201	66.2532	14.8607	198.208	25.8704	46.8918	0.707557
2A-8202	66.6392	13.8113	203.832	26.6814	47.9754	0.714403
2A-8203	66.2109	14.7525	202.452	30.9949	51.3494	0.675057
2A-8204	62.4258	13.4911	195.528	24.0759	45.8798	0.68075
2A-8205	68.2128	14.1296	198.043	25.9285	45.3014	0.745646
2A-8206	67.0677	13.4189	195.658	24.5109	45.0122	0.752052
2A-8207	67.8966	13.7135	201.685	24.077	45.7359	0.70264
2A-8208	64.5494	14.7908	196.35	19.9275	42.6927	0.476905
2A-8209	67.004	12.9559	202.807	22.6358	43.7336	0.699703
2A-7897	65.2413	13.1795	203.51	22.893	44.5051	0.715445
2A-8212	65.1272	12.8529	200.527	22.0988	44.2973	0.623683
2A-8214	63.3611	14.1556	191.502	25.5949	46.0794	0.77749
2A-8215	64.101	13.8006	202.565	27.8532	48.2323	0.78153
2A-8218	68.0044	12.9547	200.98	25.3589	45.7454	0.73783
2A-8219	67.5042	13.4702	202.14	26.3379	46.3511	0.731172
2A-8222	71.9287	13.3849	197.496	25.6209	45.7949	0.795972
2A-8223	69.6595	12.433	200.939	23.6516	45.101	0.733858
2A-8225	68.4838	13.1001	201.999	25.4511	46.3002	0.698802
2A-8227	68.8624	13.2792	204.263	27.0883	47.2003	0.751502
2A-8228	68.0436	13.2993	198.748	27.3013	47.197	0.784523
2A-8229	70.1123	14.7989	204.164	29.5611	48.9129	0.787538
2A-8230	71.4856	13.3322	204.895	27.8859	47.8175	0.745702
2A-7899	64.674	14.2022	197.28	24.0311	45.5234	0.6754
2A-8232	68.8846	12.6826	200.809	25.1971	45.1342	0.758504
2A-8233	70.7445	12.997	202.43	24.5796	44.7184	0.709269
2A-8234	69.7446	12.6274	204.343	25.1262	45.7014	0.765647
2A-8235	67.3699	15.0353	202.835	30.7046	49.7844	0.786492
2A-8239	67.741	13.5889	205.164	28.5129	48.3405	0.775785
2A-8240	63.7438	12.1586	203.499	21.6894	43.229	0.727458
2A-8241	71.2507	12.7016	199.837	26.9971	47.1868	0.735596
2A-7900	66.4749	14.8707	203.399	21.0619	44.9184	0.420229
2A-8244	62.6889	15.1999	200.829	19.6602	43.524	0.495491
2A-8245	68.7231	14.141	205.253	29.115	49.0499	0.720041
2A-8247	70.2187	13.7653	205.014	29.6166	50.5451	0.688007
2A-8248	72.1244	13.6718	202.585	29.3637	48.8673	0.728674
2A-8249	66.6018	14.6673	201.859	27.3878	51.4424	0.656991
2A-8251	74.1708	13.6327	208.836	26.1624	47.9113	0.679805
2A-7901	70.3082	13.8984	209.006	23.5183	47.3811	0.540474
2A-8253	63.6359	12.3087	198.176	23.3639	44.5994	0.739779
2A-8254	69.856	14.0325	204.009	28.2443	50.2274	0.714142
2A-8255	67.5078	12.5476	201.562	23.7065	45.0179	0.730993
2A-8257	70.8189	13.4448	206.849	29.1488	50.1086	0.676339
2A-8259	65.4011	12.3187	197.803	22.7527	44.0928	0.716378
2A-8260	69.3548	13.3415	203.428	26.8927	46.5931	0.768268
2A-8261	82.2732	13.7109	221.647	30.8716	51.5844	0.694562
2A-7866	61.8248	13.9502	195.147	17.8178	40.8048	0.389622
2A-7902	63.2849	13.9749	195.254	26.5756	46.882	0.77433
2A-8262	72.4254	13.2027	210.284	26.3101	46.8166	0.727273
2A-8263	61.7776	13.2101	203.791	23.8576	45.4421	0.673512
2A-8265	67.1729	14.5784	197.605	29.0887	49.3197	0.771958
2A-8267	67.7321	13.2777	203.525	27.0001	45.9553	0.793897
2A-8269	66.7411	12.0935	196.565	24.3256	43.9072	0.763048
2A-8270	67.8009	13.4429	203.676	28.0818	48.2662	0.773501
2A-8271	66.3541	14.6598	200.632	29.0122	49.6868	0.729339
2A-7903	66.1936	13.5076	197.144	26.9494	46.8109	0.762574
2A-8272	66.5365	13.9218	198.278	28.5162	47.8441	0.761675
2A-8273	66.1768	13.4735	198.891	24.5073	45.8816	0.762098
2A-8274	67.3552	13.8196	202.981	27.0814	46.7565	0.688506
2A-8275	65.4229	13.2192	196.92	24.931	44.9784	0.772472
2A-8276	67.2631	12.5993	200.119	22.2754	45.3099	0.712597
2A-8277	69.9945	13.4536	199.458	24.0597	45.0943	0.678722
2A-8278	66.1142	13.3412	202.696	22.8421	44.2262	0.728038
2A-8283	62.7883	13.2867	200.384	24.4645	45.947	0.664204
2A-8285	64.9377	13.6546	201.855	26.2378	46.1211	0.74613
2A-8286	65.2848	12.5607	192.478	23.4453	45.0185	0.723606
2A-8287	65.5878	12.6041	203.455	22.8442	43.6567	0.677498
2A-8289	65.0521	12.6904	196.608	21.1422	43.0924	0.690925
2A-8291	66.338	12.9923	204.371	25.0002	46.5072	0.738458
2A-7905	63.2227	12.756	198.447	20.5246	42.2825	0.6898
2A-8292	68.2948	12.8019	201.21	26.3125	46.8168	0.781743
2A-8293	69.957	13.2854	207.846	28.1965	48.2786	0.726682
2A-8294	70.6642	13.1685	205.115	23.8299	45.1813	0.719182
2A-8295	67.9405	13.4896	206.777	28.3375	48.5498	0.748661
2A-8296	66.2131	13.3386	199.675	25.0289	45.3964	0.777592
2A-8297	66.2726	13.673	202.361	28.5125	48.356	0.804914
2A-8298	70.8982	13.5601	209.451	20.5387	45.0654	0.471044
2A-8299	67.7054	14.2634	205.935	20.2274	44.4775	0.464522
2A-8300	68.9871	13.3453	203.359	24.1495	46.0795	0.709108
2A-8301	69.0539	13.3222	200.802	25.3532	45.8678	0.733704
2A-7906	62.7983	13.6974	195.276	26.0478	47.179	0.747299
2A-8302	67.8602	13.236	200.797	24.7637	46.0564	0.704524
2A-8303	71.4393	13.3546	208.01	28.4641	49.4606	0.733415
2A-8304	68.8004	13.3827	207.36	25.5381	46.29	0.742533
2A-8305	66.0853	13.5954	200.24	26.5882	46.9522	0.739794
2A-8306	68.8389	14.351	205.639	26.4809	48.4666	0.596453
2A-8308	78.6778	13.8215	203.007	28.7957	48.3182	0.684456
2A-8309	68.1979	13.0577	203.418	25.3867	46.2542	0.767018
2A-8310	65.58	14.096	199.713	26.676	46.7879	0.77402
2A-8311	71.0476	13.0024	202.578	24.7023	45.8332	0.712743
2A-7907	67.9806	14.4679	204.495	28.6455	45.7877	0.734288
2A-8312	65.4286	15.1907	198.927	28.4863	50.076	0.69345
2A-8313	71.2524	12.9581	203.345	20.4367	43.8564	0.613205
2A-8314	69.7399	13.3276	205.226	25.0421	46.5733	0.704684
2A-8315	69.6095	14.2753	210.092	27.7725	48.0501	0.710602
2A-8316	69.1539	13.178	200.393	24.4596	45.7498	0.740218
2A-8317	66.7412	16.0819	201.89	22.0779	45.9757	0.508734
2A-8318	68.0499	13.5726	197.153	25.7961	46.0486	0.776816
2A-8319	69.2517	13.0713	207.113	25.3701	46.7382	0.70215
2A-8320	67.8642	12.3094	204.606	23.9895	45.9788	0.684055
2A-8321	68.6042	12.7453	206.953	24.9149	44.9815	0.76847
2A-8323	66.3418	13.9519	199.265	25.7163	46.8327	0.730077
2A-8324	70.0811	12.9888	208.232	22.8231	46.5047	0.566665
2A-8325	66.4911	14.4991	199.875	27.0136	48.0626	0.679629
2A-8326	64.0572	15.3933	203.704	26.0645	47.8768	0.616264
2A-8327	65.4993	13.5282	197.395	24.1232	45.2974	0.704748
2A-8331	70.4778	15.061	207.684	33.3468	53.4887	0.738221
2A-8332	66.8631	15.3297	201.158	30.2277	49.9832	0.708151
2A-8333	66.779	12.6664	198.226	19.1967	43.0102	0.589827
2A-8334	65.9657	13.7433	201.352	25.7083	47.2829	0.683018
2A-7910	71.2207	13.179	200.057	24.9996	46.8192	0.683018
2A-8343	68.9727	14.6183	204.325	27.7517	50.2307	0.685865
2A-8345	65.8616	12.737	201.117	23.9707	44.6605	0.730283
2A-8346	69.6648	12.5911	202.715	23.6679	45.6023	0.668529
2A-8347	74.2016	13.8064	202.151	27.1889	48.6676	0.708669
2A-8348	61.8106	13.3465	196.255	23.0991	44.4008	0.707936
2A-8350	68.8525	13.3243	197.718	24.8186	44.562	0.743377
2A-8351	68.2375	13.5107	204.524	28.9922	48.7649	0.735202
2A-7911	68.2039	14.3802	200.736	29.8788	47.4704	0.683559
2A-8352	69.6405	13.2639	202.247	23.9989	44.8437	0.637651
2A-8353	67.7271	13.7054	203.549	25.4194	46.9573	0.668804
2A-8354	69.6461	14.5202	205.31	29.1225	50.58	0.650447
2A-8355	66.8938	12.9366	199.943	23.5962	45.2268	0.730434
2A-8356	66.6314	13.1124	195.02	27.208	47.0854	0.746
2A-8357	74.8462	15.3287	215.198	24.7942	48.2188	0.605403
2A-8358	68.0565	13.2121	200.716	24.8457	45.1564	0.758025
2A-8360	63.3417	13.2255	202.168	23.835	45.1019	0.726393
2A-7867	62.4701	15.2104	196.757	15.8626	40.1588	0.317389
2A-7912	67.0634	14.4886	200.98	28.1685	48.1422	0.768019
2A-8364	66.5825	11.6762	199.059	22.7587	42.2422	0.770379
2A-8365	73.0009	13.7212	203.579	28.8145	47.6528	0.747674
2A-8367	68.0976	14.0379	199.454	25.7512	46.9707	0.69324
2A-8371	67.378	14.7491	206.879	28.0525	52.1869	0.746606
2A-8372	67.4322	12.5337	198.781	23.8264	45.2568	0.725645
2A-8373	69.6913	13.7018	205.751	28.2285	47.5198	0.748496
2A-8375	64.7779	13.6867	203.499	28.0169	48.345	0.725413
2A-8376	66.6151	13.7249	200.653	27.0963	47.7801	0.717436
2A-8378	64.854	13.264	197.476	25.2857	46.0166	0.781659
2A-8379	68.3849	13.9303	197.265	29.5593	49.0529	0.761286
2A-7914	67.7108	12.9603	199.131	25.0908	45.036	0.817526
2A-8382	64.6565	13.4168	200.178	20.8026	42.979	0.591207
2A-8384	67.7885	13.7033	203.467	26.2024	46.2128	0.772829
2A-8385	64.9914	14.3169	196.373	21.853	44.2175	0.656948
2A-8386	70.623	12.7779	208.93	25.4431	45.2175	0.785568
2A-8387	70.268	13.2321	203.192	27.2973	48.6422	0.728674
2A-8388	68.536	13.0075	200.306	24.7303	45.232	0.7003
2A-8389	68.3246	12.1121	200.934	23.5079	44.7269	0.75421
2A-8390	67.1281	14.0388	200.323	26.3696	47.6196	0.705512
2A-8391	70.1343	13.7136	203.855	27.2158	48.5618	0.676675
2A-8392	67.4704	14.6785	200.967	28.6614	50.9271	0.644556
2A-8393	66.6782	13.0651	200.387	22.4341	44.2036	0.678661
2A-8394	65.1879	13.8512	203.048	20.3315	44.0555	0.494675
2A-8397	64.6359	14.6752	203.897	21.7776	44.9682	0.581882
2A-8399	64.5528	13.258	191.731	22.1924	44.2952	0.682564
2A-8401	67.9398	12.4086	199.237	25.5823	46.06	0.773309
2A-7916	64.9098	14.5531	196.403	27.2947	47.234	0.810457
2A-8402	67.2528	13.2955	198.452	27.947	50.8851	0.66296
2A-8403	64.3912	13.5371	203.169	26.8949	47.1582	0.765829
2A-8405	69.1613	12.8517	207.743	27.1581	48.7159	0.72407
2A-8408	67.6584	13.5317	198.644	24.871	46.1701	0.714845
2A-8409	68.4005	13.7423	201.766	30.3506	49.1164	0.803681
2A-8412	68.3461	13.4996	200.243	25.6243	46.0863	0.700149
2A-8413	65.838	12.8615	197.959	23.5185	45.822	0.73171
2A-8414	65.4889	13.4152	203.777	27.0621	47.5265	0.718043
2A-8415	64.2278	13.9613	198.033	25.4022	46.9261	0.685587
2A-8416	67.6509	13.2872	202.957	25.333	46.2857	0.725601
2A-8417	70.4147	14.2976	207.3	27.5824	50.3275	0.568878
2A-8418	68.5735	12.8584	201.635	24.8442	45.7523	0.723975
2A-8419	69.5581	13.5677	201.218	24.797	46.7793	0.717436
2A-8420	68.2201	13.4102	200.721	27.7839	48.7496	0.728988
2A-7918	66.691	12.9557	201.404	24.0993	44.8722	0.745404
2A-8422	66.7535	13.9962	200.742	27.4334	47.8284	0.709108
2A-8423	67.4012	14.9051	202.591	24.9017	49.4823	0.712743
2A-8424	69.8636	13.8215	207.623	28.2747	49.3148	0.712597
2A-8429	67.2691	13.6963	201.136	25.6259	46.7869	0.698854
2A-7919	67.8433	14.4164	196.932	26.0971	46.6457	0.735674
2A-8433	67.2691	13.6963	201.136	25.6259	46.7869	0.698854
2A-8435	67.2691	13.6963	201.136	25.6259	46.7869	0.698854
2A-8436	67.2691	13.6963	201.136	25.6259	46.7869	0.698854
2A-8437	67.2691	13.6963	201.136	25.6259	46.7869	0.698854
2A-8438	65.9918	13.8678	197.455	18.7657	41.6425	0.58036
2A-7920	69.7316	14.1133	208.711	28.8525	49.0706	0.718891
2A-7921	67.0168	13.7513	196.981	27.1538	46.5983	0.804485
2A-7868	63.7907	13.5778	193.267	21.0961	43.9902	0.589108
2A-7922	69.0575	14.1978	203.341	32.5532	50.1973	0.801056
2A-7923	68.4847	13.2678	199.867	23.8196	44.811	0.751864
2A-7928	66.0389	14.5117	195.323	26.3515	46.7336	0.733663
2A-7929	68.1958	13.3633	195.519	28.3635	49.0147	0.735105
2A-7930	65.5605	14.105	199.581	22.4026	45.2565	0.554332
2A-7869	60.1564	14.877	196.343	16.7867	39.7081	0.370818
2A-7932	65.2244	15.6381	202.656	25.4316	50.1946	0.432037
2A-7934	65.5653	15.2222	196.962	28.3856	47.0351	0.793513
2A-7935	67.7916	14.2273	196.678	25.9115	46.9862	0.714179
2A-7936	65.5751	13.676	194.912	23.5161	44.5866	0.755091
2A-7937	66.3358	14.1597	204.704	32.3728	51.3127	0.780448
2A-7938	66.1921	15.319	194.07	23.3947	45.9988	0.624165
2A-7939	78.9853	13.9212	211.763	28.9235	48.3621	0.647472
2A-7941	65.6272	13.0422	198.654	21.7215	42.917	0.727578
2A-7870	65.9107	14.2857	199.54	21.0257	44.7099	0.497013
2A-7944	65.0406	13.769	193.622	26.5202	46.4709	0.790197
2A-7945	65.6178	15.0971	197.1	29.5995	49.0188	0.775119
2A-7949	68.1393	14.352	199.502	19.4259	43.4705	0.493472
2A-7950	67.084	14.623	202.453	22.6239	45.792	0.521282
2A-7951	68.6963	14.8459	202.066	25.4219	46.0562	0.74498
2A-7871	67.2708	15.3889	199.56	21.9529	44.8256	0.584184
2A-7952	72.4543	13.02	207.642	26.7941	47.0821	0.730129
2A-7953	63.9777	13.312	197.244	24.3202	46.2468	0.714845
2A-7954	65.9438	14.2999	197.106	27.2556	48.6988	0.712836
2A-7955	66.655	13.8057	198.574	26.1361	44.9772	0.782192
2A-7956	68.1161	13.6175	204.296	26.6356	48.6194	0.763546
2A-7957	64.1361	15.268	195.045	28.0026	48.1891	0.733379
2A-7958	64.4647	13.0883	202.672	26.8467	48.2628	0.750432
2A-7961	68.4005	13.3528	198.631	24.215	45.3808	0.741719
4A-7863	86.6605	14.6174	238.712	32.0142	61.3982	0.653333
4A-7872	82.8356	15.0619	239.688	29.7272	61.7564	0.510909
4A-7962	85.0155	15.7427	237.52	36.4724	65.3527	0.515943
4A-7963	83.2876	13.2842	236.437	35.543	64.5335	0.744533
4A-7964	86.2462	15.7073	239.465	42.3111	69.2349	0.81583
4A-7965	85.6612	14.3918	236.268	41.032	69.4731	0.759599
4A-7966	86.7721	13.8563	237.465	35.7581	65.1312	0.729944
4A-7967	83.7086	13.4517	233.182	32.5218	63.0536	0.624443
4A-7969	87.1667	13.5518	239.649	37.5826	65.8518	0.763384
4A-7970	83.3978	13.9522	237.142	38.4811	66.5494	0.79178
4A-7971	82.3067	15.7595	232.772	40.8519	70.2506	0.688159
4A-7873	87.6829	13.4874	236.784	35.2788	64.2855	0.744789
4A-7972	81.3692	14.1035	231.338	33.9204	65.256	0.633711
4A-7973	88.3968	12.1433	239.663	35.1636	63.903	0.796904
4A-7974	76.6198	14.0029	231.18	35.0964	64.2443	0.742198
4A-7975	83.5845	13.0861	240.15	34.4398	64.1405	0.730227
4A-7976	87.002	12.8033	242.292	37.7748	65.3596	0.835642
4A-7977	85.5452	12.6151	236.254	35.3959	63.5473	0.804389
4A-7979	87.2365	14.4893	236.552	31.7181	62.4463	0.56286
4A-7980	88.5376	13.8326	239.372	38.5557	66.4285	0.792483
4A-7981	84.2801	14.151	237.205	35.963	65.3922	0.654734
4A-7874	80.4502	13.7226	237.078	24.2634	56.9128	0.374526
4A-7982	85.1601	13.8998	235.477	36.3229	64.3292	0.81386
4A-7985	86.4036	12.8393	242.699	37.3125	66.0413	0.830984
4A-7989	85.8289	13.22	237.963	36.0535	63.8426	0.788357
4A-7991	86.4893	13.6104	234.938	37.8161	65.4763	0.774019
4A-7875	86.0575	14.1923	241.139	37.3558	65.6089	0.783754
4A-7992	88.1574	14.431	240.27	37.478	66.1893	0.732067
4A-7993	88.2202	13.457	244.503	36.7118	65.7926	0.721249
4A-7994	84.5702	13.0381	237.862	34.0033	62.6347	0.718786
4A-7995	87.821	13.8617	244.105	39.8635	67.2068	0.80025
4A-7996	85.0366	12.6399	236.899	33.333	63.0295	0.730405
4A-7997	85.1155	14.8382	237.446	40.1872	69.3528	0.75469
4A-7998	85.2084	12.7301	240.408	33.9373	62.8806	0.779309
4A-8000	87.1	14.2668	238.659	36.8865	65.7516	0.721705
4A-8001	88.7303	15.2221	243.847	40.8469	67.5562	0.748547
4A-7876	81.5127	11.6542	234.641	27.7778	58.5275	0.617636
4A-8003	87.4	13.1358	244.144	38.4473	66.7342	0.789451
4A-8004	85.2691	13.646	238.177	35.2115	65.317	0.695361
4A-8005	85.8746	14.565	239.989	39.822	67.8677	0.771189
4A-8006	88.9182	12.6414	235.168	33.9962	62.6185	0.802259
4A-8008	83.9796	12.8343	240.195	34.3332	63.0451	0.797928
4A-8010	86.2976	14.992	238.801	41.0791	69.8455	0.721117
4A-8012	85.6757	13.344	240.844	35.2147	65.9364	0.805751
4A-8013	83.3203	12.6144	237.934	34.704	63.2185	0.763151
4A-8014	87.2338	13.0934	241.161	34.3884	64.0807	0.677589
4A-8019	79.1281	14.0803	235.67	37.2845	66.149	0.739093
4A-8020	88.4175	14.6863	241.829	43.1308	70.8952	0.79238
4A-8021	90.822	13.1712	243.037	34.0331	63.1358	0.702615
4A-7878	82.6762	12.7077	239.901	29.9934	60.4765	0.627545
4A-8022	89.1433	13.5735	239.752	39.1784	68.4638	0.751377
4A-8025	88.6371	12.8489	242.357	35.718	63.7652	0.776269
4A-8026	83.9837	13.4646	232.874	36.9032	64.6355	0.81468
4A-8027	87.0974	14.3439	236.713	40.8716	67.2187	0.803503
4A-8032	89.901	12.6794	236.106	35.3906	64.0171	0.771615
4A-8033	88.4105	13.4303	241.632	38.9662	68.3881	0.766312
4A-8035	89.8543	14.9134	245.91	39.6907	72.4687	0.615057
4A-8036	88.3502	13.8027	238.765	38.0437	66.4371	0.751921
4A-8037	83.8628	12.3779	240.949	31.2964	61.976	0.646655
4A-8039	86.7285	12.4267	242.313	34.8473	63.569	0.813897
4A-7880	81.9942	13.573	240.613	30.0089	61.2469	0.549568
4A-8043	86.017	13.3671	241.598	38.1973	67.0588	0.775634
4A-8044	83.96	14.438	241.108	39.3184	67.3796	0.816148
4A-8045	88.0086	15.1633	236.24	35.5295	66.0646	0.632904
4A-8046	86.247	14.2564	243.776	39.7959	67.2017	0.769713
4A-8047	83.4664	13.6695	241.441	37.2494	66.8484	0.7641
4A-8048	83.3919	14.356	238.677	35.9241	65.4069	0.677503
4A-8050	88.0732	13.7374	237.308	36.2462	65.1586	0.718133
4A-8051	84.7843	12.9342	238.856	35.9126	64.2228	0.756277
4A-8055	88.2755	12.5792	241.39	39.2024	66.6788	0.824328
4A-8058	83.4874	13.1216	239.554	34.2195	63.749	0.681628
4A-8059	84.4449	13.3856	235.982	35.5505	63.3645	0.774304
4A-8061	82.0533	14.195	238.077	36.7131	65.9685	0.717783
4A-7882	87.7661	12.8823	242.974	38.6187	65.1976	0.810732
4A-8062	86.3423	13.2628	240.555	38.3549	67.1548	0.716291
4A-8063	84.8747	13.242	234.38	36.6881	65.5156	0.754811
4A-8064	87.8523	15.2313	239.507	32.5006	63.335	0.448046
4A-8065	84.0627	12.5568	229.97	32.2905	62.2535	0.753413
4A-8067	84.3559	10.7869	236.268	30.7485	60.0842	0.794042
4A-8068	87.1094	12.7337	242.094	38.8677	65.6263	0.784659
4A-8069	86.7749	12.954	237.033	35.4312	63.9295	0.761118
4A-8070	83.7947	14.5196	242.369	33.4994	64.493	0.485096
4A-7883	84.8182	13.4698	238.437	40.4246	68.5014	0.810697
4A-8072	89.9745	13.4535	240.807	37.4098	65.8045	0.743437
4A-8074	84.9874	12.5307	234.841	41.1936	68.6478	0.795192
4A-8075	88.0617	13.5059	244.521	39.7586	67.1772	0.808912
4A-8076	84.1323	13.4073	238.867	34.509	64.8829	0.646651
4A-8077	83.4638	13.3303	239.44	36.9225	66.5837	0.696108
4A-8078	83.5486	14.6409	237.611	37.8989	66.6089	0.785241
4A-8079	86.2166	12.9818	240.616	35.8583	64.908	0.731819
4A-8080	86.7084	13.1525	240.362	36.4343	65.1299	0.770622
4A-7884	83.8523	13.3036	233.909	36.4481	65.1532	0.751209
4A-8082	83.7547	12.9498	234.292	35.4329	65.6706	0.696662
4A-8084	86.1543	13.1599	239.329	36.1	65.0268	0.748056
4A-8085	81.7149	13.3718	235.602	27.794	58.5122	0.570541
4A-8086	84.4094	13.487	233.075	35.4207	64.4392	0.801283
4A-8088	85.0677	14.3132	235.975	38.2691	66.1296	0.807232
4A-8091	88.3575	14.5742	238.061	35.9283	64.8004	0.681084
4A-8092	87.9058	13.8858	238.147	37.2115	67.0455	0.72586
4A-8093	87.253	13.2703	241.427	36.7351	65.2712	0.734279
4A-8094	87.362	13.4001	239.54	40.3646	68.6662	0.738964
4A-8097	85.2709	13.5069	240.341	37.3924	65.7641	0.79029
4A-8098	84.7144	14.0479	234.044	40.8271	68.5614	0.821411
4A-8100	87.1482	13.4196	240.993	38.8123	66.698	0.787205
4A-8101	88.0071	13.238	242.439	39.0973	66.0184	0.777144
4A-8102	88.501	11.6627	240.519	34.3971	63.1002	0.778647
4A-8104	88.521	13.3706	244.356	41.3377	71.1463	0.785391
4A-8105	87.2043	12.7046	242.986	35.5499	64.277	0.785121
4A-8106	85.8001	14.208	239.833	33.3135	64.8346	0.461243
4A-8107	91.1403	12.4102	248.273	39.1694	66.2282	0.839285
4A-8108	88.9587	13.4687	238.495	38.0304	66.9261	0.769854
4A-8109	88.1047	12.9944	238.175	36.7226	65.7427	0.720801
4A-8110	86.2084	14.1558	240.361	44.3049	71.3704	0.78033
4A-8111	89.364	12.7525	237.363	37.8803	64.7389	0.790889
4A-8112	87.066	13.7435	236.388	40.9243	68.8876	0.774404
4A-8113	86.5749	12.6016	235.429	36.3221	64.908	0.786017
4A-8114	86.5689	12.6757	236.948	32.769	62.1803	0.639429
4A-8115	91.6213	14.3975	240.297	42.3057	71.5244	0.777051
4A-8116	86.4386	12.0779	235.22	34.7735	62.898	0.821857
4A-8117	85.489	11.6398	241.015	32.3024	60.7063	0.779899
4A-8118	86.465	14.4613	242.419	37.8633	66.5246	0.758869
4A-8119	85.3463	12.4789	244.132	37.3536	65.2044	0.843837
4A-8120	84.12	14.0184	240.471	37.4596	65.0629	0.798774
4A-8121	87.2657	13.7114	246.152	40.4917	69.0303	0.740889
4A-7888	82.5084	12.9137	233.771	35.4159	63.4437	0.769484
4A-8122	85.3146	12.4601	239.588	35.9424	63.6064	0.797051
4A-8123	82.9474	13.8775	237.658	37.5394	65.5693	0.813476
4A-8124	87.1837	13.4999	240.963	37.9982	66.1811	0.757084
4A-8128	85.9426	13.6845	236.476	37.4235	66.2288	0.718986
4A-8129	85.2021	13.286	234.885	33.9355	63.4944	0.669003
4A-8130	87.9451	14.6053	243.121	38.9983	67.9005	0.778439
4A-7889	89.898	13.8097	243.301	38.1593	66.8491	0.718986
4A-8133	86.306	13.8289	242.731	37.0574	65.8757	0.739989
4A-8135	88.468	13.7284	244.358	38.9086	68.1524	0.748738
4A-8137	83.9795	12.1184	237.093	32.7522	62.2189	0.743041
4A-8139	85.1967	14.172	236.163	38.5147	65.5701	0.825524
4A-7890	85.5734	14.4089	237.091	37.7222	66.5957	0.704303
4A-8145	88.5043	13.4049	238.601	39.7011	68.3248	0.79612
4A-8146	87.3127	13.9545	237.841	35.5125	64.9171	0.631847
4A-8147	84.279	13.876	234.972	35.2993	64.321	0.715487
4A-8148	86.9976	13.7111	242.666	37.5459	66.3409	0.703483
4A-8149	86.1544	13.3817	236.062	35.4175	63.7671	0.765335
4A-8150	88.8612	12.6659	238.655	35.5111	64.2546	0.795127
4A-8151	88.0667	13.8889	240.743	35.1786	67.5139	0.790189
4A-7891	90.6299	13.4565	248.355	37.0797	66.1723	0.659743
4A-8153	83.2234	14.6858	235.402	39.2012	68.561	0.773877
4A-8155	86.5995	12.5653	241.01	38.2916	66.299	0.79097
4A-8156	90.0178	13.5077	238.815	37.2907	64.9901	0.789668
4A-8157	88.9077	12.7654	240.071	35.1176	63.9385	0.781897
4A-8161	83.9927	13.745	235.419	36.7017	65.3735	0.749707
4A-7865	84.7745	13.1907	243.401	33.8175	62.9834	0.545234
4A-7892	82.1403	13.3499	233.849	34.7425	63.2354	0.777363
4A-8165	86.0556	13.2744	236.998	37.5268	65.691	0.777144
4A-8166	85.2133	15.1236	235.746	37.7819	66.4609	0.773883
4A-8167	86.4377	13.3502	239.586	36.421	65.3039	0.733504
4A-8168	86.7955	14.3853	238.229	41.101	68.8351	0.759559
4A-8169	85.8427	13.6248	232.101	38.6057	68.0747	0.788646
4A-7893	83.8907	14.5426	235.19	37.5712	65.1385	0.785838
4A-8175	87.4069	14.4626	237.328	39.0056	68.0511	0.687043
4A-8176	94.4323	13.1797	244.864	41.9461	69.8871	0.774232
4A-8177	90.1411	13.7762	242.476	36.7525	66.9435	0.62034
4A-8178	80.3264	14.4878	232.31	30.8366	61.1028	0.663004
4A-8179	81.3217	14.6302	235.698	33.2215	63.0829	0.601375
4A-8181	94.5335	15.7556	240.025	42.3123	69.7618	0.720784
4A-7894	82.9737	10.9786	236.591	28.8361	58.4636	0.782919
4A-8184	78.5771	14.9022	235.077	27.175	58.8174	0.345227
4A-8186	85.9526	12.9308	241.554	37.6119	67.4324	0.694441
4A-8189	87.4155	14.3917	238.726	33.4728	63.7633	0.529763
4A-8190	92.3047	14.0933	245.567	39.9106	68.4569	0.724985
4A-7895	84.7243	14.1888	241.742	37.7798	67.5967	0.802706
4A-8194	84.41	14.8357	241.069	41.9045	69.6928	0.755455
4A-8195	86.8591	14.0775	239.927	32.9754	63.548	0.617079
4A-8197	85.2427	13.0746	242.217	35.4769	65.239	0.757402
4A-8198	84.9812	14.6718	237.076	38.6594	68.2542	0.729579
4A-8199	86.2759	14.5757	241.979	41.986	70.3129	0.709574
4A-8201	85.3346	14.7364	236.354	36.695	65.3761	0.742982
4A-8202	85.7206	13.687	241.978	37.506	66.4597	0.749829
4A-8203	85.2923	14.6283	240.598	41.8195	69.8337	0.710482
4A-8204	81.5073	13.3669	233.674	34.9005	64.3641	0.716175
4A-8205	87.2942	14.0054	236.189	36.7532	63.7857	0.781071
4A-8206	86.1491	13.2946	233.804	35.3356	63.4965	0.787477
4A-8207	86.978	13.5893	239.831	34.9016	64.2202	0.738066
4A-8208	83.6308	14.6666	234.496	30.7521	61.177	0.51233
4A-8209	86.0854	12.8316	240.953	33.4604	62.2179	0.735128
4A-7897	84.3227	13.0552	241.656	33.7177	62.9894	0.75087
4A-8212	84.2086	12.7286	238.673	32.9234	62.7816	0.659108
4A-8214	82.4425	14.0313	229.648	36.4195	64.5637	0.812915
4A-8215	83.1824	13.6763	240.711	38.6778	66.7166	0.816956
4A-8218	87.0858	12.8305	239.126	36.1835	64.2297	0.773256
4A-8219	86.5856	13.3459	240.286	37.1626	64.8354	0.766597
4A-8222	91.0101	13.2607	235.642	36.4455	64.2792	0.831397
4A-8223	88.7409	12.3088	239.085	34.4763	63.5853	0.769283
4A-8225	87.5652	12.9758	240.145	36.2757	64.7845	0.734228
4A-8227	87.9438	13.1549	242.409	37.9129	65.6846	0.786928
4A-8228	87.125	13.175	236.894	38.126	65.6813	0.819948
4A-8229	89.1937	14.6747	242.31	40.3858	67.3972	0.822963
4A-8230	90.5671	13.2079	243.041	38.7105	66.3018	0.781127
4A-7899	83.7554	14.0779	235.426	34.8557	64.0077	0.710825
4A-8232	87.966	12.5584	238.955	36.0217	63.6185	0.79393
4A-8233	89.8259	12.8727	240.576	35.4042	63.2027	0.744694
4A-8234	88.826	12.5031	242.489	35.9508	64.1857	0.801072
4A-8235	86.4513	14.911	240.981	41.5292	68.2687	0.821917
4A-8239	86.8224	13.4646	243.31	39.3376	66.8248	0.81121
4A-8240	82.8252	12.0344	241.645	32.514	61.7133	0.762883
4A-8241	90.3321	12.5773	237.983	37.8217	65.6712	0.771021
4A-7900	85.5564	14.7464	241.545	31.8865	63.4027	0.455654
4A-8244	81.7703	15.0756	238.975	30.4848	62.0083	0.530916
4A-8245	87.8045	14.0168	243.399	39.9396	67.5342	0.755466
4A-8247	89.3001	13.641	243.16	40.4412	69.0294	0.723432
4A-8248	91.2058	13.5475	240.731	40.1883	67.3516	0.7641
4A-8249	85.6832	14.543	240.005	38.2124	69.9267	0.692416
4A-8251	93.2522	13.5085	246.982	36.987	66.3956	0.71523
4A-7901	89.3896	13.7741	247.152	34.343	65.8654	0.575899
4A-8253	82.7173	12.1844	236.322	34.1885	63.0837	0.775204
4A-8254	88.9375	13.9083	242.155	39.069	68.7117	0.749567
4A-8255	86.5892	12.4233	239.708	34.5312	63.5022	0.766418
4A-8257	89.9003	13.3205	244.995	39.9735	68.5929	0.711764
4A-8259	84.4825	12.1944	235.949	33.5773	62.5771	0.751803
4A-8260	88.4362	13.2173	241.574	37.7173	65.0774	0.803693
4A-8261	101.355	13.5867	259.793	41.6962	70.0687	0.729987
4A-7866	80.9062	13.8259	233.293	28.6425	59.2891	0.425047
4A-7902	82.3664	13.8506	233.4	37.4002	65.3663	0.809756
4A-8262	91.5068	13.0785	248.43	37.1347	65.3009	0.762698
4A-8263	80.859	13.0858	241.937	34.6822	63.9264	0.708938
4A-8265	86.2543	14.4541	235.751	39.9133	67.804	0.807383
4A-8267	86.8135	13.1534	241.671	37.8248	64.4396	0.829323
4A-8269	85.8225	11.9692	234.711	35.1502	62.3915	0.798473
4A-8270	86.8823	13.3187	241.822	38.9065	66.7505	0.808926
4A-8271	85.4355	14.5355	238.778	39.8368	68.1711	0.764765
4A-7903	85.275	13.3834	235.29	37.774	65.2952	0.798
4A-8272	85.6179	13.7976	236.424	39.3408	66.3284	0.797101
4A-8273	85.2582	13.3492	237.037	35.3319	64.3659	0.797523
4A-8274	86.4367	13.6953	241.127	37.9061	65.2408	0.723931
4A-8275	84.5043	13.0949	235.066	35.7557	63.4628	0.807897
4A-8276	86.3445	12.4751	238.265	33.1	63.7943	0.748022
4A-8277	89.076	13.3294	237.604	34.8843	63.5786	0.714147
4A-8278	85.1956	13.217	240.842	33.6668	62.7105	0.763463
4A-8283	81.8697	13.1624	238.53	35.2891	64.4314	0.699629
4A-8285	84.0191	13.5303	240.001	37.0624	64.6054	0.781556
4A-8286	84.3663	12.4364	230.624	34.2699	63.5028	0.759032
4A-8287	84.6692	12.4799	241.601	33.6688	62.141	0.712924
4A-8289	84.1335	12.5661	234.754	31.9668	61.5767	0.72635
4A-8291	85.4194	12.868	242.517	35.8248	64.9915	0.773883
4A-7905	82.3041	12.6317	236.593	31.3493	60.7668	0.725226
4A-8292	87.3763	12.6776	239.356	37.1371	65.3011	0.817168
4A-8293	89.0384	13.1612	245.992	39.0211	66.7629	0.762107
4A-8294	89.7456	13.0442	243.261	34.6546	63.6656	0.754607
4A-8295	87.0219	13.3654	244.923	39.1621	67.0341	0.784087
4A-8296	85.2945	13.2144	237.821	35.8536	63.8807	0.813017
4A-8297	85.354	13.5487	240.507	39.3371	66.8403	0.840339
4A-8298	89.9796	13.4358	247.597	31.3634	63.5497	0.506469
4A-8299	86.7869	14.1392	244.081	31.052	62.9618	0.499947
4A-8300	88.0685	13.221	241.505	34.9741	64.5638	0.744533
4A-8301	88.1353	13.198	238.948	36.1778	64.3521	0.769129
4A-7906	81.8797	13.5732	233.422	36.8724	65.6633	0.782724
4A-8302	86.9416	13.1117	238.943	35.5884	64.5407	0.73995
4A-8303	90.5207	13.2303	246.156	39.2887	67.9449	0.76884
4A-8304	87.8818	13.2585	245.506	36.3627	64.7743	0.777959
4A-8305	85.1668	13.4712	238.386	37.4128	65.4365	0.775219
4A-8306	87.9203	14.2267	243.785	37.3055	66.9509	0.631878
4A-8308	97.7592	13.6972	241.153	39.6204	66.8025	0.719881
4A-8309	87.2793	12.9334	241.564	36.2114	64.7385	0.802443
4A-8310	84.6614	13.9717	237.859	37.5006	65.2722	0.809445
4A-8311	90.129	12.8781	240.724	35.527	64.3175	0.748168
4A-7907	87.062	14.3437	242.641	39.4701	64.272	0.769713
4A-8312	84.5101	15.0664	237.073	39.3109	68.5604	0.728875
4A-8313	90.3338	12.8339	241.491	31.2614	62.3407	0.64863
4A-8314	88.8213	13.2034	243.372	35.8667	65.0576	0.740109
4A-8315	88.6909	14.151	248.238	38.5972	66.5344	0.746028
4A-8316	88.2353	13.0537	238.539	35.2842	64.2341	0.775643
4A-8317	85.8226	15.9577	240.036	32.9025	64.46	0.54416
4A-8318	87.1313	13.4483	235.299	36.6208	64.5329	0.812241
4A-8319	88.3331	12.947	245.259	36.1947	65.2225	0.737575
4A-8320	86.9456	12.1851	242.752	34.8141	64.4631	0.71948
4A-8321	87.6856	12.621	245.099	35.7395	63.4658	0.803895
4A-8323	85.4232	13.8276	237.411	36.541	65.317	0.765502
4A-8324	89.1625	12.8645	246.378	33.6477	64.989	0.60209
4A-8325	85.5725	14.3748	238.021	37.8383	66.5469	0.715054
4A-8326	83.1386	15.269	241.85	36.8891	66.3611	0.651689
4A-8327	84.5807	13.4039	235.541	34.9478	63.7817	0.740173
4A-8331	89.5592	14.9367	245.83	44.1714	71.973	0.773646
4A-8332	85.9445	15.2054	239.304	41.0524	68.4675	0.743576
4A-8333	85.8604	12.5421	236.372	30.0214	61.4945	0.625252
4A-8334	85.0472	13.6191	239.498	36.5329	65.7672	0.718444
4A-7910	90.3021	13.0548	238.203	35.8242	65.3035	0.718444
4A-8343	88.0541	14.494	242.471	38.5763	68.715	0.721291
4A-8345	84.943	12.6127	239.263	34.7954	63.1448	0.765709
4A-8346	88.7462	12.4668	240.861	34.4925	64.0866	0.703954
4A-8347	93.283	13.6822	240.297	38.0135	67.1519	0.744094
4A-8348	80.892	13.2222	234.401	33.9237	62.8851	0.743362
4A-8350	87.9339	13.2	235.864	35.6432	63.0463	0.778803
4A-8351	87.3189	13.3865	242.67	39.8168	67.2492	0.770627
4A-7911	87.2853	14.2559	238.882	40.7035	65.9547	0.718984
4A-8352	88.7219	13.1397	240.393	34.8235	63.3281	0.673076
4A-8353	86.8085	13.5812	241.695	36.244	65.4416	0.704229
4A-8354	88.7275	14.3959	243.456	39.9471	69.0643	0.685873
4A-8355	85.9752	12.8123	238.089	34.4209	63.7112	0.765859
4A-8356	85.7128	12.9881	233.166	38.0327	65.5697	0.781425
4A-8357	93.9276	15.2044	253.344	35.6188	66.7031	0.640828
4A-8358	87.1379	13.0878	238.862	35.6704	63.6407	0.79345
4A-8360	82.4231	13.1012	240.314	34.6596	63.5862	0.761818
4A-7867	81.5515	15.0862	234.903	26.6873	58.6431	0.352814
4A-7912	86.1448	14.3643	239.126	38.9932	66.6266	0.803444
4A-8364	85.6639	11.552	237.205	33.5833	60.7265	0.805804
4A-8365	92.0823	13.5969	241.725	39.6391	66.1371	0.783099
4A-8367	87.179	13.9137	237.6	36.5758	65.455	0.728665
4A-8371	86.4594	14.6248	245.025	38.8772	70.6712	0.782031
4A-8372	86.5136	12.4094	236.927	34.6511	63.7411	0.761071
4A-8373	88.7727	13.5775	243.897	39.0531	66.0041	0.783921
4A-8375	83.8593	13.5624	241.645	38.8416	66.8293	0.760839
4A-8376	85.6965	13.6006	238.799	37.921	66.2644	0.752861
4A-8378	83.9354	13.1397	235.622	36.1103	64.5009	0.817084
4A-8379	87.4663	13.806	235.411	40.384	67.5372	0.796711
4A-7914	86.7922	12.836	237.277	35.9154	63.5203	0.852951
4A-8382	83.738	13.2925	238.324	31.6272	61.4633	0.626632
4A-8384	86.8699	13.579	241.613	37.0271	64.6971	0.808254
4A-8385	84.0728	14.1926	234.519	32.6776	62.7018	0.692373
4A-8386	89.7044	12.6536	247.076	36.2678	63.7018	0.820993
4A-8387	89.3494	13.1079	241.338	38.1219	67.1265	0.7641
4A-8388	87.6174	12.8833	238.452	35.5549	63.7163	0.735725
4A-8389	87.406	11.9878	239.08	34.3326	63.2112	0.789635
4A-8390	86.2096	13.9145	238.469	37.1943	66.1039	0.740938
4A-8391	89.2157	13.5893	242.001	38.0404	67.0461	0.7121
4A-8392	86.5518	14.5542	239.113	39.486	69.4114	0.679982
4A-8393	85.7596	12.9409	238.533	33.2587	62.6879	0.714086
4A-8394	84.2693	13.7269	241.194	31.1561	62.5398	0.5301
4A-8397	83.7173	14.5509	242.043	32.6022	63.4525	0.617307
4A-8399	83.6342	13.1338	229.877	33.017	62.7795	0.717989
4A-8401	87.0213	12.2843	237.383	36.4069	64.5443	0.808734
4A-7916	83.9912	14.4289	234.549	38.1193	65.7183	0.845882
4A-8402	86.3342	13.1712	236.598	38.7716	69.3694	0.698385
4A-8403	83.4727	13.4128	241.315	37.7195	65.6425	0.801254
4A-8405	88.2428	12.7274	245.889	37.9827	67.2002	0.759495
4A-8408	86.7398	13.4074	236.79	35.6956	64.6544	0.75027
4A-8409	87.4819	13.618	239.912	41.1752	67.6007	0.839106
4A-8412	87.4275	13.3753	238.389	36.4489	64.5706	0.735574
4A-8413	84.9195	12.7372	236.105	34.3431	64.3063	0.767135
4A-8414	84.5703	13.291	241.923	37.8867	66.0108	0.753468
4A-8415	83.3092	13.8371	236.179	36.2268	65.4104	0.721012
4A-8416	86.7323	13.1629	241.103	36.1577	64.77	0.761026
4A-8417	89.4961	14.1733	245.446	38.407	68.8118	0.604304
4A-8418	87.6549	12.7342	239.781	35.6688	64.2366	0.7594
4A-8419	88.6395	13.4434	239.364	35.6216	65.2636	0.752861
4A-8420	87.3015	13.286	238.867	38.6085	67.2339	0.764413
4A-7918	85.7724	12.8315	239.55	34.924	63.3565	0.78083
4A-8422	85.835	13.8719	238.888	38.2581	66.3127	0.744533
4A-8423	86.4826	14.7808	240.737	35.7263	67.9666	0.748168
4A-8424	88.945	13.6972	245.769	39.0993	67.7991	0.748022
4A-8429	86.3505	13.5721	239.282	36.4505	65.2712	0.734279
4A-7919	86.9247	14.2922	235.078	36.9217	65.13	0.771099
4A-8433	86.3505	13.5721	239.282	36.4505	65.2712	0.734279
4A-8435	86.3505	13.5721	239.282	36.4505	65.2712	0.734279
4A-8436	86.3505	13.5721	239.282	36.4505	65.2712	0.734279
4A-8437	86.3505	13.5721	239.282	36.4505	65.2712	0.734279
4A-8438	85.0732	13.7435	235.601	29.5903	60.1268	0.615785
4A-7920	88.813	13.989	246.857	39.6772	67.5549	0.754316
4A-7921	86.0982	13.6271	235.127	37.9785	65.0826	0.83991
4A-7868	82.8721	13.4535	231.413	31.9208	62.4745	0.624533
4A-7922	88.1389	14.0735	241.487	43.3779	68.6816	0.836481
4A-7923	87.5661	13.1435	238.013	34.6442	63.2953	0.787289
4A-7928	85.1203	14.3875	233.469	37.1761	65.2179	0.769088
4A-7929	87.2772	13.239	233.665	39.1882	67.499	0.77053
4A-7930	84.6419	13.9807	237.727	33.2272	63.7408	0.589758
4A-7869	79.2378	14.7527	234.489	27.6113	58.1924	0.406243
4A-7932	84.3058	15.5138	240.802	36.2563	68.6789	0.467462
4A-7934	84.6467	15.0979	235.108	39.2102	65.5194	0.828938
4A-7935	86.8731	14.103	234.824	36.7361	65.4705	0.749605
4A-7936	84.6565	13.5517	233.058	34.3408	63.0709	0.790516
4A-7937	85.4173	14.0355	242.85	43.1975	69.797	0.815873
4A-7938	85.2735	15.1948	232.216	34.2193	64.4831	0.65959
4A-7939	98.0667	13.7969	249.909	39.7482	66.8464	0.682897
4A-7941	84.7086	12.918	236.8	32.5462	61.4013	0.763003
4A-7870	84.9921	14.1614	237.686	31.8503	63.1942	0.532439
4A-7944	84.122	13.6447	231.768	37.3448	64.9552	0.825622
4A-7945	84.6992	14.9728	235.246	40.4242	67.5031	0.810545
4A-7949	87.2207	14.2277	237.648	30.2506	61.9548	0.528897
4A-7950	86.1654	14.4988	240.599	33.4485	64.2764	0.556707
4A-7951	87.7777	14.7216	240.212	36.2465	64.5405	0.780405
4A-7871	86.3522	15.2646	237.706	32.7775	63.3099	0.619609
4A-7952	91.5357	12.8957	245.788	37.6187	65.5664	0.765554
4A-7953	83.0591	13.1878	235.39	35.1448	64.7311	0.75027
4A-7954	85.0253	14.1756	235.252	38.0802	67.1831	0.748261
4A-7955	85.7364	13.6814	236.72	36.9608	63.4615	0.817617
4A-7956	87.1975	13.4932	242.442	37.4602	67.1037	0.798972
4A-7957	83.2175	15.1437	233.19	38.8272	66.6734	0.768804
4A-7958	83.5461	12.964	240.818	37.6713	66.7471	0.785857
4A-7961	87.4819	13.2286	236.777	35.0397	63.8651	0.777144
6A-7863	71.669	14.7104	204.47	24.2156	46.874	0.650635
6A-7872	67.8441	15.1549	205.446	21.9286	47.2323	0.508211
6A-7962	70.024	15.8357	203.278	28.6738	50.8286	0.513245
6A-7963	68.296	13.3772	202.195	27.7444	50.0094	0.741835
6A-7964	71.2547	15.8003	205.223	34.5125	54.7108	0.813132
6A-7965	70.6697	14.4848	202.026	33.2334	54.949	0.756901
6A-7966	71.7806	13.9493	203.223	27.9595	50.6071	0.727247
6A-7967	68.7171	13.5447	198.94	24.7232	48.5295	0.621745
6A-7969	72.1751	13.6448	205.407	29.784	51.3277	0.760687
6A-7970	68.4063	14.0452	202.9	30.6825	52.0252	0.789082
6A-7971	67.3151	15.8525	198.53	33.0533	55.7265	0.685461
6A-7873	72.6914	13.5804	202.541	27.4802	49.7614	0.742091
6A-7972	66.3776	14.1965	197.096	26.1218	50.7319	0.631013
6A-7973	73.4052	12.2363	205.421	27.365	49.3789	0.794207
6A-7974	61.6283	14.0959	196.938	27.2978	49.7202	0.7395
6A-7975	68.5929	13.1791	205.908	26.6412	49.6164	0.727529
6A-7976	72.0105	12.8963	208.05	29.9762	50.8355	0.832944
6A-7977	70.5536	12.7081	202.012	27.5973	49.0231	0.801691
6A-7979	72.245	14.5823	202.31	23.9195	47.9222	0.560162
6A-7980	73.546	13.9256	205.13	30.7571	51.9043	0.789785
6A-7981	69.2885	14.244	202.963	28.1644	50.868	0.652037
6A-7874	65.4586	13.8156	202.836	16.4648	42.3887	0.371828
6A-7982	70.1686	13.9928	201.235	28.5243	49.8051	0.811162
6A-7985	71.4121	12.9324	208.457	29.5139	51.5171	0.828286
6A-7989	70.8374	13.313	203.72	28.2549	49.3184	0.785659
6A-7991	71.4977	13.7034	200.696	30.0175	50.9521	0.771321
6A-7875	71.0659	14.2853	206.897	29.5572	51.0848	0.781057
6A-7992	73.1659	14.524	206.028	29.6794	51.6651	0.729369
6A-7993	73.2287	13.55	210.261	28.9132	51.2684	0.718551
6A-7994	69.5787	13.1311	203.62	26.2047	48.1106	0.716088
6A-7995	72.8295	13.9547	209.863	32.0649	52.6827	0.797552
6A-7996	70.0451	12.7329	202.657	25.5344	48.5053	0.727707
6A-7997	70.1239	14.9312	203.204	32.3886	54.8287	0.751992
6A-7998	70.2169	12.8231	206.166	26.1387	48.3564	0.776611
6A-8000	72.1084	14.3598	204.417	29.0879	51.2275	0.719007
6A-8001	73.7388	15.3151	209.605	33.0483	53.0321	0.745849
6A-7876	66.5212	11.7472	200.399	19.9792	44.0033	0.614938
6A-8003	72.4084	13.2288	209.902	30.6487	52.21	0.786753
6A-8004	70.2776	13.739	203.935	27.4129	50.7929	0.692663
6A-8005	70.8831	14.658	205.747	32.0234	53.3436	0.768491
6A-8006	73.9267	12.7344	200.926	26.1976	48.0944	0.799561
6A-8008	68.9881	12.9273	205.953	26.5346	48.521	0.795231
6A-8010	71.3061	15.085	204.559	33.2805	55.3213	0.718419
6A-8012	70.6842	13.437	206.602	27.4161	51.4123	0.803053
6A-8013	68.3288	12.7074	203.692	26.9054	48.6944	0.760453
6A-8014	72.2423	13.1864	206.919	26.5898	49.5566	0.674891
6A-8019	64.1366	14.1733	201.428	29.4859	51.6248	0.736395
6A-8020	73.426	14.7793	207.586	35.3322	56.3711	0.789682
6A-8021	75.8305	13.2642	208.795	26.2345	48.6117	0.699917
6A-7878	67.6847	12.8007	205.659	22.1948	45.9524	0.624847
6A-8022	74.1518	13.6665	205.51	31.3798	53.9396	0.748679
6A-8025	73.6456	12.9419	208.115	27.9194	49.241	0.773571
6A-8026	68.9922	13.5576	198.632	29.1046	50.1113	0.811982
6A-8027	72.1059	14.4369	202.471	33.073	52.6946	0.800805
6A-8032	74.9095	12.7724	201.864	27.592	49.4929	0.768917
6A-8033	73.4189	13.5233	207.39	31.1676	53.8639	0.763614
6A-8035	74.8627	15.0064	211.667	31.8921	57.9446	0.612359
6A-8036	73.3587	13.8957	204.523	30.2451	51.913	0.749224
6A-8037	68.8713	12.4709	206.707	23.4978	47.4519	0.643958
6A-8039	71.737	12.5197	208.071	27.0487	49.0449	0.811199
6A-7880	67.0026	13.666	206.371	22.2103	46.7228	0.54687
6A-8043	71.0255	13.4601	207.356	30.3987	52.5347	0.772936
6A-8044	68.9685	14.531	206.866	31.5198	52.8554	0.813451
6A-8045	73.0171	15.2563	201.998	27.7309	51.5404	0.630206
6A-8046	71.2555	14.3494	209.534	31.9973	52.6776	0.767015
6A-8047	68.4748	13.7625	207.199	29.4508	52.3243	0.761402
6A-8048	68.4004	14.449	204.435	28.1255	50.8828	0.674805
6A-8050	73.0816	13.8304	203.066	28.4476	50.6345	0.715436
6A-8051	69.7927	13.0272	204.614	28.114	49.6987	0.753579
6A-8055	73.2839	12.6722	207.148	31.4038	52.1547	0.82163
6A-8058	68.4958	13.2146	205.312	26.4209	49.2249	0.67893
6A-8059	69.4533	13.4786	201.74	27.7519	48.8404	0.771606
6A-8061	67.0618	14.288	203.835	28.9145	51.4444	0.715085
6A-7882	72.7746	12.9753	208.732	30.8201	50.6735	0.808034
6A-8062	71.3507	13.3558	206.313	30.5563	52.6306	0.713593
6A-8063	69.8832	13.335	200.138	28.8895	50.9915	0.752113
6A-8064	72.8607	15.3243	205.265	24.702	48.8109	0.445348
6A-8065	69.0712	12.6498	195.728	24.4919	47.7294	0.750715
6A-8067	69.3643	10.8799	202.026	22.9499	45.5601	0.791344
6A-8068	72.1178	12.8267	207.852	31.0691	51.1021	0.781961
6A-8069	71.7834	13.047	202.791	27.6326	49.4054	0.75842
6A-8070	68.8032	14.6126	208.127	25.7008	49.9688	0.482398
6A-7883	69.8267	13.5628	204.195	32.626	53.9773	0.808
6A-8072	74.9829	13.5465	206.565	29.6112	51.2804	0.740739
6A-8074	69.9959	12.6237	200.599	33.395	54.1237	0.792494
6A-8075	73.0701	13.5989	210.279	31.96	52.6531	0.806214
6A-8076	69.1408	13.5003	204.625	26.7104	50.3588	0.643953
6A-8077	68.4723	13.4234	205.198	29.1239	52.0596	0.69341
6A-8078	68.5571	14.7339	203.369	30.1003	52.0848	0.782543
6A-8079	71.225	13.0748	206.374	28.0597	50.3839	0.729121
6A-8080	71.7169	13.2455	206.12	28.6357	50.6057	0.767924
6A-7884	68.8608	13.3966	199.667	28.6495	50.6291	0.748511
6A-8082	68.7632	13.0428	200.05	27.6343	51.1465	0.693964
6A-8084	71.1628	13.2529	205.087	28.3014	50.5027	0.745358
6A-8085	66.7233	13.4648	201.36	19.9954	43.9881	0.567843
6A-8086	69.4179	13.58	198.833	27.6221	49.915	0.798585
6A-8088	70.0761	14.4062	201.733	30.4705	51.6055	0.804534
6A-8091	73.3659	14.6672	203.819	28.1297	50.2763	0.678387
6A-8092	72.9142	13.9788	203.905	29.4129	52.5213	0.723162
6A-8093	72.2614	13.3633	207.185	28.9365	50.7471	0.731582
6A-8094	72.3704	13.4931	205.298	32.566	54.1421	0.736266
6A-8097	70.2793	13.5999	206.099	29.5938	51.24	0.787592
6A-8098	69.7228	14.1409	199.802	33.0285	54.0373	0.818713
6A-8100	72.1567	13.5127	206.751	31.0137	52.1739	0.784507
6A-8101	73.0156	13.331	208.197	31.2987	51.4943	0.774446
6A-8102	73.5095	11.7557	206.277	26.5985	48.5761	0.77595
6A-8104	73.5295	13.4636	210.114	33.5391	56.6221	0.782693
6A-8105	72.2128	12.7976	208.744	27.7513	49.7529	0.782423
6A-8106	70.8086	14.301	205.591	25.5149	50.3105	0.458546
6A-8107	76.1487	12.5032	214.031	31.3708	51.7041	0.836587
6A-8108	73.9672	13.5617	204.253	30.2318	52.4019	0.767156
6A-8109	73.1131	13.0874	203.933	28.924	51.2185	0.718104
6A-8110	71.2169	14.2488	206.119	36.5063	56.8462	0.777632
6A-8111	74.3725	12.8455	203.12	30.0817	50.2148	0.788191
6A-8112	72.0745	13.8365	202.146	33.1257	54.3635	0.771707
6A-8113	71.5834	12.6946	201.187	28.5235	50.3838	0.78332
6A-8114	71.5774	12.7687	202.706	24.9704	47.6561	0.636731
6A-8115	76.6298	14.4905	206.055	34.5071	57.0003	0.774353
6A-8116	71.447	12.1709	200.978	26.9749	48.3739	0.819159
6A-8117	70.4975	11.7328	206.773	24.5038	46.1822	0.777201
6A-8118	71.4735	14.5543	208.177	30.0647	52.0004	0.756172
6A-8119	70.3548	12.5719	209.89	29.555	50.6803	0.841139
6A-8120	69.1285	14.1114	206.229	29.661	50.5388	0.796077
6A-8121	72.2741	13.8044	211.91	32.6931	54.5062	0.738191
6A-7888	67.5168	13.0067	199.529	27.6173	48.9196	0.766786
6A-8122	70.323	12.5531	205.346	28.1438	49.0823	0.794353
6A-8123	67.9559	13.9705	203.416	29.7408	51.0452	0.810778
6A-8124	72.1922	13.5929	206.721	30.1996	51.657	0.754386
6A-8128	70.951	13.7775	202.234	29.6249	51.7046	0.716288
6A-8129	70.2106	13.379	200.643	26.1369	48.9703	0.666305
6A-8130	72.9536	14.6983	208.879	31.1997	53.3763	0.775742
6A-7889	74.9065	13.9027	209.059	30.3607	52.325	0.716288
6A-8133	71.3145	13.9219	208.489	29.2588	51.3515	0.737291
6A-8135	73.4764	13.8214	210.116	31.11	53.6283	0.74604
6A-8137	68.988	12.2114	202.851	24.9536	47.6948	0.740343
6A-8139	70.2051	14.265	201.921	30.7161	51.046	0.822826
6A-7890	70.5819	14.5019	202.849	29.9236	52.0716	0.701605
6A-8145	73.5128	13.4979	204.359	31.9025	53.8007	0.793422
6A-8146	72.3212	14.0475	203.599	27.7139	50.393	0.629149
6A-8147	69.2874	13.969	200.73	27.5007	49.7969	0.712789
6A-8148	72.0061	13.8041	208.424	29.7473	51.8168	0.700785
6A-8149	71.1628	13.4747	201.819	27.6189	49.243	0.762637
6A-8150	73.8696	12.759	204.413	27.7125	49.7305	0.792429
6A-8151	73.0751	13.9819	206.501	27.38	52.9898	0.787491
6A-7891	75.6383	13.5495	214.113	29.2811	51.6482	0.657045
6A-8153	68.2319	14.7788	201.16	31.4026	54.0369	0.771179
6A-8155	71.608	12.6583	206.768	30.493	51.7749	0.788272
6A-8156	75.0263	13.6007	204.573	29.4921	50.466	0.786971
6A-8157	73.9161	12.8584	205.829	27.319	49.4144	0.779199
6A-8161	69.0011	13.838	201.177	28.9031	50.8494	0.74701
6A-7865	69.7829	13.2837	209.159	26.0189	48.4593	0.542536
6A-7892	67.1488	13.4429	199.607	26.9439	48.7113	0.774665
6A-8165	71.0641	13.3674	202.756	29.7282	51.1668	0.774446
6A-8166	70.2217	15.2166	201.503	29.9833	51.9368	0.771185
6A-8167	71.4462	13.4432	205.344	28.6224	50.7797	0.730806
6A-8168	71.8039	14.4783	203.987	33.3024	54.311	0.756861
6A-8169	70.8512	13.7178	197.859	30.8071	53.5506	0.785948
6A-7893	68.8992	14.6356	200.948	29.7726	50.6144	0.783141
6A-8175	72.4153	14.5556	203.085	31.207	53.527	0.684346
6A-8176	79.4408	13.2727	210.622	34.1475	55.363	0.771534
6A-8177	75.1495	13.8692	208.234	28.9539	52.4193	0.617642
6A-8178	65.3348	14.5808	198.068	23.038	46.5787	0.660306
6A-8179	66.3302	14.7232	201.456	25.4229	48.5588	0.598678
6A-8181	79.5419	15.8486	205.783	34.5137	55.2377	0.718086
6A-7894	67.9822	11.0716	202.349	21.0375	43.9395	0.780222
6A-8184	63.5856	14.9952	200.835	19.3764	44.2933	0.342529
6A-8186	70.9611	13.0238	207.312	29.8133	52.9083	0.691744
6A-8189	72.424	14.4847	204.484	25.6742	49.2392	0.527065
6A-8190	77.3132	14.1863	211.325	32.112	53.9328	0.722288
6A-7895	69.7327	14.2818	207.5	29.9812	53.0726	0.800008
6A-8194	69.4184	14.9287	206.827	34.1059	55.1687	0.752757
6A-8195	71.8675	14.1705	205.685	25.1768	49.0239	0.614381
6A-8197	70.2511	13.1676	207.974	27.6783	50.7148	0.754704
6A-8198	69.9896	14.7648	202.834	30.8608	53.7301	0.726881
6A-8199	71.2843	14.6687	207.737	34.1874	55.7887	0.706876
6A-8201	70.3431	14.8294	202.112	28.8964	50.852	0.740284
6A-8202	70.7291	13.78	207.736	29.7074	51.9356	0.747131
6A-8203	70.3008	14.7213	206.355	34.0209	55.3096	0.707784
6A-8204	66.5157	13.4599	199.432	27.1019	49.84	0.713478
6A-8205	72.3026	14.0984	201.947	28.9546	49.2615	0.778373
6A-8206	71.1576	13.3876	199.562	27.537	48.9724	0.784779
6A-8207	71.9865	13.6823	205.589	27.103	49.6961	0.735368
6A-8208	68.6393	14.7596	200.254	22.9535	46.6529	0.509632
6A-8209	71.0939	12.9246	206.711	25.6618	47.6938	0.73243
6A-7897	69.3312	13.1482	207.414	25.9191	48.4653	0.748172
6A-8212	69.217	12.8216	204.431	25.1248	48.2574	0.65641
6A-8214	67.4509	14.1243	195.406	28.6209	50.0396	0.810218
6A-8215	68.1909	13.7693	206.469	30.8792	52.1925	0.814258
6A-8218	72.0943	12.9235	204.884	28.3849	49.7056	0.770558
6A-8219	71.5941	13.4389	206.044	29.364	50.3113	0.763899
6A-8222	76.0185	13.3537	201.4	28.6469	49.7551	0.828699
6A-8223	73.7494	12.4018	204.843	26.6777	49.0612	0.766585
6A-8225	72.5737	13.0688	205.903	28.4771	50.2604	0.73153
6A-8227	72.9523	13.2479	208.167	30.1143	51.1605	0.78423
6A-8228	72.1335	13.268	202.652	30.3274	51.1571	0.81725
6A-8229	74.2021	14.7677	208.068	32.5872	52.8731	0.820265
6A-8230	75.5755	13.3009	208.799	30.9119	51.7777	0.778429
6A-7899	68.7639	14.1709	201.184	27.0571	49.4835	0.708127
6A-8232	72.9745	12.6514	204.713	28.2231	49.0944	0.791232
6A-8233	74.8343	12.9657	206.334	27.6056	48.6786	0.741997
6A-8234	73.8345	12.5961	208.247	28.1522	49.6616	0.798374
6A-8235	71.4598	15.004	206.739	33.7306	53.7446	0.819219
6A-8239	71.8308	13.5576	209.068	31.539	52.3007	0.808512
6A-8240	67.8337	12.1274	207.403	24.7154	47.1892	0.760185
6A-8241	75.3405	12.6703	203.741	30.0231	51.147	0.768323
6A-7900	70.5648	14.8394	207.303	24.0879	48.8786	0.452956
6A-8244	66.7788	15.1686	204.733	22.6862	47.4842	0.528218
6A-8245	72.813	14.1098	209.157	32.141	53.0101	0.752769
6A-8247	74.3085	13.734	208.918	32.6426	54.5053	0.720734
6A-8248	76.2142	13.6405	206.489	32.3897	52.8275	0.761402
6A-8249	70.6917	14.636	205.763	30.4138	55.4026	0.689719
6A-8251	78.2606	13.6015	212.74	29.1884	51.8715	0.712532
6A-7901	74.3981	13.8671	212.91	26.5444	51.3413	0.573201
6A-8253	67.7258	12.2774	202.08	26.3899	48.5596	0.772506
6A-8254	73.9459	14.0013	207.913	31.2704	54.1875	0.74687
6A-8255	71.5976	12.5163	205.466	26.7326	48.9781	0.76372
6A-8257	74.9088	13.4135	210.753	32.1749	54.0688	0.709067
6A-8259	69.491	12.2874	201.707	25.7787	48.053	0.749105
6A-8260	73.4447	13.3103	207.332	29.9187	50.5533	0.800995
6A-8261	86.363	13.6797	225.551	33.8976	55.5446	0.727289
6A-7866	65.9147	13.9189	199.051	20.8439	44.765	0.422349
6A-7902	67.3748	13.9436	199.158	29.6016	50.8422	0.807058
6A-8262	76.5153	13.1715	214.188	29.3361	50.7768	0.76
6A-8263	65.8675	13.1788	207.695	26.8836	49.4023	0.70624
6A-8265	71.2628	14.5471	201.509	32.1147	53.2799	0.804685
6A-8267	71.822	13.2464	207.429	30.0262	49.9155	0.826625
6A-8269	70.831	12.0622	200.469	27.3516	47.8674	0.795775
6A-8270	71.8908	13.4117	207.58	31.1079	52.2264	0.806229
6A-8271	70.444	14.6285	204.536	32.0382	53.6469	0.762067
6A-7903	70.2835	13.4764	201.048	29.9754	50.7711	0.795302
6A-8272	70.6264	13.8906	202.182	31.5422	51.8042	0.794403
6A-8273	70.2667	13.4422	202.795	27.5333	49.8418	0.794825
6A-8274	71.4451	13.7883	206.885	30.1075	50.7167	0.721233
6A-8275	69.5128	13.1879	200.824	27.9571	48.9386	0.8052
6A-8276	71.353	12.5681	204.023	25.3014	49.2701	0.745324
6A-8277	74.0844	13.4224	203.362	27.0857	49.0545	0.711449
6A-8278	70.2041	13.31	206.6	25.8682	48.1864	0.760765
6A-8283	66.8781	13.2554	204.288	27.4905	49.9072	0.696931
6A-8285	69.0276	13.6233	205.759	29.2638	50.0813	0.778858
6A-8286	69.3747	12.5294	196.382	26.4713	48.9786	0.756334
6A-8287	69.6777	12.5729	207.359	25.8702	47.6168	0.710226
6A-8289	69.142	12.6591	200.512	24.1682	47.0526	0.723653
6A-8291	70.4279	12.961	208.275	28.0262	50.4674	0.771185
6A-7905	67.3125	12.7247	202.351	23.5507	46.2427	0.722528
6A-8292	72.3847	12.7706	205.114	29.3385	50.777	0.81447
6A-8293	74.0468	13.2542	211.75	31.2225	52.2388	0.759409
6A-8294	74.7541	13.1372	209.019	26.856	49.1415	0.751909
6A-8295	72.0304	13.4584	210.681	31.3635	52.51	0.781389
6A-8296	70.303	13.3074	203.579	28.055	49.3565	0.810319
6A-8297	70.3625	13.6417	206.265	31.5385	52.3162	0.837641
6A-8298	74.9881	13.5288	213.355	23.5648	49.0255	0.503772
6A-8299	71.7953	14.2322	209.839	23.2534	48.4376	0.497249
6A-8300	73.077	13.314	207.262	27.1755	50.0397	0.741835
6A-8301	73.1437	13.291	204.706	28.3792	49.8279	0.766432
6A-7906	66.8882	13.6662	199.18	29.0738	51.1391	0.780026
6A-8302	71.9501	13.2047	204.701	27.7898	50.0166	0.737252
6A-8303	75.5292	13.3233	211.913	31.4901	53.4208	0.766143
6A-8304	72.8902	13.3515	211.264	28.5642	50.2502	0.775261
6A-8305	70.1752	13.5642	204.144	29.6142	50.9124	0.772521
6A-8306	72.9287	14.3197	209.543	29.5069	52.4268	0.629181
6A-8308	82.7677	13.7902	206.911	31.8218	52.2784	0.717184
6A-8309	72.2878	13.0264	207.322	28.4128	50.2143	0.799745
6A-8310	69.6699	14.0647	203.617	29.702	50.7481	0.806748
6A-8311	75.1374	12.9711	206.482	27.7284	49.7934	0.74547
6A-7907	72.0704	14.4367	208.399	31.6715	49.7479	0.767015
6A-8312	69.5185	15.1594	202.831	31.5123	54.0362	0.726177
6A-8313	75.3422	12.9269	207.248	23.4628	47.8166	0.645932
6A-8314	73.8297	13.2964	209.13	28.0681	50.5335	0.737412
6A-8315	73.6994	14.244	213.996	30.7986	52.0103	0.74333
6A-8316	73.2438	13.1467	204.297	27.4856	49.71	0.772945
6A-8317	70.831	16.0507	205.794	25.1039	49.9359	0.541462
6A-8318	72.1398	13.5413	201.057	28.8222	50.0087	0.809544
6A-8319	73.3416	13.04	211.017	28.3961	50.6983	0.734878
6A-8320	71.954	12.2781	208.509	27.0155	49.939	0.716782
6A-8321	72.694	12.714	210.857	27.9409	48.9417	0.801197
6A-8323	70.4317	13.9206	203.169	28.7424	50.7929	0.762804
6A-8324	74.171	12.9575	212.136	25.8491	50.4648	0.599392
6A-8325	70.5809	14.4678	203.779	30.0397	52.0228	0.712357
6A-8326	68.1471	15.362	207.608	29.0905	51.837	0.648992
6A-8327	69.5891	13.4969	201.299	27.1492	49.2576	0.737475
6A-8331	74.5677	15.0297	211.588	36.3728	57.4489	0.770948
6A-8332	70.9529	15.2984	205.062	33.2538	53.9434	0.740878
6A-8333	70.8689	12.6351	202.13	22.2228	46.9703	0.622554
6A-8334	70.0556	13.7121	205.256	28.7343	51.243	0.715746
6A-7910	75.3105	13.1478	203.961	28.0256	50.7794	0.715746
6A-8343	73.0626	14.587	208.229	30.7777	54.1909	0.718593
6A-8345	69.9515	12.7057	205.021	26.9968	48.6207	0.763011
6A-8346	73.7547	12.5598	206.619	26.6939	49.5625	0.701256
6A-8347	78.2914	13.7752	206.055	30.2149	52.6278	0.741396
6A-8348	65.9004	13.3152	200.159	26.1251	48.361	0.740664
6A-8350	72.9424	13.293	201.622	27.8446	48.5222	0.776105
6A-8351	72.3273	13.4795	208.427	32.0182	52.7251	0.767929
6A-7911	72.2937	14.3489	204.64	32.9049	51.4306	0.716286
6A-8352	73.7304	13.2327	206.151	27.0249	48.8039	0.670378
6A-8353	71.817	13.6742	207.453	28.4454	50.9175	0.701531
6A-8354	73.736	14.4889	209.214	32.1485	54.5402	0.683175
6A-8355	70.9836	12.9053	203.847	26.6223	49.187	0.763161
6A-8356	70.7213	13.0811	198.924	30.2341	51.0456	0.778727
6A-8357	78.9361	15.2974	219.102	27.8202	52.179	0.63813
6A-8358	72.1463	13.1808	204.62	27.8718	49.1166	0.790752
6A-8360	67.4316	13.1942	206.072	26.861	49.062	0.75912
6A-7867	66.56	15.1792	200.661	18.8887	44.119	0.350117
6A-7912	71.1532	14.4573	204.884	31.1946	52.1024	0.800746
6A-8364	70.6724	11.645	202.963	25.7847	46.2024	0.803106
6A-8365	77.0908	13.6899	207.483	31.8405	51.613	0.780402
6A-8367	72.1875	14.0067	203.358	28.7772	50.9308	0.725967
6A-8371	71.4679	14.7178	210.783	31.0786	56.147	0.779334
6A-8372	71.5221	12.5024	202.684	26.8525	49.217	0.758373
6A-8373	73.7811	13.6705	209.655	31.2545	51.48	0.781223
6A-8375	68.8678	13.6554	207.403	31.043	52.3052	0.758141
6A-8376	70.7049	13.6936	204.557	30.1224	51.7403	0.750163
6A-8378	68.9439	13.2327	201.379	28.3117	49.9767	0.814386
6A-8379	72.4748	13.899	201.169	32.5854	53.0131	0.794013
6A-7914	71.8007	12.929	203.035	28.1168	48.9962	0.850253
6A-8382	68.7464	13.3855	204.082	23.8286	46.9392	0.623934
6A-8384	71.8784	13.672	207.371	29.2285	50.173	0.805556
6A-8385	69.0813	14.2856	200.277	24.879	48.1777	0.689676
6A-8386	74.7129	12.7466	212.834	28.4692	49.1777	0.818296
6A-8387	74.3579	13.2009	207.096	30.3233	52.6023	0.761402
6A-8388	72.6259	12.9763	204.21	27.7563	49.1921	0.733027
6A-8389	72.4145	12.0808	204.838	26.534	48.6871	0.786937
6A-8390	71.218	14.0075	204.227	29.3957	51.5798	0.73824
6A-8391	74.2242	13.6823	207.759	30.2418	52.522	0.709402
6A-8392	71.5603	14.6472	204.871	31.6874	54.8873	0.677284
6A-8393	70.768	13.0339	204.291	25.4601	48.1638	0.711388
6A-8394	69.2777	13.8199	206.952	23.3575	48.0157	0.527402
6A-8397	68.7258	14.6439	207.801	24.8036	48.9283	0.61461
6A-8399	68.6427	13.2268	195.635	25.2184	48.2554	0.715291
6A-8401	72.0297	12.3773	203.141	28.6083	50.0202	0.806037
6A-7916	68.9997	14.5219	200.307	30.3207	51.1941	0.843185
6A-8402	71.3427	13.2642	202.356	30.973	54.8453	0.695687
6A-8403	68.4811	13.5058	207.073	29.9209	51.1184	0.798557
6A-8405	73.2512	12.8204	211.647	30.1841	52.6761	0.756797
6A-8408	71.7483	13.5004	202.548	27.897	50.1303	0.747572
6A-8409	72.4904	13.711	205.67	33.3766	53.0766	0.836408
6A-8412	72.436	13.4683	204.146	28.6503	50.0464	0.732876
6A-8413	69.9279	12.8302	201.863	26.5445	49.7822	0.764437
6A-8414	69.5788	13.384	207.681	30.0881	51.4866	0.75077
6A-8415	68.3177	13.9301	201.937	28.4282	50.8863	0.718314
6A-8416	71.7408	13.2559	206.861	28.3591	50.2459	0.758328
6A-8417	74.5046	14.2663	211.204	30.6084	54.2877	0.601606
6A-8418	72.6634	12.8272	205.539	27.8702	49.7124	0.756702
6A-8419	73.648	13.5364	205.122	27.823	50.7395	0.750163
6A-8420	72.3099	13.379	204.625	30.8099	52.7097	0.761715
6A-7918	70.7809	12.9245	205.308	27.1254	48.8324	0.778132
6A-8422	70.8434	13.9649	204.646	30.4595	51.7886	0.741835
6A-8423	71.4911	14.8738	206.495	27.9277	53.4425	0.74547
6A-8424	73.9535	13.7902	211.527	31.3007	53.275	0.745324
6A-8429	71.359	13.6651	205.04	28.6519	50.7471	0.731582
6A-7919	71.9332	14.3852	200.836	29.1231	50.6058	0.768401
6A-8433	71.359	13.6651	205.04	28.6519	50.7471	0.731582
6A-8435	71.359	13.6651	205.04	28.6519	50.7471	0.731582
6A-8436	71.359	13.6651	205.04	28.6519	50.7471	0.731582
6A-8437	71.359	13.6651	205.04	28.6519	50.7471	0.731582
6A-8438	70.0816	13.8365	201.359	21.7917	45.6027	0.613087
6A-7920	73.8215	14.082	212.615	31.8786	53.0307	0.751618
6A-7921	71.1067	13.7201	200.885	30.1799	50.5584	0.837213
6A-7868	67.8805	13.5465	197.171	24.1222	47.9504	0.621835
6A-7922	73.1474	14.1665	207.245	35.5793	54.1575	0.833783
6A-7923	72.5746	13.2365	203.77	26.8456	48.7712	0.784591
6A-7928	70.1288	14.4805	199.227	29.3775	50.6938	0.76639
6A-7929	72.2856	13.332	199.423	31.3896	52.9749	0.767832
6A-7930	69.6503	14.0738	203.485	25.4286	49.2167	0.58706
6A-7869	64.2463	14.8457	200.247	19.8127	43.6682	0.403545
6A-7932	69.3142	15.6068	206.56	28.4577	54.1548	0.464764
6A-7934	69.6552	15.1909	200.866	31.4116	50.9952	0.826241
6A-7935	71.8815	14.196	200.582	28.9375	50.9464	0.746907
6A-7936	69.665	13.6447	198.816	26.5422	48.5467	0.787818
6A-7937	70.4257	14.1285	208.608	35.3989	55.2729	0.813175
6A-7938	70.282	15.2878	197.974	26.4207	49.959	0.656892
6A-7939	83.0751	13.8899	215.667	31.9496	52.3223	0.680199
6A-7941	69.717	13.011	202.558	24.7476	46.8772	0.760306
6A-7870	70.0006	14.2544	203.444	24.0517	48.6701	0.529741
6A-7944	69.1305	13.7377	197.526	29.5462	50.4311	0.822925
6A-7945	69.7076	15.0658	201.004	32.6256	52.979	0.807847
6A-7949	72.2292	14.3207	203.406	22.452	47.4307	0.526199
6A-7950	71.1738	14.5918	206.357	25.6499	49.7522	0.554009
6A-7951	72.7862	14.8146	205.97	28.4479	50.0164	0.777708
6A-7871	71.3607	15.3576	203.464	24.9789	48.7858	0.616911
6A-7952	76.5442	12.9887	211.546	29.8201	51.0423	0.762856
6A-7953	68.0675	13.2808	201.148	27.3462	50.207	0.747572
6A-7954	70.0337	14.2686	201.01	30.2816	52.659	0.745563
6A-7955	70.7448	13.7744	202.478	29.1622	48.9373	0.814919
6A-7956	72.2059	13.5862	208.2	29.6616	52.5795	0.796274
6A-7957	68.226	15.2367	198.948	31.0286	52.1493	0.766106
6A-7958	68.5546	13.057	206.576	29.8727	52.2229	0.783159
6A-7961	72.4904	13.3216	202.535	27.2411	49.341	0.774446
7A-7863	71.093	15.0334	204.934	23.8687	44.5995	0.688809
7A-7872	67.2681	15.4779	205.91	21.5818	44.9578	0.546385
7A-7962	69.448	16.1587	203.742	28.327	48.5541	0.551418
7A-7963	67.7201	13.7002	202.659	27.3975	47.7349	0.780009
7A-7964	70.6787	16.1233	205.687	34.1657	52.4363	0.851306
7A-7965	70.0937	14.8078	202.49	32.8866	52.6745	0.795075
7A-7966	71.2046	14.2724	203.687	27.6127	48.3326	0.76542
7A-7967	68.1411	13.8677	199.404	24.3764	46.255	0.659918
7A-7969	71.5992	13.9679	205.871	29.4371	49.0532	0.79886
7A-7970	67.8303	14.3683	203.364	30.3357	49.7507	0.827256
7A-7971	66.7392	16.1756	198.994	32.7064	53.452	0.723634
7A-7873	72.1154	13.9034	203.005	27.1334	47.4869	0.780265
7A-7972	65.8017	14.5195	197.559	25.775	48.4574	0.669186
7A-7973	72.8293	12.5594	205.885	27.0182	47.1044	0.83238
7A-7974	61.0523	14.4189	197.402	26.9509	47.4457	0.777674
7A-7975	68.017	13.5022	206.372	26.2944	47.3419	0.765703
7A-7976	71.4345	13.2193	208.514	29.6294	48.561	0.871118
7A-7977	69.9777	13.0312	202.476	27.2505	46.7486	0.839864
7A-7979	71.669	14.9054	202.774	23.5727	45.6477	0.598336
7A-7980	72.9701	14.2487	205.594	30.4103	49.6298	0.827959
7A-7981	68.7126	14.5671	203.427	27.8176	48.5935	0.69021
7A-7874	64.8826	14.1387	203.3	16.1179	40.1142	0.410001
7A-7982	69.5926	14.3159	201.699	28.1775	47.5306	0.849335
7A-7985	70.8361	13.2554	208.921	29.1671	49.2426	0.86646
7A-7989	70.2614	13.636	204.184	27.9081	47.0439	0.823833
7A-7991	70.9218	14.0265	201.159	29.6707	48.6777	0.809495
7A-7875	70.49	14.6083	207.36	29.2103	48.8103	0.81923
7A-7992	72.5899	14.847	206.492	29.3325	49.3906	0.767543
7A-7993	72.6527	13.8731	210.724	28.5663	48.994	0.756724
7A-7994	69.0027	13.4542	204.084	25.8579	45.8361	0.754261
7A-7995	72.2535	14.2778	210.327	31.718	50.4082	0.835725
7A-7996	69.4691	13.056	203.121	25.1875	46.2308	0.765881
7A-7997	69.5479	15.2542	203.668	32.0418	52.5542	0.790166
7A-7998	69.6409	13.1462	206.63	25.7919	46.0819	0.814785
7A-8000	71.5325	14.6829	204.881	28.741	48.953	0.757181
7A-8001	73.1628	15.6381	210.069	32.7015	50.7576	0.784022
7A-7876	65.9452	12.0703	200.863	19.6324	41.7288	0.653112
7A-8003	71.8325	13.5518	210.366	30.3019	49.9355	0.824927
7A-8004	69.7016	14.0621	204.399	27.0661	48.5184	0.730837
7A-8005	70.3071	14.9811	206.21	31.6765	51.0691	0.806665
7A-8006	73.3507	13.0574	201.39	25.8508	45.8199	0.837735
7A-8008	68.4121	13.2503	206.417	26.1878	46.2465	0.833404
7A-8010	70.7301	15.408	205.023	32.9337	53.0468	0.756593
7A-8012	70.1082	13.76	207.066	27.0693	49.1378	0.841226
7A-8013	67.7528	13.0304	204.156	26.5586	46.4199	0.798627
7A-8014	71.6663	13.5095	207.383	26.243	47.2821	0.713064
7A-8019	63.5606	14.4963	201.892	29.1391	49.3504	0.774569
7A-8020	72.85	15.1024	208.05	34.9853	54.0966	0.827855
7A-8021	75.2545	13.5873	209.258	25.8877	46.3372	0.73809
7A-7878	67.1087	13.1237	206.123	21.848	43.6779	0.663021
7A-8022	73.5758	13.9895	205.974	31.033	51.6652	0.786853
7A-8025	73.0696	13.2649	208.579	27.5725	46.9665	0.811745
7A-8026	68.4162	13.8807	199.096	28.7577	47.8368	0.850156
7A-8027	71.5299	14.76	202.935	32.7261	50.4201	0.838978
7A-8032	74.3335	13.0955	202.328	27.2451	47.2184	0.807091
7A-8033	72.843	13.8463	207.854	30.8208	51.5894	0.801788
7A-8035	74.2868	15.3294	212.131	31.5453	55.6701	0.650533
7A-8036	72.7827	14.2188	204.987	29.8983	49.6385	0.787397
7A-8037	68.2953	12.7939	207.171	23.151	45.1774	0.682131
7A-8039	71.161	12.8428	208.535	26.7019	46.7704	0.849372
7A-7880	66.4267	13.989	206.835	21.8634	44.4483	0.585044
7A-8043	70.4495	13.7831	207.82	30.0519	50.2602	0.81111
7A-8044	68.3925	14.8541	207.33	31.173	50.5809	0.851624
7A-8045	72.4411	15.5793	202.462	27.384	49.2659	0.66838
7A-8046	70.6795	14.6725	209.998	31.6505	50.4031	0.805189
7A-8047	67.8989	14.0855	207.662	29.104	50.0498	0.799575
7A-8048	67.8244	14.772	204.899	27.7787	48.6083	0.712979
7A-8050	72.5057	14.1535	203.53	28.1008	48.36	0.753609
7A-8051	69.2168	13.3502	205.078	27.7672	47.4242	0.791753
7A-8055	72.708	12.9953	207.612	31.057	49.8802	0.859803
7A-8058	67.9199	13.5376	205.776	26.0741	46.9504	0.717104
7A-8059	68.8774	13.8016	202.204	27.405	46.5659	0.80978
7A-8061	66.4858	14.6111	204.298	28.5677	49.1699	0.753259
7A-7882	72.1986	13.2984	209.196	30.4733	48.399	0.846208
7A-8062	70.7748	13.6788	206.777	30.2094	50.3561	0.751767
7A-8063	69.3072	13.6581	200.602	28.5427	48.717	0.790287
7A-8064	72.2847	15.6473	205.729	24.3552	46.5364	0.483522
7A-8065	68.4952	12.9728	196.192	24.1451	45.4549	0.788888
7A-8067	68.7884	11.2029	202.49	22.603	43.2856	0.829518
7A-8068	71.5419	13.1498	208.316	30.7223	48.8276	0.820135
7A-8069	71.2074	13.3701	203.255	27.2858	47.1309	0.796593
7A-8070	68.2272	14.9356	208.591	25.354	47.6943	0.520571
7A-7883	69.2507	13.8859	204.659	32.2791	51.7028	0.846173
7A-8072	74.407	13.8695	207.029	29.2644	49.0059	0.778912
7A-8074	69.4199	12.9468	201.063	33.0481	51.8492	0.830668
7A-8075	72.4942	13.9219	210.743	31.6131	50.3786	0.844388
7A-8076	68.5648	13.8234	205.089	26.3636	48.0843	0.682126
7A-8077	67.8963	13.7464	205.662	28.7771	49.7851	0.731584
7A-8078	67.9811	15.0569	203.832	29.7534	49.8103	0.820717
7A-8079	70.6491	13.3978	206.838	27.7129	48.1094	0.767295
7A-8080	71.1409	13.5685	206.584	28.2889	48.3312	0.806098
7A-7884	68.2848	13.7196	200.131	28.3027	48.3546	0.786685
7A-8082	68.1872	13.3658	200.514	27.2875	48.872	0.732138
7A-8084	70.5868	13.576	205.551	27.9545	48.2282	0.783532
7A-8085	66.1474	13.7879	201.824	19.6486	41.7136	0.606016
7A-8086	68.8419	13.903	199.297	27.2753	47.6405	0.836759
7A-8088	69.5002	14.7293	202.197	30.1236	49.331	0.842707
7A-8091	72.7899	14.9903	204.283	27.7829	48.0018	0.71656
7A-8092	72.3383	14.3018	204.369	29.0661	50.2468	0.761336
7A-8093	71.6855	13.6864	207.648	28.5896	48.4726	0.769755
7A-8094	71.7945	13.8161	205.762	32.2192	51.8676	0.774439
7A-8097	69.7034	13.923	206.563	29.2469	48.9655	0.825766
7A-8098	69.1469	14.464	200.266	32.6816	51.7628	0.856887
7A-8100	71.5807	13.8357	207.215	30.6669	49.8994	0.822681
7A-8101	72.4396	13.6541	208.661	30.9519	49.2198	0.81262
7A-8102	72.9335	12.0787	206.741	26.2517	46.3016	0.814123
7A-8104	72.9535	13.7867	210.578	33.1923	54.3476	0.820867
7A-8105	71.6368	13.1206	209.208	27.4045	47.4784	0.820597
7A-8106	70.2326	14.624	206.055	25.168	48.036	0.496719
7A-8107	75.5728	12.8262	214.495	31.024	49.4296	0.874761
7A-8108	73.3912	13.8848	204.717	29.885	50.1274	0.80533
7A-8109	72.5372	13.4104	204.397	28.5771	48.944	0.756277
7A-8110	70.6409	14.5719	206.583	36.1594	54.5717	0.815805
7A-8111	73.7965	13.1685	203.584	29.7348	47.9403	0.826364
7A-8112	71.4985	14.1595	202.61	32.7789	52.089	0.80988
7A-8113	71.0074	13.0176	201.651	28.1767	48.1094	0.821493
7A-8114	71.0014	13.0917	203.169	24.6236	45.3816	0.674904
7A-8115	76.0538	14.8135	206.519	34.1603	54.7258	0.812527
7A-8116	70.8711	12.494	201.442	26.6281	46.0994	0.857333
7A-8117	69.9215	12.0559	207.237	24.157	43.9077	0.815375
7A-8118	70.8975	14.8774	208.64	29.7179	49.7259	0.794345
7A-8119	69.7788	12.8949	210.354	29.2082	48.4058	0.879313
7A-8120	68.5525	14.4345	206.692	29.3142	48.2643	0.83425
7A-8121	71.6982	14.1275	212.373	32.3462	52.2317	0.776365
7A-7888	66.9409	13.3298	199.993	27.2704	46.6451	0.804959
7A-8122	69.7471	12.8762	205.81	27.797	46.8078	0.832526
7A-8123	67.3799	14.2935	203.879	29.3939	48.7707	0.848951
7A-8124	71.6162	13.9159	207.185	29.8528	49.3825	0.79256
7A-8128	70.3751	14.1006	202.698	29.278	49.4301	0.754462
7A-8129	69.6346	13.702	201.107	25.79	46.6958	0.704479
7A-8130	72.3776	15.0213	209.343	30.8529	51.1018	0.813915
7A-7889	74.3305	14.2258	209.523	30.0139	50.0505	0.754462
7A-8133	70.7385	14.2449	208.953	28.912	49.077	0.775465
7A-8135	72.9005	14.1445	210.58	30.7632	51.3538	0.784214
7A-8137	68.412	12.5344	203.315	24.6067	45.4203	0.778517
7A-8139	69.6291	14.588	202.385	30.3693	48.7715	0.861
7A-7890	70.0059	14.8249	203.313	29.5767	49.7971	0.739779
7A-8145	72.9368	13.821	204.823	31.5557	51.5262	0.831595
7A-8146	71.7452	14.3706	204.063	27.3671	48.1185	0.667323
7A-8147	68.7114	14.292	201.194	27.1538	47.5224	0.750963
7A-8148	71.4301	14.1272	208.888	29.4005	49.5423	0.738959
7A-8149	70.5869	13.7977	202.283	27.2721	46.9685	0.800811
7A-8150	73.2937	13.082	204.877	27.3656	47.456	0.830603
7A-8151	72.4991	14.305	206.965	27.0332	50.7153	0.825665
7A-7891	75.0624	13.8725	214.577	28.9343	49.3737	0.695219
7A-8153	67.6559	15.1019	201.624	31.0558	51.7624	0.809352
7A-8155	71.032	12.9813	207.232	30.1462	49.5004	0.826445
7A-8156	74.4503	13.9237	205.037	29.1453	48.1915	0.825144
7A-8157	73.3402	13.1815	206.293	26.9722	47.1399	0.817373
7A-8161	68.4252	14.161	201.641	28.5562	48.5749	0.785183
7A-7865	69.207	13.6068	209.623	25.6721	46.1848	0.58071
7A-7892	66.5728	13.7659	200.071	26.5971	46.4368	0.812838
7A-8165	70.4881	13.6905	203.22	29.3813	48.8923	0.81262
7A-8166	69.6458	15.5397	201.967	29.6365	49.6623	0.809359
7A-8167	70.8702	13.7662	205.808	28.2756	48.5052	0.76898
7A-8168	71.228	14.8014	204.451	32.9556	52.0365	0.795035
7A-8169	70.2752	14.0408	198.323	30.4603	51.2761	0.824122
7A-7893	68.3232	14.9586	201.412	29.4258	48.3399	0.821314
7A-8175	71.8394	14.8786	203.549	30.8602	51.2525	0.722519
7A-8176	78.8648	13.5958	211.086	33.8007	53.0885	0.809708
7A-8177	74.5735	14.1923	208.698	28.6071	50.1448	0.655816
7A-8178	64.7589	14.9038	198.532	22.6912	44.3042	0.69848
7A-8179	65.7542	15.0463	201.92	25.076	46.2843	0.636851
7A-8181	78.966	16.1716	206.247	34.1669	52.9632	0.75626
[truncated: 610 more rows]

## Sheet: GBLUP_GCA_mod.GCA
	GCA.height	GCA.tiller_number	GCA.panicle_length	GCA.yield_per_plant	GCA.potential_yield	GCA.proportion_spikelets_filled
[truncated: 583 more rows]

[truncated: 7 more sheets: GBLUP_HP_mod.GCA, BLUP_GCA_mod.GCA+SCA, BLUP_HP_mod.GCA+SCA, GBLUP_GCA_mod.GCA+SCA, GBLUP_HP_mod.GCA+SCA, MPH, CRP]
